# Supplementary material for: The taming of an impossible child: a standardized all-in approach to the phylogeny of Hymenoptera using public database sequences
Source: BMC Biol. 2011 Aug 18;9:55. doi: 10.1186/1741-7007-9-55 (PMC3173391; doi:10.1186/1741-7007-9-55)
Supplement: Additional file 1 — Software tools and manuals. All newly developed software tools and corresponding manuals. [file 1741-7007-9-55-S1.ZIP]

Archive with 46 entries (43 files):
- Software_tools/aa2dna.rb
- Software_tools/batch1_bIVtobV.sh
- Software_tools/batch2_IItoVI.sh
- Software_tools/batch3_IXtoXVI.sh
- Software_tools/checking_seq.pl
- Software_tools/choose_longest_seq.rb
- Software_tools/concatenator.rb
- Software_tools/dna2aa.rb
- Software_tools/external_progs/
- Software_tools/gap_killer.rb
- Software_tools/header_standardizer.rb
- Software_tools/loop_gap_killer.sh
- Software_tools/minimum_sequence_overlap.rb
- Software_tools/multiple_sequence_splitter.rb
- Software_tools/nucleotide_chi.rb
- Software_tools/proseqco.rb
- Software_tools/prune_genera.rb
- Software_tools/READMEs/
- Software_tools/READMEs/general_README.txt
- Software_tools/READMEs/README_aa2dna.txt
- Software_tools/READMEs/README_batch_scripts.txt
- Software_tools/READMEs/README_checking_seq.txt
- Software_tools/READMEs/README_choose_longest_seq.txt
- Software_tools/READMEs/README_concatenator.txt
- Software_tools/READMEs/README_dna2aa_modified.txt
- Software_tools/READMEs/README_gap_killer.txt
- Software_tools/READMEs/README_header_standardizer.txt
- Software_tools/READMEs/README_minimum_sequence_overlap.txt
- Software_tools/READMEs/README_multiple_sequence_splitter.txt
- Software_tools/READMEs/README_nucleotide_chi.txt
- Software_tools/READMEs/README_proseqco.txt
- Software_tools/READMEs/README_prune_genera.txt
- Software_tools/READMEs/README_reduce2leading_gene.txt
- Software_tools/READMEs/README_small_groups_deleter.txt
- Software_tools/READMEs/README_taxon_deleter.txt
- Software_tools/reduce2leading_gene.rb
- Software_tools/ruby_scripts/
- Software_tools/ruby_scripts/matrix_name_to_num.rb
- Software_tools/ruby_scripts/reduce2maxclique.rb
- Software_tools/ruby_scripts/rename_dimacs.rb
- Software_tools/ruby_scripts/ruby_methods.rb
- Software_tools/ruby_scripts/statistics2.rb
- Software_tools/ruby_scripts/variance2dimacs.rb
- Software_tools/small_groups_deleter.rb
- Software_tools/taxon_deleter.rb
- Software_tools/taxon_deleter_2.rb
