# Supplementary material for: The taming of an impossible child: a standardized all-in approach to the phylogeny of Hymenoptera using public database sequences
Source: BMC Biol. 2011 Aug 18;9:55. doi: 10.1186/1741-7007-9-55 (PMC3173391; doi:10.1186/1741-7007-9-55)
Supplement: Additional file 1 — Software tools and manuals. All newly developed software tools and corresponding manuals. [file 1741-7007-9-55-S1.ZIP › Software_tools/aa2dna.rb]

#!/usr/bin/env ruby

#see README.txt for description and usage

require 'bio'
require "ruby_scripts/ruby_methods"

USAGE = "#{$0} <aa_ali_infile> <nt_infile> <ali_outfile>"

if ARGV.size<3
    STDERR.puts USAGE
    exit 1
end

STDOUT.puts "Working on file #{ARGV[0]}"	

aa_infile  = openfasta(ARGV[0])
outfile    = openfile(ARGV[2],"w")

dna_seq = Hash.new{""}
if File.file?(ARGV[1])
	dna_infile = openfasta(ARGV[1])
	dna_infile.each do |entry|
		dna_seq[entry.definition] = entry.seq
	end
	dna_infile.close
end

aa_infile.each do |entry|

	dna_ali = ""

	aa_ali 	= entry.seq
	
	if dna_seq.has_key?(entry.definition)
	
		dna    	= dna_seq[entry.definition]

		aarray	= aa_ali.split(/\s*/)
	
		pos = 0

		aarray.each do |aa|
	
			if aa == '-' 
				dna_ali += "---"

#				puts "#{aa} -> ---"
			else
				dna_ali += dna[pos..pos+2]
#				puts "#{aa} -> #{dna[pos..pos+2]}"
				pos += 3
			end
	
		end

		outfile.puts ">" + entry.definition + "\n" + dna_ali
		
	else
	
		outfile.puts ">" + entry.definition + "\n" + aa_ali
		
	end
end

outfile.close
aa_infile.close
