# Supplementary material for: The taming of an impossible child: a standardized all-in approach to the phylogeny of Hymenoptera using public database sequences
Source: BMC Biol. 2011 Aug 18;9:55. doi: 10.1186/1741-7007-9-55 (PMC3173391; doi:10.1186/1741-7007-9-55)
Supplement: Additional file 1 — Software tools and manuals. All newly developed software tools and corresponding manuals. [file 1741-7007-9-55-S1.ZIP › Software_tools/batch1_bIVtobV.sh]

mkdir -p b5_dna2aa

printf "\nExecuting choose_longest_seq.rb\n"
for file in `ls b4_choose_longest_seq`
do
	ruby choose_longest_seq.rb b4_choose_longest_seq/$file b5_dna2aa/$file
done

mkdir -p 2_small_groups_deleter

printf "\nExecuting dna2aa.rb\n"
for file in `ls b5_dna2aa`
do
	ruby dna2aa.rb b5_dna2aa/$file 2_small_groups_deleter/$file
done
