# Supplementary material for: The taming of an impossible child: a standardized all-in approach to the phylogeny of Hymenoptera using public database sequences
Source: BMC Biol. 2011 Aug 18;9:55. doi: 10.1186/1741-7007-9-55 (PMC3173391; doi:10.1186/1741-7007-9-55)
Supplement: Additional file 1 — Software tools and manuals. All newly developed software tools and corresponding manuals. [file 1741-7007-9-55-S1.ZIP › Software_tools/batch2_IItoVI.sh]

mkdir 3a_taxon_deleter

printf "\nExecuting small_groups_deleter.rb\n"
ruby small_groups_deleter.rb 2_small_groups_deleter 3a_taxon_deleter 2

mkdir 3b_small_groups_deleter

printf "\nExecuting taxon_deleter.rb\n"
ruby taxon_deleter.rb 3a_taxon_deleter 3b_small_groups_deleter 2

mkdir 4_MAFFT

printf "\nExecuting small_groups_deleter.rb\n"
ruby small_groups_deleter.rb 3b_small_groups_deleter 4_MAFFT 2

mkdir 5_MUSCLE

printf "\nExecuting MAFFT\n"
for file in `ls 4_MAFFT`
do
	mafft --auto 4_MAFFT/$file > 5_MUSCLE/$file
done

mkdir 6_aa2dna

printf "\nExecuting MUSCLE\n"
for file in `ls 5_MUSCLE`
do
	muscle -in 5_MUSCLE/$file -out 6_aa2dna/$file -refine
done

mkdir 7_aliscore

printf "\nExecuting aa2dna.rb\n"
for file in `ls 6_aa2dna`
do
	ruby aa2dna.rb 6_aa2dna/$file b5_dna2aa/$file 7_aliscore/$file
done
