# Supplementary material for: The taming of an impossible child: a standardized all-in approach to the phylogeny of Hymenoptera using public database sequences
Source: BMC Biol. 2011 Aug 18;9:55. doi: 10.1186/1741-7007-9-55 (PMC3173391; doi:10.1186/1741-7007-9-55)
Supplement: Additional file 1 — Software tools and manuals. All newly developed software tools and corresponding manuals. [file 1741-7007-9-55-S1.ZIP › Software_tools/batch3_IXtoXVI.sh]

#Processing of aminoacid sequences

for file in aa_*.fa
do
./minimum_sequence_overlap.rb $file 100 aa
rm $file
done

for file in out_mc_aa*.fa
do
./minimum_sequence_overlap.rb $file 100 aa
rm $file
done

rm out_mc_aa*.fa

#Processing of dna sequences

for file in nt_*.fa
do
./minimum_sequence_overlap.rb $file 100 nt
rm $file
done

for file in out_mc_nt*.fa
do
./minimum_sequence_overlap.rb $file 100 nt
rm $file
done

rm out_mc_nt*.fa

for file in mc_*nt*.fa
do
./nucleotide_chi.rb $file 0.05
rm $file
done

for file in homo_out*.fa
do
./nucleotide_chi.rb $file 0.05
rm $file
done

rm homo_out*.fa

#Processing of aminoacid and dna sequences

./taxon_deleter�_2.rb $1 2

rm homo*.fa
rm mc*.fa

./small_groups_deleter.rb $1 $1/output 4

rm *.fa
cp $1/output/*.fa .

./prune_genera.rb $1 2

rm td*.fa

./reduce2leading_gene.rb $1

rm pg*.fa

./concatenator.rb $1 final_msa.fa final_msa.charset
