# Supplementary material for: The taming of an impossible child: a standardized all-in approach to the phylogeny of Hymenoptera using public database sequences
Source: BMC Biol. 2011 Aug 18;9:55. doi: 10.1186/1741-7007-9-55 (PMC3173391; doi:10.1186/1741-7007-9-55)
Supplement: Additional file 1 — Software tools and manuals. All newly developed software tools and corresponding manuals. [file 1741-7007-9-55-S1.ZIP › Software_tools/checking_seq.pl]

#!/usr/bin/perl

use strict          ;
use warnings        ;
use Tie::File       ;
use Fcntl           ;


#converts different line feeds in open process
use open IN => ":raw", OUT => ":raw" ;


while ( <*.fa> ){
	
	my $file=$_ ;
	
	my $seqtemplate=$file;
	$seqtemplate=~s/\.fa//;
	$seqtemplate .='template';
	
	
	
	
	print "working on: ",$file,"\n" ;
	(open IN , $file ) || die "file $file can not be opened!\n"; close IN ;
	(tie ( my @data, 'Tie::File', $file ));
	unlink $file and next if 0 == @data ;
	
	open NEW ,">", "$file.new" ;
	open REST,">", "$file.rest";
	
	my ( $ref_FASTA ) = readFASTA_simple_mod ( $file ) ;
		
	print "template: ",$seqtemplate,"\n";
	open LOG ,">", "${file}_log.txt" ;
	print LOG "template: ",$seqtemplate,"\n";
	
	
	for ( keys %$ref_FASTA ){
			my ( $query ) = $_ =~ /(gi\d+)/ ;
			print "checking: ",$query,"\n";
			open QUERY ,">", $query ;
			print QUERY "\>$query\n",@{$ref_FASTA->{$_}},"\n"; #print $seqtemplate," query: ",$query,"\n";
			close QUERY ;print LOG $_,"\n";
			system ("bl2seq -i $seqtemplate -j $query -p blastn -o tmp.txt") ;
			open TMP , "<" , "tmp.txt" ;
			my @TMP=<TMP>;			
			my @identities = grep /Identities \= (\d+)/,@TMP;#print "$identities[0]\n";#exit;
			chomp @identities;
			my $identity = 0 ; 
			$identity = $identities[0] if defined $identities[0]; 
			for ($identity){			
				$identity =~ s/Identities \= (\d+)\/\d+.*/$1/; 
				$identity =~ s/ //g; 
				$identity =~ s/\s//g;
				$identity =~ s/\n//g;
			}
			
				
			if ((grep /Strand \= (\D+) \/ (\D+)/ , @TMP) && ($identity > 15)){
				my @array = grep /Strand \= (\D+) \/ (\D+)/ , @TMP ;#print "@array\n";exit;print
				my ( $template, $oquery ) = ( 0 , 0 ) ;	
				
				( $template, $oquery ) = $array[0] =~ /Strand \= (\D+) \/ (\D+)/;chomp ( $template, $oquery ) ;
				print LOG $template,"\t",$oquery,"\t",$identity,"\n";#exit;
				#print     $template,"\t",$oquery,"\t",$identity,"\n";#exit;
				
					if ( $template=~ /Plus/ && $oquery=~/Plus/){
						print NEW $_,"\n",@{$ref_FASTA->{$_}},"\n";
					}
					if ($template=~ /Plus/ && $oquery=~/Minus/){
						my $string = join"",(reverse@{$ref_FASTA->{$_}});
						$string =~ tr/ACGTacgt/TGCAtgca/ ;
						print NEW $_,"\n",$string,"\n";
					}
					if ($template=~ /Minus/ && $oquery=~/Plus/){
						my $string = join"",(reverse@{$ref_FASTA->{$_}});
						$string =~ tr/ACGTacgt/TGCAtgca/ ;
						print NEW $_,"\n",$string,"\n";
					}
				
			}
			else {
				print REST $_,"\n",@{$ref_FASTA->{$_}},"\n";				
				if ( $identity == 0 ){
				print LOG "no hits were found! identity: $identity\n";
				print     "no hits were found! identity: $identity\n";
				}
				if ($identity > 0 ){
				print LOG "identity was below 15 nucleotides, ", $identity,"\n";
				print     "identity was below 15 nucleotides, ", $identity,"\n";
				}
			}
		unlink $query ;		
	}
	unlink "tmp.txt";
}

print "done!\n" ;


#sub read FASTA file, returns references to fasta hash, keys taxa, values sequences

sub readFASTA_simple_mod {
	

		my ($taxon,@FASTA,%FASTA,%STRUCTURES,$number,$type,$aa_type,$length);
		
		$aa_type   = 0 ;

		my ($file) = @_;
		
		
		#makes sure that linefeeds are just naked \n and nothing else
			
			(open IN , $file ) || die "file $file can not be opened!\n"; close IN ;
			
			(tie ( my @data, 'Tie::File', $file ));
			
			die "file $file is empty!\n" if 0 == @data ;
			map { s/\r\n/\n/g } @data ;
			map { s/\r/\n/g   } @data ;

			untie @data ;
		
		open (my $fh, "<",$file) || die "file $file not found! terminated\n";
	
		READING: 
		
		while ( <$fh> ) {

			die "convert from mac format!\n" if /\r[^\n]/;
		
			chomp ;
				
			next READING                if /^\s+$/;
			die "taxon name missing!\n" if /^\>$/ ;
			
			if ( /\>/ ) {		
			
				$taxon = $_                                               ;
				$taxon =~ s/^\> */\>/g                                    ;
				$taxon =~ s/ *$//g                                        ;#print $taxon,"\n";
				
				die "multiple taxa of $taxon\n" if defined $FASTA{$taxon} ; 
				next READING                                              ;
				
			}
	
			s/( )*//g and $FASTA{$taxon} .= $_ ;
		
		}
		
	
		for my $key ( keys %FASTA ) { 
			
			my $NAMEERROR = do { "forbidden sign or space in\n$key\n" } ;
			
			#for ( $key ) {
				
				#die $NAMEERROR if /\|/ ; 
			#	die $NAMEERROR if /\(/ ;
			#	die $NAMEERROR if /\)/ ;
			#	die $NAMEERROR if /\:/ ;
			#	die $NAMEERROR if /\;/ ;
			#	die $NAMEERROR if /\,/ ;
			#	die $NAMEERROR if /--/ ;
			#	die $NAMEERROR if /\*/ ;
			#	die $NAMEERROR if /\s/ ;
				
			#}
			
			#die "file is not in FASTA format\n" if $key          !~  /^\>/;
			die "file is not in FASTA format\n" if $FASTA{$key}  =~  /\>/ ;
			die "not enough sequences!\n"       if 1 > keys %FASTA        ;
			
			my %seen = () ;
			
			my @TAXA = grep { ! $seen{$_}++ } keys %FASTA ;

		}
		
	
	#cleaning of taxa and sequences removing leading and trailing blanks
	
	#	grep s/^\>// || s/^\s*// || s/\s*$// , @FASTA = %FASTA;
		
	#	%FASTA = @FASTA;
		
		
	#identifying structure strings, cleaning, reading and modifying sequences using input options	
			
		for $taxon ( keys %FASTA ) {
			
			no warnings ;
			
			if ( $FASTA{$taxon} =~ /\(/ && /\)/ && /\./ ) {
				
				s/ //g;
				
				die "structure not balanced\n" if grep /\(/,$FASTA{$taxon} != grep /\)/,$FASTA{$taxon};
				
				print "\tstructure: $taxon \-\> ",length ( $FASTA{$taxon} ),"\n";
				
				$STRUCTURES{$taxon} = $FASTA{$taxon};
				
				delete $FASTA{$taxon}
			}
			
			else {
				
				$number ++;
				
				#$FASTA{$taxon} = uc( $FASTA{$taxon} );
			
				#$FASTA{$taxon} =~ s/ //g;		#print $taxon,"\n";
			
				print $FASTA{$taxon} ,"\n" and die "\nsequence $taxon contains unknown characters!\nprocess terminated!\n" if $FASTA{$taxon} =~ /[^A-Z\?\-\*]/i;	
				
				#my $abs_indelN = ($FASTA{$taxon} =~ tr/N\-//      );
				
				#my $freq_ACGT  = ($FASTA{$taxon} =~ tr/ACG(T|U)// )/(length( $FASTA{$taxon} ) - $abs_indelN);
				
				#   $type       =  $freq_ACGT > 0.8 ? "nt" : "aa";
			
				$type          = 'nt'                    ;
				
				my @sequence   = split"", $FASTA{$taxon} ;
				
				   $length     = @sequence               ;
				
					$type eq "nt" and do {
								
								grep { s/\?/N/ } @sequence ;
								grep { s/\*/N/ } @sequence ;
								#for  (           @sequence ){ last if /\w/; s/\-/N/ }
								#for  ( reverse   @sequence ){ last if /\w/; s/\-/N/ }
						
							     };	

					$type eq "aa" and do {
		
								grep { s/\?/-/ } @sequence ;
								#for  (           @sequence ){ last if /\w/; s/\-/X/ }
								#for  ( reverse   @sequence ){ last if /\w/; s/\-/X/ }
			
							     };	

	#reports on sequence length
				
				#printf     "\t%-20.20s \-\> sites: %-6s\n" , $taxon, $#sequence+1;
		
				$FASTA{$taxon} = \@sequence;
		
				#$aa_type++ if $type eq "aa";
		
				}
				
		}
		
	#die "mixture of nucleotide and amino acid sequences!\n" if (0 < ($number - $aa_type)/$number) && (1 > ($number - $aa_type)/$number) ;
	
	#returns reference to FASTA hash and structure hash		
	
	return ( \%FASTA );#print "\n\n";#exit;
	
	}#end of sub
#____________________________________________________________________________________________
