# Supplementary material for: The taming of an impossible child: a standardized all-in approach to the phylogeny of Hymenoptera using public database sequences
Source: BMC Biol. 2011 Aug 18;9:55. doi: 10.1186/1741-7007-9-55 (PMC3173391; doi:10.1186/1741-7007-9-55)
Supplement: Additional file 1 — Software tools and manuals. All newly developed software tools and corresponding manuals. [file 1741-7007-9-55-S1.ZIP › Software_tools/choose_longest_seq.rb]

#!/usr/bin/env ruby

USAGE = "#{$0} <input_filename> <output_filename>"

if ARGV.size<2
    STDERR.puts USAGE
    exit 1
end

STDOUT.puts "Working on file #{ARGV[0]}"

old_fasta_file = open(ARGV[0], "r")

fasta_hash = Hash.new{ |hash, key| hash[key] = "" }
while (line = old_fasta_file.gets)
	if line[0].chr == ">"
		header = line.strip

	else
		fasta_hash[header] << line.strip
	end
end

new_fasta_hash = Hash.new{ |hash, key| hash[key] = ["", ""] }
fasta_hash.each do |header, sequence|
	species = header.split(",")[0]
	new_fasta_hash[species] = [header, sequence] unless new_fasta_hash[species][1].length > sequence.length
end

new_fasta_file = open(ARGV[1], "w")
new_fasta_hash.values.each do |header, sequence|
	new_fasta_file.puts header, sequence
end
	
