# Supplementary material for: The taming of an impossible child: a standardized all-in approach to the phylogeny of Hymenoptera using public database sequences
Source: BMC Biol. 2011 Aug 18;9:55. doi: 10.1186/1741-7007-9-55 (PMC3173391; doi:10.1186/1741-7007-9-55)
Supplement: Additional file 1 — Software tools and manuals. All newly developed software tools and corresponding manuals. [file 1741-7007-9-55-S1.ZIP › Software_tools/dna2aa.rb]

#!/usr/bin/env ruby

require 'open-uri'
require 'bio'

USAGE = "#{$0} <input_filename> <output_filename>"

if ARGV.size<2
    STDERR.puts USAGE
    exit 1
end

STDOUT.puts "Working on file #{ARGV[0]}"

#create Hash of Fasta entries
sequences 	= Hash.new{""}
fasta_file 	= open(ARGV[0], "r")

while (line = fasta_file.gets)
	if line[0].chr == ">"
		header = line.strip
	elsif line.match(/^\s*$/)
		next
	else
		sequences[header] += line.strip
	end
end

fasta_file.close


start 		= 0
stop  		= 0
complement 	= ""
product 	= ""
prot_product 	= ""
cs		= 0

sequences.each do |header, sequence|
	if header.match(/^>.+,.+,(\d+)/)

# A gb file for a given gi identification number is fetched by:
		gi 	= $1
		url 	= "http://www.ncbi.nlm.nih.gov/entrez/eutils/efetch.fcgi?db=nucleotide&id=#{gi}&rettype=gb&retmode=text"
		gb_file = open(url, "r")

		while (line = gb_file.gets)

				 if line.match(/ORGANISM\s{2,2}(.+)$/)
					org = $1
				 end

#                                if line.match(/\s{5,5}(CDS\s{9,9}|tRNA\s{8,8}|rRNA\s{8,8}|misc_feature\s{4,4})\s{4,4}(c*o*m*p*l*e*m*e*n*t*\(*)[><]*(\d+)\.\.[><]*(\d+)\)*/)
                                 if line.match(/\s{5,5}CDS\s{9,9}/)

#Start and Stop positions of the sequence is extracted
					complement 	= $2
					start 		= $3.to_i
					stop 		= $4.to_i

#Extraction of protein-coding sequences 
             				if line.match(/\s{5,5}CDS/)
#Get start codon
						a = gb_file.lineno
						while line = gb_file.gets
							if line.match(/\s+\/codon_start=(\d+)/)	
								cs = $1.to_i - 1 
								if complement != ""
									stop = stop - cs
								else
									start = start + cs
								end
									
								break
							end
						end

#Return to the beginning of the CDS entry and get translation table. Not necessary since aa sequences are extracted from
#GB file 
#						gb_file.lineno=a
#						while line = gb_file.gets 
#							if line.match(/\s+\/transl_table=(\d+)/)	
#								puts "transl_table: #$1"
#								break
#							end
#						end

#Return to the beginning of the CDS and get protein product name

						prot_product 	= ""
						gb_file.lineno	= a
						while line = gb_file.gets 
							if line.match(/\s+\/product="(.+)"/)
								prot_product = $1	
								break
							end
						end

#Return to the beginning of the CDS and extract aa sequence
						aa 		= ""
						gb_file.lineno	= a
						while line = gb_file.gets
							if line.match(/\s*\/translation="([A-Za-z]+)\n/)
								aa += $1
								while line = gb_file.gets
									if line.match(/\s*([A-Za-z]+)\s*\n/)	
										aa += $1
									elsif line.match(/\s*([A-Za-z]+)"\s*\n/)
										aa += $1
										break
									end
								end
							end
						end

#Extraction of non protein coding sequences
				else
					product = ""
					while line = gb_file.gets
						if line.match(/\s+\/product="(.+)"/)
							product = $1
							break
						elsif line.match(/\s+\/note="(.+)"/)
							product = $1
							break
						end
					end
				end

#If a protein coding sequence is extracted, check if the aa sequence is coded by the reverse complement
#and write sequence to Fasta file of the product
				if prot_product.size > 0
					prot_product.gsub!(/\s+/,"_")
					print " -> #{prot_product} extracted\n"

#					new_fasta  = open("nt_#{prot_product}.fa", "a")
#
#					if complement != ""
#						s = Bio::Sequence::NA.new(sequence[start-1..stop-1])
#						s = s.reverse_complement
#						new_fasta.puts "#{header}\n#{s}"
#					else
#						new_fasta.puts "#{header}\n#{sequence[start-1..stop-1]}"
#					end

					new_fasta1 = open(ARGV[1], "a")
					new_fasta1.puts "#{header}\n#{aa}"
					new_fasta1.close

					prot_product = ""

#					new_fasta.close
				else
#					product.gsub!(/\s+/,"_")
#					print " -> #{product} extracted\n"
#					new_fasta = open("#{product}.fa", "a")
#					new_fasta.puts "#{header}\n#{sequence[start-1..stop-1]}"
#					new_fasta.close
				end
			end
		end
		gb_file.close
	end
end
