# Supplementary material for: The taming of an impossible child: a standardized all-in approach to the phylogeny of Hymenoptera using public database sequences
Source: BMC Biol. 2011 Aug 18;9:55. doi: 10.1186/1741-7007-9-55 (PMC3173391; doi:10.1186/1741-7007-9-55)
Supplement: Additional file 1 — Software tools and manuals. All newly developed software tools and corresponding manuals. [file 1741-7007-9-55-S1.ZIP › Software_tools/gap_killer.rb]

#!/usr/bin/env ruby

#see README.txt for description and usage

require 'bio'
require 'open-uri'
require "ruby_scripts/ruby_methods"


USAGE = "#{$0} infile max_gap outfile"

if ARGV.size<3
    STDERR.puts USAGE 
    exit 1
end


puts
puts
puts "-+-+-+-+-+-+-+-+-+-+-+-+-+-+-+-+-+-+-+-+-+-+-+-++-+-"
puts "-+--------------------GAPKILLER-------------------+-"
puts "-+-+-+-+-+-+-+-+-+-+-+-+-+-+-+-+-+-+-+-+-+-+-+-++-+-"
puts


file   		= openfasta(ARGV[0])
fasta     	= Hash.new([])
fasta_red	= Hash.new("")
symbol 		= Hash.new(0)

j		= 0
ali_length 	= 0
seq_nr		= 0
str 		= 0


puts "Reading aligment #{ARGV[0]}..."

file.each do |entry|

	arr 				= entry.seq.split(//)
	fasta[entry.definition]     	= arr
	fasta_red[entry.definition] 	= ""
	ali_length 			= entry.seq.size

end

file.close

nr_seqs = fasta.size.to_f

ali_length.times do |j|

	puts "...Processing site #{j+1}..."

	symbol.clear
	count = 0.0
	bool = 0

	fasta.each_key do |key|
		if fasta[key][j]=="-"||fasta[key][j]=="X"
			count += 1
		end
	end

	if count/nr_seqs > ARGV[1].to_f
		next
	else
		fasta.each_key do |key|
			str = key
			fasta_red[key] << fasta[key][j]
		end
	end

	count = 0.0
end

outfile = openfile(ARGV[2],"w")

puts 
puts "Original alignment size: #{ali_length}"
puts "New alignemnt size     : #{fasta_red[str].size}"
puts "-----------------------------------------------------"     
puts "Deleted sites          : #{ali_length - fasta_red[str].size}"
puts
puts

fasta_red.each_key do |key|
	outfile.puts ">" + key
	outfile.puts fasta_red[key]
end

outfile.close
