# Supplementary material for: The taming of an impossible child: a standardized all-in approach to the phylogeny of Hymenoptera using public database sequences
Source: BMC Biol. 2011 Aug 18;9:55. doi: 10.1186/1741-7007-9-55 (PMC3173391; doi:10.1186/1741-7007-9-55)
Supplement: Additional file 1 — Software tools and manuals. All newly developed software tools and corresponding manuals. [file 1741-7007-9-55-S1.ZIP › Software_tools/header_standardizer.rb]

#!/usr/bin/env ruby

require 'open-uri'
require 'bio'

USAGE = "#{$0} <input_filename> <output_filename>"

if ARGV.size<2
    STDERR.puts USAGE
    exit 1
end

STDOUT.puts "Working on file #{ARGV[0]}"	

#create Hash of Fasta entries
sequences 	= Hash.new{""}
fasta_file 	= open(ARGV[0], "r")

while (line = fasta_file.gets)
	if line[0].chr == ">"
		header = line.strip
	else
		sequences[header] += line.strip
	end
end

fasta_file.close

start 		= 0
stop  		= 0
complement 	= ""
product 	= ""
prot_product 	= ""
cs		= 0
sequences.each do |header, sequence|
	if header.match(/^>gi\|*(\d+)\|*/)
# A gb file for a given gi identification number is fetched by:
		gi 	= $1
		url 	= "http://www.ncbi.nlm.nih.gov/entrez/eutils/efetch.fcgi?db=nucleotide&id=#{gi}&rettype=gb&retmode=text"
		gb_file = open(url, "r")

		while (line = gb_file.gets)

			if line.match(/ORGANISM\s{2,2}(.+)$/)
				org = $1
			end

			if line.match(/((\w+idae)|(\w+aceae))/)
				fam = $1
				break
			end
		end
		
		new_fasta = open("#{ARGV[1]}", "a")
		new_fasta.puts ">#{org},#{fam},#{gi}\n#{sequences[header]}"
		new_fasta.close
	end
end
