# Supplementary material for: The taming of an impossible child: a standardized all-in approach to the phylogeny of Hymenoptera using public database sequences
Source: BMC Biol. 2011 Aug 18;9:55. doi: 10.1186/1741-7007-9-55 (PMC3173391; doi:10.1186/1741-7007-9-55)
Supplement: Additional file 1 — Software tools and manuals. All newly developed software tools and corresponding manuals. [file 1741-7007-9-55-S1.ZIP › Software_tools/minimum_sequence_overlap.rb]

#!/usr/bin/env ruby

require 'bio'
require "ruby_scripts/ruby_methods"

=begin
minimum_sequence_overlap.rb
---------------------------

This scripts checks the pairwise overlap of sequences in an alignment and stores the
results in a matrix that is transformed into a graph. The largest clique in the graph
defines the largest group of sequences which has an overlap of a predefined threshold.
The threshold value is defined as the number of overlapping nt/aa. As output one gets
an alignment reduced to the maximum clique of overlapping sequences.

!!!!!!!!!!!!!!!This script compares each sequence pair A,B twice (A-B, B-A) to be com-
patible with the script variance_to_dimacs.rb, which was developed to transform complete
matrices into a graph. In this case a lower triangle matrix would actually be sufficient. 
To improve running time, ask your local programmer to fix this!!!!!!!!!!!!!!!!!!!!!!!!!

=end


#required scripts and libraries. ruby_scripts has to be in the same directory as
#minimum_sequence_overlap.rb:

#Besides external programs: cliquer(cl) and asc2bin are required!

#cliquer (cl)	: approximation of maximal cliques in a graph of diimacs format
#asc2bin 	: turn dimacs file into a binary dimacs


USAGE = "#{$0} filename overlap nt/aa"

if ARGV.size<3
    STDERR.puts USAGE
    exit 1
end

#Parameters:
#1.	name of alignment file
#2.	overlap criterion
#3.	type of data: nucleotide/aminoacid

data 	= []
array 	= []
count = 0


file=openfasta(ARGV[0])

file.each do |entry|
	arr = [entry.definition,entry.seq]
	data.push(arr)	
end

file.close

bool = 0

data.size.times do |i|

puts "Working on taxon #{i}..."

	array[i] = data[i][0]

	data.size.times do |j|
			str1 = data[i][1]
			str2 = data[j][1]
			
			size = str1.size

			size.times do |k|

#If data consists of aminoacids count the overlapping aa
				if ARGV[2].match(/aa/)

					if str1[k..k] != "-" && str2[k..k] != "-" && str1[k..k] != "X" && str2[k..k] != "X"
						count += 1
#If count > overlap criterion, break and set bool to 1
						if count >= ARGV[1].to_i
							bool = 1
							break
						end
					end
				else

#For nucleotide data do not consider N
					if str1[k..k] != "N" && str2[k..k] != "N" && str1[k..k] != "-" && str2[k..k] != "-" && str1[k..k] != "X" && str2[k..k] != "X"

						count += 1
						if count >= ARGV[1].to_i
							bool = 1
							break
						end
					end
				end
			end

			count = 0

			if bool==1
				array[i] += "  1"
				bool = 0
			else
				array[i] += " -1"
			end
	end

array[i] += "\n"
end

matrix = openfile("matrix","w")

array.each do |i|
	matrix.puts i
end

matrix.close

#Changes taxon_names to numbers
#matrix_name_to_num.rb is used in order to accept every kind of
#headers

system  "./ruby_scripts/matrix_name_to_num.rb matrix"

system  "echo \"a. Transforming distance matrix to dimacs graph\""

#Turns matrix into a graph
system  "./ruby_scripts/variance2dimacs.rb new_matrix 10000 > dimacs"

#Delete taxon names from graph file
system  "echo \"b. Shorten dimacs file\""
system  "grep  -v 'c ' < dimacs > pure_dimacs"

file_dim = openfile("dimacs","r")
	
tax_count = 0
 
file_dim.each do |line|
	if line.match(/^c \w+/)
		tax_count += 1
	end
end

file_dim.close

candnum = (tax_count/4.5).ceil.to_i

# Getting the maximum clique
system  "echo \"d. Getting maximum cliques\""
#system  "./external_progs/ pure_dimacs.b 50 1 #{candnum} 100 > clique"
system  "./external_progs/cl pure_dimacs > clique"

#Write taxon names again into graph
system "./ruby_scripts/rename_dimacs.rb matrix.taxlist dimacs"

#Reduce original alignment to maximum clique output
system "./ruby_scripts/reduce2maxclique.rb #{ARGV[0]} out_dimacs clique"


system "echo"
system "echo \"Final number of taxa:\""
system "grep \">\" mc_#{ARGV[0]} | wc -l"
