# Supplementary material for: The taming of an impossible child: a standardized all-in approach to the phylogeny of Hymenoptera using public database sequences
Source: BMC Biol. 2011 Aug 18;9:55. doi: 10.1186/1741-7007-9-55 (PMC3173391; doi:10.1186/1741-7007-9-55)
Supplement: Additional file 1 — Software tools and manuals. All newly developed software tools and corresponding manuals. [file 1741-7007-9-55-S1.ZIP › Software_tools/nucleotide_chi.rb]

#!/usr/bin/env ruby

require 'bio'
require "ruby_scripts/ruby_methods"
require "ruby_scripts/statistics2"

USAGE = "#{$0} alignment pvalue"

if ARGV.size<2
    STDERR.puts USAGE
    exit 1
end

sum_a = sum_c = sum_g = sum_t 	= 0
na = nc = ng = nt 		= 0
n 				= 0
i				= 0

hash = Hash.new([0.0,0.0,0.0,0.0,0.0])

infasta = openfasta(ARGV[0])

infasta.each do |entry|

	str = entry.seq

	sum_a = str.count("A") + str.count("a")
	sum_c = str.count("C") + str.count("c")
	sum_g = str.count("G") + str.count("g")
	sum_t = str.count("T") + str.count("t")

	hash[entry.definition] = [sum_a,sum_c,sum_g,sum_t,(sum_a + sum_c + sum_g + sum_t),entry.seq]

	n += hash[entry.definition][4]

	na += sum_a
	nc += sum_c
	ng += sum_g
	nt += sum_t

	i+=1
end

#degree of freedom is set to 3 for nucleotide sequences
df = 3

outfile = openfile("homo_#{ARGV[0]}","w")
outfile2 = openfile("homo_out_#{ARGV[0]}","w")

hash.each_key do |key|

	e_ia = (na.to_f/n)*hash[key][4]
	e_ic = (nc.to_f/n)*hash[key][4]
	e_ig = (ng.to_f/n)*hash[key][4]
	e_it = (nt.to_f/n)*hash[key][4]

#Chi-square Test statistic
	chi_square = (((hash[key][0]-e_ia)**2)/e_ia)+ (((hash[key][1]-e_ic)**2)/e_ic)+ (((hash[key][2]-e_ig)**2)/e_ig)+ (((hash[key][3]-e_it)**2)/e_it)

	p_val 	= (1-Statistics2.chi2dist(df, chi_square))

	bool = ""

#p value is set to 5%
	if p_val > ARGV[1].to_f
		outfile.puts ">" + key
		outfile.puts hash[key][5]
		bool = "passed"
	else
		outfile2.puts ">" + key
		outfile2.puts hash[key][5]
		bool = "failed"
	end

STDOUT.printf("%-060s%-020s%.3f%\n",key,bool,p_val)
end
