# Supplementary material for: The taming of an impossible child: a standardized all-in approach to the phylogeny of Hymenoptera using public database sequences
Source: BMC Biol. 2011 Aug 18;9:55. doi: 10.1186/1741-7007-9-55 (PMC3173391; doi:10.1186/1741-7007-9-55)
Supplement: Additional file 1 — Software tools and manuals. All newly developed software tools and corresponding manuals. [file 1741-7007-9-55-S1.ZIP › Software_tools/proseqco.rb]

#!/usr/bin/env ruby


require 'open-uri'
require 'timeout'


def ncbi_search(db, search_term)
	printf("\nSearching database for sequences...")
	STDOUT.flush
	search_file = open_webfile("http://eutils.ncbi.nlm.nih.gov/entrez/eutils/esearch.fcgi?db=#{db}&term=#{search_term}&retmax=0&usehistory=y&tool=ProSeqCo&email=janus.borner@studium.uni-hamburg.de", 30)
	query_ids = extract_xml_info(search_file.readlines.to_s, ["QueryKey", "WebEnv", "Count"])
	search_file.close
	return query_ids 
end

def process_xml_seq_file(query_ids, db)
	if query_ids
		choose_option(" done\n#{query_ids["Count"]} sequences found. Continue?", ["Download sequences"], [])
		target_dir = dir_selector(".", "\nPlease choose target directory:")
		unless Dir.entries(target_dir).delete_if{|entry| File.directory?(target_dir + "/" + entry)}.empty?
			choose_option("\nTarget directory is not empty. New sequence data will be appended to existing files.", ["Continue"], [])
		end
		printf("\nDownloading sequences...")
		STDOUT.flush
		all_seq_file = open_webfile("http://eutils.ncbi.nlm.nih.gov/entrez/eutils/efetch.fcgi?db=#{db}&WebEnv=#{query_ids["WebEnv"]}&query_key=#{query_ids["QueryKey"]}&rettype=fasta&retmode=xml&tool=ProSeqCo&email=janus.borner@studium.uni-hamburg.de", (30 + query_ids["Count"].to_i/5))
		printf(" done.\nProcessing data...")
		STDOUT.flush
		xml_seq_count = 0
		seq_info = ""
		while (line = all_seq_file.gets)
			if line=~ /(<TSeq>)|(<Error>)/
				seq_info = ""
			end
			seq_info += line
			if line =~ /<\/ERROR>/i
				puts "\nNCBI Error: \"#{extract_xml_info(seq_info, ["ERROR"]).values.strip}\""
			elsif line =~ /<\/TSeq>/i
				write_fasta_file(extract_xml_info(seq_info, ["TSeq_orgname", "TSeq_gi", "TSeq_defline", "TSeq_sequence"]), target_dir)
				xml_seq_count += 1
			end
		end
		all_seq_file.close
		if query_ids["Count"].to_i == xml_seq_count
			puts " done."
		else
			puts "\nWarning: NCBI search results: #{query_ids["Count"]}, Sequences retrieved: #{xml_seq_count}"
		end
	end
end

def extract_xml_info(xml_data, tags)
	entries = {}
	tags.each do |tag|
		if xml_data.match(/<#{tag}>(.*?)<\/#{tag}>/i)		
			entries[tag] = $1
		end
	end
	if entries.length == tags.length
		return entries
	else
		puts "\nError: not all xml tags found!\nMissing tags: #{(tags - entries.keys).join(", ")}"
	end
end

def write_fasta_file(seq_entries, target_dir)
	if seq_entries
		filename = "#{target_dir}/#{seq_entries["TSeq_orgname"].gsub(/\W/, "_")}.fa"
		if File.writable?(filename) or not File.exist?(filename)
			fasta_file = open(filename, "a")
			fasta_file.printf(">gi#{seq_entries["TSeq_gi"]}|#{seq_entries["TSeq_defline"]}\n#{seq_entries["TSeq_sequence"]}\n\n")
			fasta_file.close
		else
			puts "\nError: unable to write file: #{filename}"
		end
	end
end

def choose_option(question, options, values)
	puts question
	options.each_with_index do |option, nr|
		puts "[#{nr + 1}] #{option}"
	end
	puts "[0] Quit ProSeqCo"
	chosen = gets.strip[/[0-9]*/].to_i
	if chosen == 0
		exit
	elsif chosen > options.length or chosen < 0
		choose_option(question, options, values)
	else
		return values[chosen - 1]
	end
end

def dir_selector(path, question)
	sub_dirs = Dir.entries(path).sort.delete_if{|entry| entry =~ /\./ or not File.directory?("#{path}/#{entry}")}
	new_dir_name = choose_option(question, ["use current directory (#{path})"] + sub_dirs, ["."] + sub_dirs)
	if new_dir_name == "."
		return "#{path}/#{new_dir_name}"
	else
		dir_selector("#{path}/#{new_dir_name}", "\nPlease choose subdirectory:")
	end
end

def open_webfile(url, timeout)
	retries = 0
	begin
		Timeout::timeout(timeout) do
			web_file = open(url, "r")
			return web_file
		end
	rescue StandardError
		if retries < 5
			sleep(0.5)
			retries += 1
			retry
		end
		puts "\nError: unable to open file: #{url}"
	rescue Timeout::Error
		puts "\nError: timeout on: #{url}"
	end
end

puts "\nPlease enter NCBI search term:"
search_term = gets.strip.gsub(" ", "%20").delete("\"")
db = choose_option("\nPlease select NCBI database:", ["Nucleotide", "EST", "Protein"], ["nuccore", "nucest", "protein"])
process_xml_seq_file(ncbi_search(db, search_term), db)
puts "\nPress <enter> to quit ProSeqCo."
gets
