# Supplementary material for: The taming of an impossible child: a standardized all-in approach to the phylogeny of Hymenoptera using public database sequences
Source: BMC Biol. 2011 Aug 18;9:55. doi: 10.1186/1741-7007-9-55 (PMC3173391; doi:10.1186/1741-7007-9-55)
Supplement: Additional file 1 — Software tools and manuals. All newly developed software tools and corresponding manuals. [file 1741-7007-9-55-S1.ZIP › Software_tools/prune_genera.rb]

#!/usr/bin/env ruby

require 'bio'
require "ruby_scripts/ruby_methods"

USAGE = "#{$0} directory number_of_species_per_genus"

if ARGV.size<2
    STDERR.puts USAGE
    exit 1
end

param_1 = ARGV[1].to_i
dir   	= Dir.open(ARGV[0])

STDOUT.printf("\nReduction of species...   ")
STDOUT.flush

fasta 	= Hash.new
genus 	= ""
species = ""

dir.each do |filename|

	if File.stat("#{ARGV[0]}#{filename}").file? && filename != $0.gsub(/\.\//,"")
		file = openfasta("#{ARGV[0]}#{filename}")
	else
		next
	end

	file.each do |entry|
			if entry.definition.match(/^([A-za-z0-9]+)__([A-za-z0-9]+__[A-za-z0-9]+_[A-za-z0-9]+),/)
				genus 	= $1
				species = $2

			elsif entry.definition.match(/^([A-za-z0-9]+)__([A-za-z0-9]+__[A-za-z0-9]+),/)
				genus 	= $1
				species = $2

			elsif entry.definition.match(/^([A-za-z0-9]+)_([A-za-z0-9]+_[A-za-z0-9]+),/)
				genus 	= $1
				species = $2
		
			elsif entry.definition.match(/^([A-za-z0-9]+)_([A-za-z0-9]+),/)
				genus 	= $1
				species = $2
			end

			if fasta.has_key?(genus)
				fasta[genus][species]+=1
			else
				fasta[genus]=Hash.new(0)
				fasta[genus][species]+=1
			end
	end
	file.close
end

i		= 0
taxa 		= []
taxoncount 	= 0
fasta1		= Hash.new(0)

fasta.each_key do |genus|
	if fasta[genus].size > param_1
		fasta[genus].each_key do |species|
			taxa.push("#{fasta[genus][species]}    #{genus}_#{species}")
		end	
		taxa.sort!.reverse!

		param_1.times do |i|
			fasta1[taxa[i].gsub!(/^.+\s{4,4}/,"")]
		end
		taxa.clear
	else
		fasta[genus].each_key do |species|
	                taxoncount += 1
        	        fasta1["#{genus}_#{species}"]=1
		end	
	end
end

fasta2	= Hash.new("")

dir.each do |filename|

	if File.stat("#{ARGV[0]}#{filename}").file? && filename != $0.gsub(/\.\//,"")
		infile = openfasta("#{ARGV[0]}#{filename}")
	else
		next
	end

	infile.each do |entry|

		if entry.definition.match(/^(\w+),/i)
			taxon = $1
		end

		if fasta1.has_key?(taxon)
			fasta2[entry.definition]=entry.seq
		else
			next
		end
	end

	infile.close

	outfile = openfile("#{ARGV[0]}out_#{filename}","w")

	fasta2.each_key do |key|
		outfile.puts ">" + key
		outfile.puts fasta2[key]
	end

	outfile.close
	fasta2.clear
end

dir.close

STDOUT.printf("done!\n\n")
