# Supplementary material for: The taming of an impossible child: a standardized all-in approach to the phylogeny of Hymenoptera using public database sequences
Source: BMC Biol. 2011 Aug 18;9:55. doi: 10.1186/1741-7007-9-55 (PMC3173391; doi:10.1186/1741-7007-9-55)
Supplement: Additional file 1 — Software tools and manuals. All newly developed software tools and corresponding manuals. [file 1741-7007-9-55-S1.ZIP › Software_tools/READMEs/general_README.txt]

General information on all software tools used in the publication 
Peters et al. (2011): The taming of an impossible child 
� a standardized all-in approach to the phylogeny of Hymenoptera using public database sequences.
=-=-=-=-=-=-=-=-=-=-=-=-=-=-=-=-=-=-=-=-=-=-=-=-=-==-=-=-=-=-=-=-=-=-=-=-=-=-=-=-=-=-=-=-=-=-=-=-

We will update and refine all software tools and manuals if necessary.
All latest versions will be available from http://software.zfmk.de.
If you want to download and use our tools please check the website for any changes or additions.

For bug reports and questions feel free to contact us: r.peters@zfmk.de

All programs are free software; you can redistribute them and/or modify them under the terms of the GNU General Public License as published by the Free Software Foundation; either version 3 of the License or any later version.
These programs are distributed in the hope that they will be useful but WITHOUT ANY WARRANTY; without even the implied warranty of MERCHANTABILITY or FITNESS FOR A PARTICULAR PURPOSE. See the GNUGeneral Public License for more details.
You should have received a copy of the GNU General Public License along with this program; If not, see http://www.gnu.org/licenses
  
