# Supplementary material for: The taming of an impossible child: a standardized all-in approach to the phylogeny of Hymenoptera using public database sequences
Source: BMC Biol. 2011 Aug 18;9:55. doi: 10.1186/1741-7007-9-55 (PMC3173391; doi:10.1186/1741-7007-9-55)
Supplement: Additional file 1 — Software tools and manuals. All newly developed software tools and corresponding manuals. [file 1741-7007-9-55-S1.ZIP › Software_tools/READMEs/README_aa2dna.txt]

aa2dna.rb 
=-=-=-=-=

WHAT IT DOES: aa2dna.rb substitutes amino acid (aa) sites of a Fasta file of aligned amino acid sequences by the corresponding nucleotides of a Fasta file of unaligned nucleotide (nt) sequences. 
As output you receive a Fasta file of aligned nucleotide sequences. 

NOTE: 
The unaligned nucleotide sequence must exactly fit to the aligned amino acid sequence. It is also required that amino acid sequences and the corresponding nt sequences share identical sequence headers! 

This script was used in step [VI] (Fig. 1) of Peters et al. (2011).
If you follow the pipeline you will have to keep the unaligned nucleotide sequences output of step [b.V] while you proceed with amino acid sequences during alignment and refinement of alignment.


USAGE:

1.	Install ruby and bioruby. If you are not sure if it is already installed, type 'which ruby' or 'which bioruby' in the command line. If a path is returned, everything is ok.

2.	Move the aligned amino acid file and the unaligned nt file (both as Fasta files) you would like to edit in the same directory as aa2dna.rb. This script requires other scripts from the directory 'ruby_scripts'. So, move folder 'ruby_scripts' also to this directory.

3.	Go to the directory where aa2dna.rb, your Fasta input files and the folder 'ruby_scripts' are located. 
Type: ruby aa2dna.rb [aligned_aa_file] [nt_file] [aligned_nt_file]


INPUT:
A Fasta file with aligned amino acid sequences plus the corresponding Fasta file of unaligned nucleotide sequences.

PARAMETERS:
[aligned_aa_file]	Fasta file of aligned aa sequences
[nt_file]			Fasta file of nt sequences 
[aligned_nt_file]	Choose a name for your output file

NOTE: If you want to serially execute this script with a shell script, make sure that the nt file and the aligned aafile have the same name except for the nt file starting with nt_. Then include this in your shell script. Example: COX1. fa is the aligned aa file, then the corresponding nt file must be named nt_COX1.fa.

OUTPUT:
Fasta file of aligned nt sequences


Copyright (c) Benjamin Meyer, Ralph Peters 2011

If you use this script, please cite:
Peters et al. (2011): The taming of an impossible child � a standardized all-in approach to the phylogeny of Hymenoptera using public database sequences.

For bug reports and questions feel free to contact us: r.peters@zfmk.de
