# Supplementary material for: The taming of an impossible child: a standardized all-in approach to the phylogeny of Hymenoptera using public database sequences
Source: BMC Biol. 2011 Aug 18;9:55. doi: 10.1186/1741-7007-9-55 (PMC3173391; doi:10.1186/1741-7007-9-55)
Supplement: Additional file 1 — Software tools and manuals. All newly developed software tools and corresponding manuals. [file 1741-7007-9-55-S1.ZIP › Software_tools/READMEs/README_batch_scripts.txt]

batch scripts for steps b.IV-b.V, II-VI, and IX-XVI
=-=-=-=-=-=-=-=-=-=-=-=-=-=-=-=-=-=-=-=-=-=-=-=-=-=

Alternatively to starting all scripts seperately, you can use the batch scripts to automatically consecutively run through several steps. Step numbers refer to Fig. 1 in Peters et al. (2011).
We provide three batch scripts:
batch1_bIVtobV.sh for steps bIV-b.V
batch2_IItoVI.sh for steps II-VI
batch3_IXtoXVI.sh for steps IX-XVI


batch1_bIVtobV,sh and batch_2_IItoVI.sh:

WHAT THEY DO: 
Each script creates folders that include the input files for the following steps and will automatically run until all steps are completed.

USAGE:
1.Install ruby and bioruby. If you are not sure if it is already installed, type 'which ruby' or 'which bioruby' in the command line. If a path is returned everything is ok.

2.Move all files you would like to edit to an input directory and move this directory to the same directory as all the single scripts that will be needed in the included steps and the batch scripts. The scripts require other scripts from the folder 'ruby_scripts'. So, move folder 'ruby_scripts' also to this directory. 

3.Go to the directory where the input directory with your set of Fasta files, the scripts, the batch scripts and the folder 'ruby scripts' are located. 
Type: chmod u+x <name of batch script>.sh to make the script executable and then start it by typing ./<name of batch script>.sh 

INPUT:
A folder with a set of files. The folder must be named with the number of the first step and the name of the first script that will be used in the batch: <step_script_name>, e.g., 'b4_choose_longest_seq' or '2_small_groups_deleter'.

OUTPUT:	
A new set of files in a folder named according to the next step in the pipeline.


batch3_IXtoXVI:

WHAT IT DOES: 
It will automatically run through steps IX-XVI (see Fig. 1 of Peters et al. (2011)).

USAGE:
1.Install ruby and bioruby. If you are not sure if it is already installed, type 'which ruby' or 'which bioruby' in the command line. If a path is returned everything is ok.

2.Move all files you would like to edit to the same directory as the batch scripts and all the single scripts that will be needed in the included steps.  The batch script uses the script taxon_deleter_2.rb. Make sure that this script is located in the directory! The scripts require other scripts from the folder 'ruby_scripts' and the folder 'external_progs'. So, move folder 'ruby_scripts' and folder 'external_progs' also to this directory.

3. Rename all nucleotide Fasta files with nt_*.fa and all amino acid Fasta files with aa_*.fa. This is necessary because the batch script has to differ between these two types of data. 

4. Go to the directory where your renamed input Fasta files, the scripts, the batch scripts and the folders 'ruby scripts' and 'external_progs' are located.
Type: chmod u+x batch3_IXtoXVI.sh to make the script executable and then start it by typing batch3_IXtoXVI.sh <path of your directory>. You will have to type the complete path of your directory! 

INPUT:
A set of files. 
Names of nucleotide sequences must start with nt_, names of amino acid sequences must start with aa_ (see above).

OUTPUT:	
1. superalignment Fasta file
2. charset file. This is a plain textfile that lists the position ranges of the input files in the output superalignment files.


copyright (c) Janus Borner, Benjamin Meyer 2011

If you use these scripts, please cite:
Peters et al. (2011): The taming of an impossible child � a standardized all-in approach to the phylogeny of Hymenoptera using public database sequences.

For bug reports and questions feel free to contact us: r.peters@zfmk.de
