# Supplementary material for: The taming of an impossible child: a standardized all-in approach to the phylogeny of Hymenoptera using public database sequences
Source: BMC Biol. 2011 Aug 18;9:55. doi: 10.1186/1741-7007-9-55 (PMC3173391; doi:10.1186/1741-7007-9-55)
Supplement: Additional file 1 — Software tools and manuals. All newly developed software tools and corresponding manuals. [file 1741-7007-9-55-S1.ZIP › Software_tools/READMEs/README_checking_seq.txt]

checking_seq.pl 
=-=-=-=-=-=-=-=

WHAT IT DOES: The script checking_seq.pl compares all nucleotide sequences of a Fasta file to a template sequence in blast2seq. Comparison includes strand polarity and overall similarity. If the identity (blast2seq result) between query and template is > 15 nucleotides, the query sequence will be written into a new Fasta file. If this criterion is not fulfilled, the reverse complement of the query sequence will be checked. If this fulfils the identity criterion, it will also be written into the .new file. If neither original nor reverse complement matches with defined criteria, the sequence will be written into a .rest file. In your output file you receive sequences with equal strand polarity and a defined similarity. 

This script was used in step [b.III] (Fig. 1) of Peters et al. (2011) as a quality check for sequences downloaded from GenBank which might differ in their strand polarity or might even be wrongly annotated.

NOTE:
You will need connection to the internet to use this script!


USAGE:

1.Install perl. If you are not sure if it is already installed, type 'which perl' in the command line. If a path is returned everything is ok.

2.Move the script checking_seq.pl, the template sequence file and the query sequence file in the same directory. The files must have correct names (see INPUT below)

3.Go to the directory where checking_seq.pl, the template and the query are located. 
Type: perl checking_seq.pl

4.If necessary: Repeat the procedure with the .rest file (see OUTPUT below) and another template taken from the .new file. You have to rename the .rest file, the .new file and the template! It is important for this script to have the correct file extensions (see INPUT below)!


INPUT:
1. the template sequence file ‘*template’, without any file extension! 
2. the query sequence file ‘*.fa’; make sure that it is not .fas!! Then the script will not work!!! 
Example: template: COItemplate; query: COI.fa

OUTPUT:
1. the hits in a file ‘*.fa.new’ 
2. all remaining sequences in a file ‘*.fa.rest’
3. a log file ‘*.fa_log.txt’. The log file shows what was done in terms of strand polarity (‘plus plus’ if it was OK or ‘plus minus’ if it was changed to the reverse complement), and lists identities (blast2seq results) for each sequence.


Copyright (c) Bernhard Misof, Ralph Peters 2011

If you use this script, please cite:
Peters et al. (2011): The taming of an impossible child – a standardized all-in approach to the phylogeny of Hymenoptera using public database sequences.

For bug reports and questions feel free to contact us: r.peters@zfmk.de
