# Supplementary material for: The taming of an impossible child: a standardized all-in approach to the phylogeny of Hymenoptera using public database sequences
Source: BMC Biol. 2011 Aug 18;9:55. doi: 10.1186/1741-7007-9-55 (PMC3173391; doi:10.1186/1741-7007-9-55)
Supplement: Additional file 1 — Software tools and manuals. All newly developed software tools and corresponding manuals. [file 1741-7007-9-55-S1.ZIP › Software_tools/READMEs/README_choose_longest_seq.txt]

choose_longest_seq.rb
=-=-=-=-=-=-=-=-=-=-=

WHAT IT DOES: choose_longest_seq.rb chooses the longest sequence per species in an unaligned multisequence Fasta file (amino acids or nucleotides) and saves these sequences in a new file.  

This script was used in step [a.IV, b.IV] (Fig. 1) of Peters et al. (2011).


USAGE:

1. Install ruby. If you are not sure if it is already installed, type 'which ruby' in the command line. If a path is returned everything is ok.

2. Move the script choose_longest_seq.rb to the directory of your unaligned multisequence input Fasta file

3. Go to the directory where choose_longest_seq.rb and the input Fasta file are located.
Type: ruby choose_longest_seq.rb [input] [output]


INPUT:
An unaligned multisequence Fasta file (amino acids or nucleotides). The sequence header must begin with the taxon name followed by a comma (as in the output of our script header_standardizer.rb).

PARAMETER:
	[input]		Name of input Fasta file
	[output]	Choose a name for output Fasta file

OUTPUT:
A new Fasta file is created. For each taxon name (species), only the longest sequence is still included.


Copyright (c) Janus Borner, Ralph Peters 2011

If you use this script, please cite:
Peters et al. (2011): The taming of an impossible child – a standardized all-in approach to the phylogeny of Hymenoptera using public database sequences.

For bug reports and questions feel free to contact us: r.peters@zfmk.de
