# Supplementary material for: The taming of an impossible child: a standardized all-in approach to the phylogeny of Hymenoptera using public database sequences
Source: BMC Biol. 2011 Aug 18;9:55. doi: 10.1186/1741-7007-9-55 (PMC3173391; doi:10.1186/1741-7007-9-55)
Supplement: Additional file 1 — Software tools and manuals. All newly developed software tools and corresponding manuals. [file 1741-7007-9-55-S1.ZIP › Software_tools/READMEs/README_concatenator.txt]

concatenator.rb
=-=-=-=-=-=-=-=

WHAT IT DOES: concatenator.rb concatenates a set of Fasta files (multiple sequence alignment files) to a superalignment.

This script was used in step [XVI] (Fig. 1) of Peters et al. (2011).


USAGE:

1.	Install ruby and bioruby. If you are not sure if it is already installed, type 'which ruby' or 'which bioruby' in the command line. If a path is returned everything is ok.

2.	Move all Fasta files you would like to concatenate to the same directory as concatenator.rb. This script requires other scripts from the folder 'ruby_scripts'. So, move folder 'ruby_scripts' also to this directory.

3.	Go to the directory where your set of Fasta files, the script concatenator.rb and the folder 'ruby_scripts' are located. 
Type: ruby concatenator.rb ./ [msa output] [charset output]


INPUT:
A set of Fasta files; files must have .fa as extension!

PARAMETERS:
	[msa output]	 	Name of superalignment output
	[charset output] 	Name of charset output

NOTE: Make sure that the name of the input directory in the command line is followed by a slash (see readme of small_groups_deleter.rb)

OUTPUT:	
1. superalignment Fasta file
2. charset file. This is a plain textfile that lists the position ranges of the input files in the output superalignment files.


Copyright (c) Benjamin Meyer, Ralph Peters 2011

If you use this script, please cite:
Peters et al. (2011): The taming of an impossible child � a standardized all-in approach to the phylogeny of Hymenoptera using public database sequences.

For bug reports and questions feel free to contact us: r.peters@zfmk.de
