# Supplementary material for: The taming of an impossible child: a standardized all-in approach to the phylogeny of Hymenoptera using public database sequences
Source: BMC Biol. 2011 Aug 18;9:55. doi: 10.1186/1741-7007-9-55 (PMC3173391; doi:10.1186/1741-7007-9-55)
Supplement: Additional file 1 — Software tools and manuals. All newly developed software tools and corresponding manuals. [file 1741-7007-9-55-S1.ZIP › Software_tools/READMEs/README_dna2aa_modified.txt]

dna2aa
=-=-=-

WHAT IT DOES: dna2aa.rb takes a Fasta file of nucleotide sequences and extracts the corresponding amino acid sequences from the GenBank file and writes the amino acid sequences into a new file.

This script was used in step [b.V] (Fig. 1) of Peters et al. (2011).

NOTE:
You will need connection to the internet to use this script!


USAGE:

1. Install ruby and bioruby. If you are not sure if it is already installed, type 'which ruby' or 'which bioruby' in the commandline. If a path is returned everything is ok.

2. Move the Fasta input file to the same directory as dna2aa.rb. This script requires other scripts from the directory 'ruby_scripts'. This script requires other scripts from the folder 'ruby_scripts'. So, move folder 'ruby_scripts' also to this directory. 

3. Change to the directory where dna2aa.rb and the Fasta input file are located.
Type: ruby dna2aa.rb [input] [output]


INPUT:
An unaligned nucleotide sequence as Fasta file.

NOTE: Nucleotide input Fasta files must have the following name (as the output of our script multiple sequence splitter): nameofgene (e.g., CytochromeB); sequence headers must have the following format (output of our script header_standardizer.rb): '>organism,family,gi'

PARAMETER:
	[input]		Name of input Fasta file
	[output]	Choose a name for output Fasta file
	
OUTPUT:	
Fasta file of amino acid sequences


Copyright (c) Benjamin Meyer, Ralph Peters 2011

If you use this script, please cite:
Peters et al. (2011): The taming of an impossible child – a standardized all-in approach to the phylogeny of Hymenoptera using public database sequences.

For bug reports and questions feel free to contact us: r.peters@zfmk.de
