# Supplementary material for: The taming of an impossible child: a standardized all-in approach to the phylogeny of Hymenoptera using public database sequences
Source: BMC Biol. 2011 Aug 18;9:55. doi: 10.1186/1741-7007-9-55 (PMC3173391; doi:10.1186/1741-7007-9-55)
Supplement: Additional file 1 — Software tools and manuals. All newly developed software tools and corresponding manuals. [file 1741-7007-9-55-S1.ZIP › Software_tools/READMEs/README_gap_killer.txt]

gap_killer.rb
=-=-=-=-=-=-=

WHAT IT DOES: gap_killer.rb deletes sites with a minimum of a predefined percentage of gaps in a multiple sequence alignment. You can define a threshold between 0.0 and 1.0 (= 0% to 100%). All sites with an equal as or higher percentage of gaps will be deleted from your alignment.

The script was used in step [VII] (Fig. 1) of Peters et al. (2011).


USAGE:

1.Install ruby and bioruby. If you are not sure if it is already installed, type 'which ruby' or 'which bioruby' in the command line. If a path is returned everything is ok.

2.Move the Fasta file of your gappy multiple sequence alignment to the same directory as gap_killer.rb. This script requires other scripts from the folder 'ruby_scripts'. So, move folder 'ruby_scripts' also to this directory.

3.Go to the directory where your alignment, gap_killer.rb and the folder 'ruby_scripts' are located. 
Type: ruby gap_killer.rb [input] [thresh] [output]


INPUT:
Multiple sequence alignment as Fasta file.

PARAMETERS:
	[input]		Name of your input Fasta file
	[thresh]	Threshold of allowed percentage of gaps for alignment sites (any value from 0.0 to 1.0 can be chosen)
	[output]	Choose a name for your output file!

OUTPUT:	
Fasta file without gappy sites (‘masked alignment’).

NOTE:
If you want to serially execute this step in a set of files, you can use our shell script loop_gap_killer.sh and follow this alternative USAGE:

1.Install ruby and bioruby. If you are not sure if it is already installed, type 'which ruby' or 'which bioruby' in the command line. If a path is returned everything is ok.

2.Move the Fasta files of your gappy multiple sequence alignments to the same directory as gap_killer.rb. This script requires other scripts from the folder 'ruby_scripts'. So, move folder 'ruby_scripts' also to this directory.

3.Move the shell script loop_gap_killer.sh to the same directory as your input files, gap_killer.rb and the folder 'ruby_scripts'.

4.Go to the directory where your input files, loop_gap_killer.sh, gap_killer.rb and the folder 'ruby_scripts' are located. Make the shell script executable by typing "chmod u+x loop_gap_killer.sh" and start it by "./loop_gap_killer.sh"
The output files will be named
gk_*
(* = the original file name)

NOTE: 
1. Fasta input files must have .fa as file extention! 
2. If you want to modify the threshold parameter, you have to 	change the shell script!


Copyright (c) Benjamin Meyer, Ralph Peters 2011

If you use this script, please cite:
Peters et al. (2011): The taming of an impossible child – a standardized all-in approach to the phylogeny of Hymenoptera using public database sequences.

For bug reports and questions feel free to contact us: r.peters@zfmk.de
