# Supplementary material for: The taming of an impossible child: a standardized all-in approach to the phylogeny of Hymenoptera using public database sequences
Source: BMC Biol. 2011 Aug 18;9:55. doi: 10.1186/1741-7007-9-55 (PMC3173391; doi:10.1186/1741-7007-9-55)
Supplement: Additional file 1 — Software tools and manuals. All newly developed software tools and corresponding manuals. [file 1741-7007-9-55-S1.ZIP › Software_tools/READMEs/README_header_standardizer.txt]

header_standardizer.rb
=-=-=-=-=-=-=-=-=-=-=-

WHAT IT DOES: header_standardizer.rb takes a GenBank Fasta file and returns a Fasta file with a standardized header of format: '>organism,family,gi'.

This script was used in step [a.I, b.I] (Fig. 1) of Peters et al. (2011).

NOTE:
You will need connection to the internet to use this script!


USAGE:

1. Install ruby and bioruby. If you are not sure if it is already installed, type 'which ruby' or 'which bioruby' in the command line. If a path is returned everything is ok.

2. Move the Fasta input file to the directory of header_standardizer.rb. This script requires other scripts from the folder 'ruby_scripts'. So, move folder 'ruby_scripts' also to this directory. 

3. Go to the directory where header_standardizer.rb, the Fasta input file and the folder 'ruby_scripts' are located.
Type: ruby header_standardizer.rb [input] [output]


INPUT:
Fasta file with original header

PARAMETER:
	[input]		Name of input Fasta file
	[output]	Choose a name for output Fasta file with standardized header
	
OUTPUT:	
Fasta file with standardized header


Copyright (c) Benjamin Meyer, Ralph Peters 2011

If you use this script, please cite:
Peters et al. (2011): The taming of an impossible child – a standardized all-in approach to the phylogeny of Hymenoptera using public database sequences.

For bug reports and questions feel free to contact us: r.peters@zfmk.de
