# Supplementary material for: The taming of an impossible child: a standardized all-in approach to the phylogeny of Hymenoptera using public database sequences
Source: BMC Biol. 2011 Aug 18;9:55. doi: 10.1186/1741-7007-9-55 (PMC3173391; doi:10.1186/1741-7007-9-55)
Supplement: Additional file 1 — Software tools and manuals. All newly developed software tools and corresponding manuals. [file 1741-7007-9-55-S1.ZIP › Software_tools/READMEs/README_minimum_sequence_overlap.txt]

minimum_sequence_overlap.rb
=-=-=-=-=-=-=-=-=-=-=-=-=-=

WHAT IT DOES: The script minimum_sequence_overlap.rb identifies and selects the largest clique of taxa with a predefined sequence overlap from a multiple sequence alignment. This largest clique is also called the “maximum clique”. The script applies a maximum clique search. Overlap between sequences does not have to be in consecutive sites but can be scattered over the total sequence length; it only refers to nt or aa positions, not to gaps.

This script was used in steps [IX and X] (Fig. 1) of Peters et al. (2011). For more information on maximum cliques see also Supplement of Peters et al. (2011).

NOTE:
To identify the cliques, minimum_sequence_overlap.rb uses the external program 'cliquer'. 
Sampo Niskanen and Patric R. J. Östergård, "Cliquer User's Guide, Version 1.0," Communications Laboratory, Helsinki University of Technology, Espoo, Finland, Tech. Rep. T48, 2003. For further information and download see: <http://www.tkk.fi/~pat/cliquer.html>.


USAGE:

1.Download and compile the program 'cliquer' from <http://www.tkk.fi/~pat/cliquer.html>. Put the binary into the directory 'external_progs'.

2.Install ruby and bioruby. If you are not sure if it is already installed, type 'which ruby' or 'which bioruby' in the command line. If a path is returned everything is ok.

3.Move the multiple sequence alignment file in Fasta format in the same directory as minimum_sequence_overlap.rb. The script requires programs from the folders 'external_progs' and 'ruby_scripts'. So, move both folders also in this directory.

4.Go to the directory where your alignment file, minimum_sequence_overlap.rb and the two additional folders are located. 
Type: ruby minimum_sequence_overlap.rb alignment_file [overlap] [nt/aa]


INPUT:
Multiple sequence alignment file in Fasta format.

PARAMETERS:
	[overlap]	Enter a number; in the output file all sequences will have an overlap of at least the chosen number of sites; for phylogenetic analysis we recommend a minimum overlap of 100 nt/aa

	[nt/aa]		aa = amino acids
				nt = nucleotides
				Choose your type of sequence!

OUTPUT:	
1. mc_*		maximum clique of overlapping sequences in Fasta format
2. out_mc_*	remaining sequences in Fasta format 
(* = your original file name)


Copyright (c) Benjamin Meyer, Ralph Peters 2011

If you use this script, please cite:
Peters et al. (2011): The taming of an impossible child – a standardized all-in approach to the phylogeny of Hymenoptera using public database sequences.

For bug reports and questions feel free to contact us: r.peters@zfmk.de
