# Supplementary material for: The taming of an impossible child: a standardized all-in approach to the phylogeny of Hymenoptera using public database sequences
Source: BMC Biol. 2011 Aug 18;9:55. doi: 10.1186/1741-7007-9-55 (PMC3173391; doi:10.1186/1741-7007-9-55)
Supplement: Additional file 1 — Software tools and manuals. All newly developed software tools and corresponding manuals. [file 1741-7007-9-55-S1.ZIP › Software_tools/READMEs/README_multiple_sequence_splitter.txt]

multiple_sequence_splitter.rb
=-=-=-=-=-=-=-=-=-=-=-=-=-=-=

WHAT IS DOES: The script multiple_sequence_splitter.rb splits sequences into fragments that correspond to single genes if they consist of more than one gene. Example: The mitochondrial sequences and the nuclear non-coding sequences deposited in GenBank often include regions that span more than one gene. multiple_sequence_splitter.rb creates a new file for each single gene and writes the corresponding fragments into the new files. If your original sequence spans only one gene, the sequence will only be written into the new file without any splitting. multiple_sequence_splitter.rb uses the corresponding GenBank file. Sequences must have standardized headers of format '>organism,family,gi' as generated by header_standardizer.rb.

This script was used in step [b.II] (Fig. 1) of Peters et al. (2011).

NOTE:
You will need connection to the internet to use this script!


USAGE:

1.Install ruby and bioruby. If you are not sure if it is already installed, type 'which ruby' or 'which bioruby' in the command line. If a path is returned everything is ok.

2.Move the Fasta input file to the directory of multiple_sequence_splitter.rb. This script requires other scripts from the folder 'ruby_scripts'. So, move the folder 'ruby_scripts' also to this directory.

3.Go to the directory where multiple_sequence_splitter.rb, the Fasta input file and the folder 'ruby_scripts' are located. 
Type: ruby multiple_sequence_splitter.rb [input] [output]


INPUT:
Fasta file with sequence that spans one or more than one gene.

PARAMETER:
	[input]		Name of input Fasta file
	[output]	Name of output directory where new files will be created

OUTPUT:	
The output directory that includes new files named nt_*	
Separate Fasta files for each gene with corresponding part of the input sequence. 
(* = respective gene annotation, e.g. cytochrome_oxidase_subunit_I)


NOTE:	 
If you want to execute this script for a set of files, write a shell script loop in a plain text editor like:

for file in *
do
ruby multiple_sequence_splitter.rb $file output
done

Save it as loop.sh and put it to the directory of the Fasta input files and the ruby script. Make it executable by typing "chmod u+x loop.sh" and start it by "./loop.sh"

multiple_sequence_splitter.rb will then write all partial sequences from the input files to the respective single gene files, i.e. it will create multiple sequences files for each single gene.

You can use a shell script (see above) whenever you want to serially execute a script for a whole set of input files. But please check and modify the command lines!


Copyright (c) Benjamin Meyer, Ralph Peters 2011

If you use this script, please cite:
Peters et al. (2011): The taming of an impossible child – a standardized all-in approach to the phylogeny of Hymenoptera using public database sequences.

For bug reports and questions feel free to contact us: r.peters@zfmk.de
