# Supplementary material for: The taming of an impossible child: a standardized all-in approach to the phylogeny of Hymenoptera using public database sequences
Source: BMC Biol. 2011 Aug 18;9:55. doi: 10.1186/1741-7007-9-55 (PMC3173391; doi:10.1186/1741-7007-9-55)
Supplement: Additional file 1 — Software tools and manuals. All newly developed software tools and corresponding manuals. [file 1741-7007-9-55-S1.ZIP › Software_tools/READMEs/README_nucleotide_chi.txt]

nucleotide_chi.rb
=-=-=-=-=-=-=-=-=

WHAT IT DOES: nucleotide_chi.rb performs a chi-square test to check for compositional homogeneity in a set of nucleotide sequences, e.g. a multiple sequence alignment file. The procedure of the test is similar to the chi-square test implemented in TreePuzzle (Schmidt et al. 2002). Sequences with a base composition that significantly deviates are excluded until all sequences in the multiple sequence file show compositional homogeneity.

This script was used in steps [XI and XII] (Fig. 1) of Peters et al. (2011).

Reference:
Schmidt, H.A., K. Strimmer, M. Vingron, and A. von Haeseler (2002) TREE-PUZZLE: maximum likelihood phylogenetic analysis using quartets and parallel computing. Bioinformatics. 18:502-504.


USAGE:

1.Install ruby and bioruby. If you are not sure if it is already installed, type 'which ruby' or 'which bioruby' in the command line. If a path is returned everything is ok.

2.Move the Fasta file with nucleotide sequences to the directory of nucleotide_chi.rb. This script requires other scripts from the folder 'ruby_scripts'. So, move folder 'ruby_scripts' also to this directory.

3.Go to the directory where your input file, the script nucleotide_chi.rb and the folder 'ruby_scripts' are located. 
Type: ruby nucleotide_chi.rb [nt_file] [p]


INPUT:
Fasta file with nucleotide sequences, usually as multiple sequence alignment

PARAMETERS:
	[nt_file]	Name of input file
	[p]			p value for chi-square test; usually 0.05

OUTPUT:
1. homo_*		Fasta file of sequences with compositional homogeneity 
2. homo_out_*	Fasta file of sequences that failed the test
(* = your original file name)


Copyright (c) Benjamin Meyer, Ralph Peters 2011

If you use this script, please cite:
Peters et al. (2011): The taming of an impossible child – a standardized all-in approach to the phylogeny of Hymenoptera using public database sequences.

For bug reports and questions feel free to contact us: r.peters@zfmk.de
