# Supplementary material for: The taming of an impossible child: a standardized all-in approach to the phylogeny of Hymenoptera using public database sequences
Source: BMC Biol. 2011 Aug 18;9:55. doi: 10.1186/1741-7007-9-55 (PMC3173391; doi:10.1186/1741-7007-9-55)
Supplement: Additional file 1 — Software tools and manuals. All newly developed software tools and corresponding manuals. [file 1741-7007-9-55-S1.ZIP › Software_tools/READMEs/README_proseqco.txt]

proseqco.rb
=-=-=-=-=-=

WHAT IS DOES: proseqco.rb (PROgram for SEQuence COllection) allows the user to download all search results for a specific search term from the NCBI servers. Sequences included in the query taxon will be automatically retrieved and saved into a separate Fasta file for each species. 

This script was used in step [I] (Fig. 1) of Peters et al. (2011).

NOTE:
You will need connection to the internet to use this script!


USAGE:

1.Install ruby. If you are not sure if it is already installed, type 'which ruby' in the command line. If a path is returned everything is ok.

2.Go to the directory where proseqco.rb is located. 
Type: ruby proseqco.rb to start the script. proseqco.rb will ask for a search term, you can type in your desired search term exactly as you would on the NCBI website, e.g.: 'Hymenoptera[organism] AND cytochrome'. proseqco.rb will ask you to choose from three databases: [1] Nucleotide, [2] EST and [3] Protein. Then, the script will ask for a target directory for the downloaded sequences. If you select a directory which is not empty, the script will ask you if this is OK. If you confirm, the search results will be appended to existing files. 


INPUT:
Not applicable

OUTPUT:
Separate Fasta files for each species with all sequences retrieved.


Copyright (c) Janus Borner (University of Hamburg), 2011

If you use this script, please cite:
Peters et al. (2011): The taming of an impossible child – a standardized all-in approach to the phylogeny of Hymenoptera using public database sequences.

For bug reports and questions feel free to contact us: janus.borner@uni-hamburg.de
