# Supplementary material for: The taming of an impossible child: a standardized all-in approach to the phylogeny of Hymenoptera using public database sequences
Source: BMC Biol. 2011 Aug 18;9:55. doi: 10.1186/1741-7007-9-55 (PMC3173391; doi:10.1186/1741-7007-9-55)
Supplement: Additional file 1 — Software tools and manuals. All newly developed software tools and corresponding manuals. [file 1741-7007-9-55-S1.ZIP › Software_tools/READMEs/README_prune_genera.txt]

prune_genera.rb
=-=-=-=-=-=-=-=

WHAT IT DOES: The script prune_genera.rb deletes sequences of certain species of a genus from a set of multiple sequence files. This is done if the number of species for that genus is beyond a user defined threshold; e.g., if you have very species-rich genera and want to restrict the number of species per genus in your data set. In the genera with more species than defined, those species are removed from the dataset, that have the lowest number of sequences in the data set until each genus contains equal to or less than the defined number of species. If numbers of sequences are equal between species, the species with the shorter overall sequence length is removed.

This script was used in step [XIV] (Fig. 1) of Peters et al. (2011).


USAGE:

1.Install ruby and bioruby. If you are not sure if it is already installed, type 'which ruby' or 'which bioruby' in the command line. If a path is returned everything is ok.

2.Move all Fasta files to an input directory and move this directory to the same directory as prune_genera.rb. This script requires other scripts from the folder 'ruby_scripts'. So, move folder 'ruby_scripts' also to this directory.

3.Go to the directory where the input directory with your set of Fasta files, the script prune_genera.rb and the folder 'ruby_scripts' are located.
Type: ruby prune_genera.rb [directory] [threshold]


INPUT:
A set of Fasta files. Headers in the input Fasta files must have the following format:
>genus_species epitheton,anything (or as regular expression in ruby: /\w+_\w+,.+/)
Example: >Nasonia_vitripennis,Pteromalidae,0909302939

PARAMETERS:
	[directory]	Name of input directory of Fasta files
	[threshold]	Maximal number of species per genus

NOTE: Make sure that the name of the input directory in the command line is followed by a slash (see readme of small_groups_deleter.rb)

OUTPUT:
A new set of Fasta files: Your input set without the species from genera with > 'threshold' species
out_*
(* = your original file name)


Copyright (c) Benjamin Meyer, Ralph Peters 2011

If you use this script, please cite:
Peters et al. (2011): The taming of an impossible child – a standardized all-in approach to the phylogeny of Hymenoptera using public database sequences.

For bug reports and questions feel free to contact us: r.peters@zfmk.de
