# Supplementary material for: The taming of an impossible child: a standardized all-in approach to the phylogeny of Hymenoptera using public database sequences
Source: BMC Biol. 2011 Aug 18;9:55. doi: 10.1186/1741-7007-9-55 (PMC3173391; doi:10.1186/1741-7007-9-55)
Supplement: Additional file 1 — Software tools and manuals. All newly developed software tools and corresponding manuals. [file 1741-7007-9-55-S1.ZIP › Software_tools/READMEs/README_reduce2leading_gene.txt]

reduce2leading_gene.rb
=-=-=-=-=-=-=-=-=-=-=-

WHAT IT DOES: reduce2leading_gene.rb deletes all sequences of those species from a set of Fasta files that are not present in the file with the most sequences. This procedure ensures that all species included in the final set of Fasta files overlap in at least one Fasta file. 

This script was used in step [XV] (Fig. 1) of Peters et al. (2011).


USAGE:

1.Install ruby and bioruby. If you are not sure if it is already installed, type 'which ruby' or 'which bioruby' in the command line. If a path is returned everything is ok.

2.Move all Fasta files to an input directory and move this directory to the same directory as reduce2leading_gene.rb. This script requires other scripts from the folder 'ruby_scripts'. So, move folder 'ruby_scripts' also to this directory.

3.Go to the directory where the input directory with your set of Fasta files, the script reduce2leading_gene.rb and the folder 'ruby_scripts' are located.
Type: ruby reduce2leading_gene.rb [directory]


INPUT:
A set of multiple sequence Fasta files; files must have .fa as extension!

PARAMETERS
	[directory]	Name of input directory of Fasta files

NOTE: Make sure that the name of the input directory in the command line is followed by a slash (see readme of small_groups_deleter.rb)

OUTPUT:
A new set of Fasta files: Your set of Fasta files with only those species that were represented in the file with the most sequences.
new_* 
(* = your original file name)


Copyright (c) Benjamin Meyer, Ralph Peters 2011

If you use this script, please cite:
Peters et al. (2011): The taming of an impossible child – a standardized all-in approach to the phylogeny of Hymenoptera using public database sequences.

For bug reports and questions feel free to contact us: r.peters@zfmk.de
