# Supplementary material for: The taming of an impossible child: a standardized all-in approach to the phylogeny of Hymenoptera using public database sequences
Source: BMC Biol. 2011 Aug 18;9:55. doi: 10.1186/1741-7007-9-55 (PMC3173391; doi:10.1186/1741-7007-9-55)
Supplement: Additional file 1 — Software tools and manuals. All newly developed software tools and corresponding manuals. [file 1741-7007-9-55-S1.ZIP › Software_tools/READMEs/README_small_groups_deleter.txt]

small_groups_deleter.rb
=-=-=-=-=-=-=-=-=-=-=-=

WHAT IT DOES: small_groups_deleter.rb checks each Fasta file in a set of Fasta files for the number of sequences. Only files that have equal or more sequences than a defined threshold are copied to the 'output' directory.

This script was used in steps [II, III, XIII] (Fig. 1) of Peters et al. (2011).


USAGE:

1.Install ruby. If you are not sure if it is already installed, type 'which ruby' in the command line. If a path is returned everything is ok.

2.Move all Fasta files to an input directory and move this directory to the same directory as small_groups_deleter.rb.

3.Create an empty directory called 'output' and move this directory to the same directory as the input directory and small_groups_deleter.rb.

4.Go to the directory where the input directory with your set of Fasta files, the empty output directory and small_groups_deleter.rb are located. 
Type: ruby small_groups_deleter.rb [input directory] [output directory] [minimum_number]

INPUT:
A set of multiple sequence Fasta files. 

PARAMETER:
	[input directory]		Name of input directory of Fasta files
	[output directory]		Name of output directory of Fasta files
	[minimum_number] 		The minimum number of sequences in each file

NOTE: Make sure that the name of the input and the output directory in the command line is followed by a slash:
for example:
ruby small_groups_deleter.rb input_name/ output_name/ 4 

OUTPUT:
The output directory with all Fasta files that fulfil the minimum number of sequences criterion.


Copyright (c) Janus Borner, Ralph Peters 2011

If you use this script, please cite:
Peters et al. (2011): The taming of an impossible child – a standardized all-in approach to the phylogeny of Hymenoptera using public database sequences.

For bug reports and questions feel free to contact us: r.peters@zfmk.de
