# Supplementary material for: The taming of an impossible child: a standardized all-in approach to the phylogeny of Hymenoptera using public database sequences
Source: BMC Biol. 2011 Aug 18;9:55. doi: 10.1186/1741-7007-9-55 (PMC3173391; doi:10.1186/1741-7007-9-55)
Supplement: Additional file 1 — Software tools and manuals. All newly developed software tools and corresponding manuals. [file 1741-7007-9-55-S1.ZIP › Software_tools/READMEs/README_taxon_deleter.txt]

taxon_deleter.rb
=-=-=-=-=-=-=-=-

WHAT IT DOES: taxon_deleter.rb deletes species with less than a predefined number of sequences in a set of Fasta files from this set. 

This script was used in steps [III and XIII] (Fig. 1) of Peters et al. (2011) to delete species with only one sequence in the data set.


USAGE:

1.Install ruby and bioruby. If you are not sure if it is already installed, type 'which ruby' or 'which bioruby' in the command line. If a path is returned everything is ok.

2.Move all Fasta files you would like to edit to an input directory and move this directory to the same directory as taxon_deleter.rb. This script requires other scripts from the folder 'ruby_scripts'. So, move folder 'ruby_scripts' also to this directory. Create an empty directory (as output directory) and move this directory also to the same directory as.

3.Go to the directory where the input directory with your set of Fasta files, the empty output directory, taxon_deleter.rb and the folder 'ruby scripts' are located. 
Type: ruby taxon_deleter.rb [input directory] [output directory] [param] 

NOTE: 
This script does not care about file extensions. It tries to handle any file which is located in the directory. So, make sure to edit only the correct files.


INPUT:
A set of Fasta files. Headers must have the following format '>organism,family,gi' (output of our script header_standardizer.rb)

PARAMETERS:
	[input directory]	Name of input directory of Fasta files
	[output directory]	Name of output directory
	[param]				Minimum number of sequences for each taxon 

NOTE: Make sure that the name of the input and the output directory in the command line is followed by a slash (see readme of small_groups_deleter.rb)

OUTPUT:	
A new set of Fasta files in the output directory: Your input set without the species that were represented by less than the minimum number of sequences in the input set 


Copyright (c) Benjamin Meyer, Ralph Peters 2011

If you use this script, please cite:
Peters et al. (2011): The taming of an impossible child – a standardized all-in approach to the phylogeny of Hymenoptera using public database sequences.

For bug reports and questions feel free to contact us: r.peters@zfmk.de
