# Supplementary material for: The taming of an impossible child: a standardized all-in approach to the phylogeny of Hymenoptera using public database sequences
Source: BMC Biol. 2011 Aug 18;9:55. doi: 10.1186/1741-7007-9-55 (PMC3173391; doi:10.1186/1741-7007-9-55)
Supplement: Additional file 1 — Software tools and manuals. All newly developed software tools and corresponding manuals. [file 1741-7007-9-55-S1.ZIP › Software_tools/reduce2leading_gene.rb]

#!/usr/bin/env ruby

#see README.txt for description and usage

require 'bio'
require "ruby_scripts/ruby_methods"


USAGE = "#{$0} directory\n\n"

if ARGV.size < 1
	STDERR.print USAGE
	exit 1
end

temp  = 0
count = 0

name = ""

hash  = Hash.new
hash2 = Hash.new

dir = Dir.new(ARGV[0])

dir.each do |filename|

	if filename.match(/\.fa/)
		file  = openfasta("#{ARGV[0]}#{filename}")

		file.each do |entry|
			count += 1
		end

		file.close

		if temp < count
			temp = count
			name = filename
		end

		count = 0
	end
end

file = openfasta("#{ARGV[0]}#{name}")

file.each do |entry|
	hash[entry.definition] = entry.seq
end

file.close

dir.each do |filename|
	file  = openfasta("#{ARGV[0]}#{filename}")

	if filename.match(/\.fa/)
		file.each do |entry|
			if hash.has_key?(entry.definition)
				hash2[entry.definition]=entry.seq
			end
		end	
	
		file.close

		file2 = openfile("#{ARGV[0]}new_#{filename}","w")

		hash2.each_key do |key|
			file2.puts ">" + key
			file2.puts hash2[key]
		end

		file2.close
		hash2.clear
	end
end
