# Supplementary material for: The taming of an impossible child: a standardized all-in approach to the phylogeny of Hymenoptera using public database sequences
Source: BMC Biol. 2011 Aug 18;9:55. doi: 10.1186/1741-7007-9-55 (PMC3173391; doi:10.1186/1741-7007-9-55)
Supplement: Additional file 1 — Software tools and manuals. All newly developed software tools and corresponding manuals. [file 1741-7007-9-55-S1.ZIP › Software_tools/ruby_scripts/matrix_name_to_num.rb]

#!/usr/bin/env ruby

require "ruby_scripts/ruby_methods.rb"


file     = openfile(ARGV[0],"r")
fileout  = openfile("new_#{ARGV[0]}","w")
fileout2 = openfile("#{ARGV[0]}.taxlist","w")
size  = 0
count = 0


file.each do |line|
	if line.match(/^([a-zA-Z0-9_,]+)\s+(-*\d+.+$)/)
		count += 1
		taxon  = $1
		dists  = $2
		fileout.printf("%-10s%s\n","tax#{count}",dists)
		fileout2.printf("%-10s   %s\n","tax#{count}",taxon)
	else
		fileout.puts line
	end		
end

file.close
fileout.close
fileout2.close
