# Supplementary material for: The taming of an impossible child: a standardized all-in approach to the phylogeny of Hymenoptera using public database sequences
Source: BMC Biol. 2011 Aug 18;9:55. doi: 10.1186/1741-7007-9-55 (PMC3173391; doi:10.1186/1741-7007-9-55)
Supplement: Additional file 1 — Software tools and manuals. All newly developed software tools and corresponding manuals. [file 1741-7007-9-55-S1.ZIP › Software_tools/ruby_scripts/reduce2maxclique.rb]

#!/usr/bin/env ruby

require 'bio'
require "ruby_scripts/ruby_methods.rb"


hash  = Hash.new
hash2 = Hash.new
array = Array.new

file = openfasta(ARGV[0])

file.each do |entry|
		if entry.definition.match(/^(.+)/)
			hash[$1] 	= entry.seq
		end
	end

file.close

file2 = openfile(ARGV[1],"r")

file2.each do |line|
	if line.match(/c\s+(\d+)\s+([0-9a-zA-Z_,]+)/)
		hash2[$1]  = $2
	end
end

file2.close

file3 = openfile(ARGV[2],"r")

file3.each do |line|
	if line.match(/size=\d+, weight=\d+:\s+(\d+.+)\n/)
		puts $1
		array = $1.split
	end
end

file3.close

outfile = openfile("mc_#{ARGV[0]}", "w")

array.each do |member|
	if member.match(/\d+/)
		if hash.has_key?(hash2[member])
			outfile.puts ">" + hash2[member]
			outfile.puts hash[hash2[member]]
			hash.delete(hash2[member])
		end
	end
end

outfile.close

outfile = openfile("out_mc_#{ARGV[0]}","w")

hash.each_key do |key|
	outfile.puts ">" + key
	outfile.puts hash[key]
end

outfile.close
