# Supplementary material for: The taming of an impossible child: a standardized all-in approach to the phylogeny of Hymenoptera using public database sequences
Source: BMC Biol. 2011 Aug 18;9:55. doi: 10.1186/1741-7007-9-55 (PMC3173391; doi:10.1186/1741-7007-9-55)
Supplement: Additional file 1 — Software tools and manuals. All newly developed software tools and corresponding manuals. [file 1741-7007-9-55-S1.ZIP › Software_tools/ruby_scripts/rename_dimacs.rb]

#!/usr/bin/env ruby

require 'bio'
require "ruby_scripts/ruby_methods.rb"

file = openfile("#{ARGV[0]}","r")

hash = Hash.new("")

file.each do |line|
	if line.match(/^(\w+)\s+(.+)\n/)
		hash[$1]=$2
	end
end

file.close


file = openfile(ARGV[1],"r")

outfile = openfile("out_#{ARGV[1]}","w")

i=0

file.each do |line|
	str = line
	if not str.match(/^c\s+\d+\s+/)
		outfile.puts str		
		next
	end
	hash.each_key do |key|
		if str.match(/#{key}\n/)
			if hash[key].match(/^([A-za-z0-9,_]+)/)
				taxon = $1
			end		
			str.gsub!(/#{key}/,"#{taxon}")
		end
	end
	outfile.puts str		
end

outfile.close
file.close

#system "mv out_#{ARGV[1]} #{ARGV[1]}"
