# Supplementary material for: The taming of an impossible child: a standardized all-in approach to the phylogeny of Hymenoptera using public database sequences
Source: BMC Biol. 2011 Aug 18;9:55. doi: 10.1186/1741-7007-9-55 (PMC3173391; doi:10.1186/1741-7007-9-55)
Supplement: Additional file 1 — Software tools and manuals. All newly developed software tools and corresponding manuals. [file 1741-7007-9-55-S1.ZIP › Software_tools/ruby_scripts/variance2dimacs.rb]

#!/usr/bin/env ruby

require 'bio'
require "ruby_scripts/ruby_methods.rb"

hash 		= Hash.new
val  		= []
array 		= []
name    	= ""
file 		= openfile(ARGV[0],"r")
count   	= 0
graph		= Array.new([])
taxonlist 	= []
edges		= 0

file.each do |line|

	if line.match(/^(\w+)/)
		array.push($1.to_s)
		name = $1
		taxonlist[count]=name
		count += 1
	end

#ok

	if line.match(/^(\w+)\s+([\-]*\d+.*)\n$/)||line.match(/^(\w+)\s+(Infini.*)\n$/)
		name = $1
		str = $2
#		str.gsub!(/\s+1\s+|\s+0\s+/," ")
		val = str.split
	end

#ok

	taxa = Hash.new
	
	array.each do |taxon|
		taxa[taxon]=1
	end

	i=0

	if count>0
		graph[count-1]=Array.new
	end

	array.each do |taxon|
		if taxon == name
			taxa.delete(taxon)
			next
		end

		if 	val[i].to_f == (-99.0)
				taxa[taxon]		= 0
				graph[count-1].push(0)
				
		elsif 	val[i].to_f == (-1.0)
				taxa[taxon]		= 0
				graph[count-1].push(0)
				
		elsif 	val[i]	     == "Infini" 
				taxa[taxon]		= 0
				graph[count-1].push(0)
				
		elsif	val[i].to_f > ARGV[1].to_f
				taxa[taxon]		= 0
				graph[count-1].push(0)
		else
				graph[count-1].push(1)
				edges +=1
		end
		i+=1
	end
	hash[name] = taxa
end

i=0
j=0

taxonlist.each_index do |i|
	puts "c #{i+1} #{taxonlist[i]}"
end

puts "p clq #{i+1} #{edges}"
	
graph.each_index do |i|
	if graph[i] != nil
		graph[i].each_index do |j|
			if graph[i][j]==1
				puts "e #{i+1} #{j+1}"
			end
		end
	end
end
