# Supplementary material for: The taming of an impossible child: a standardized all-in approach to the phylogeny of Hymenoptera using public database sequences
Source: BMC Biol. 2011 Aug 18;9:55. doi: 10.1186/1741-7007-9-55 (PMC3173391; doi:10.1186/1741-7007-9-55)
Supplement: Additional file 1 — Software tools and manuals. All newly developed software tools and corresponding manuals. [file 1741-7007-9-55-S1.ZIP › Software_tools/small_groups_deleter.rb]

#!/usr/bin/env ruby

USAGE = "#{$0} <input_dirname> <output_dirname> <min_nr_taxa>"

if ARGV.size<3
    STDERR.puts USAGE
    exit 1
end

source_dir_name = ARGV[0]
target_dir_name = ARGV[1]
min_nr_taxa = ARGV[2].to_i

source_dir = Dir.new(source_dir_name)
source_dir.each do |filename|
	unless File.directory?(source_dir_name + "/" + filename)
		counter = 0
		new_fasta_string = ""
		fasta_file = open(source_dir_name + "/" + filename, "r")
		while (line = fasta_file.gets)
			if line[0].chr == ">"
				counter += 1
			end
			new_fasta_string << line
		end
		if counter >= min_nr_taxa
			new_fasta_file = open(target_dir_name + "/" + filename, "w")
			new_fasta_file.puts new_fasta_string
			puts "Keeping file #{filename}"
		else
			puts "Deleting file #{filename}"
		end
	end
end
