# Supplementary material for: The taming of an impossible child: a standardized all-in approach to the phylogeny of Hymenoptera using public database sequences
Source: BMC Biol. 2011 Aug 18;9:55. doi: 10.1186/1741-7007-9-55 (PMC3173391; doi:10.1186/1741-7007-9-55)
Supplement: Additional file 1 — Software tools and manuals. All newly developed software tools and corresponding manuals. [file 1741-7007-9-55-S1.ZIP › Software_tools/taxon_deleter.rb]

#!/usr/bin/env ruby

require 'bio'
require "ruby_scripts/ruby_methods"


USAGE = "#{$0} <input_dirname> <output_dirname> <min_nr_seqs>"

if ARGV.size<3
    STDERR.puts USAGE
    exit 1
end

param 	= ARGV[2].to_i
dir   	= Dir.open(ARGV[0])

STDOUT.printf("\nDeletion of taxa with less than #{param} sequences...\n\n")
STDOUT.flush

fasta = Hash.new([])

dir.each do |filename|
	
	if File.stat("#{ARGV[0]}/#{filename}").file? && filename != $0.gsub(/\.\//,"")
		file = openfasta("#{ARGV[0]}/#{filename}")
	else
		next
	end

	file.each do |entry|
			
			taxon = entry.definition.split(",")[0]
			if fasta.has_key?(taxon)
				fasta[taxon].push(filename)
			else
				fasta[taxon] = [filename]
			end
	end
	file.close
end

fasta1	= Hash.new

#If entry has < 'param' sequences it is stored in Hash fasta1
fasta.each_key do |key|
	if fasta[key].size < param
		puts "#{key} deleted!"
		fasta1[key] = 1
	end
end

fasta2	= Hash.new

dir.each do |filename|

        if File.stat("#{ARGV[0]}/#{filename}").file? && filename != $0.gsub(/\.\//,"")
                file = openfasta("#{ARGV[0]}/#{filename}")
        else
                next
        end

	infile 	= openfasta("#{ARGV[0]}/#{filename}")

	infile.each do |entry|

		taxon = entry.definition.split(",")[0]

		if fasta1.has_key?(taxon)
			next
		else
			fasta2[entry.definition]=entry.seq
		end
	end

	infile.close

	outfile = openfile("#{ARGV[1]}/#{filename}","w")

	fasta2.each_key do |key|
		outfile.puts ">" + key
		outfile.puts fasta2[key]
	end

	outfile.close
	fasta2.clear
end

dir.close

STDOUT.print "\n...done!\n"
STDOUT.puts
