# Supplementary material for: The taming of an impossible child: a standardized all-in approach to the phylogeny of Hymenoptera using public database sequences
Source: BMC Biol. 2011 Aug 18;9:55. doi: 10.1186/1741-7007-9-55 (PMC3173391; doi:10.1186/1741-7007-9-55)
Supplement: Additional file 2 — gi numbers of sequences from GenBank used in our pipeline. List of the GenBank gi numbers of all Hymenoptera sequences that were initially inputted in our pipeline run. [file 1741-7007-9-55-S2.TXT]

gi124242820
gi117652010
gi118153640
gi124242821
gi118153641
gi124242822
gi117652012
gi118153642
gi124242823
gi56805548
gi118153643
gi124242824
gi117652014
gi118153644
gi118158450
gi124242825
gi118153645
gi118158451
gi124242826
gi117652016
gi118153646
gi118158452
gi124242827
gi118158453
gi124242828
gi148734601
gi117652018
gi118153647
gi118158454
gi158537001
gi118153648
gi118158455
gi124242829
gi148734603
gi118153649
gi118158456
gi158537003
gi118158457
gi225878662
gi148734605
gi118158458
gi225878663
gi158537005
gi118158459
gi225878664
gi148734607
gi225878665
gi158537007
gi57918872
gi225878666
gi148734609
gi225878667
gi158537009
gi225878668
gi225878669
gi33324121
gi124243740
gi118154560
gi124243741
gi33324123
gi118154561
gi124243742
gi118154562
gi124243743
gi118154563
gi124243744
gi33324125
gi118154564
gi118159370
gi124243745
gi118154565
gi118159371
gi124243746
gi33324127
gi118154566
gi118159372
gi124243747
gi118154567
gi118159373
gi124243748
gi33324129
gi118154568
gi118159374
gi124243749
gi118154569
gi118159375
gi121964461
gi124226920
gi118159376
gi124242160
gi124239960
gi124226921
gi118159377
gi121964463
gi124242161
gi124239961
gi124226922
gi118155110
gi118159378
gi121964464
gi37963391
gi124242162
gi124239962
gi124226923
gi118155111
gi118159379
gi124242163
gi124239963
gi124226924
gi118155112
gi121964466
gi37963393
gi124242164
gi124239964
gi124226925
gi118155113
gi124242165
gi124239965
gi124226926
gi118155114
gi121964468
gi157168111
gi37963395
gi124242166
gi124239966
gi124226927
gi118155115
gi124242167
gi124239967
gi124226928
gi118155116
gi157168113
gi146761521
gi124242168
gi124239968
gi124226929
gi118155117
gi37963397
gi124242169
gi124239969
gi118155118
gi157168115
gi146761523
gi124225340
gi118155119
gi37963399
gi124225341
gi146761525
gi124225342
gi124225343
gi146761527
gi124225344
gi451218
gi156631190
gi124225345
gi146761529
gi124225346
gi156631192
gi124225347
gi18073980
gi124225348
gi57919021
gi156631194
gi124225349
gi147261570
gi57919023
gi156631196
gi147261572
gi57919025
gi156631198
gi147261574
gi124243080
gi156631199
gi124243081
gi57919027
gi147261576
gi124243082
gi162956091
gi124243083
gi147261578
gi194441711
gi124243084
gi162956093
gi124231810
gi206573481
gi183988380
gi124243085
gi124231811
gi183988381
gi194441713
gi124243086
gi162956095
gi124231812
gi183988382
gi124243087
gi124231813
gi124234490
gi183988383
gi194441715
gi124243088
gi124236620
gi162956097
gi124231814
gi124234491
gi187962060
gi124243089
gi124236621
gi124231815
gi124234492
gi187962061
gi183988384
gi194441717
gi124236622
gi124231816
gi124226260
gi124234493
gi187962062
gi183988385
gi124236623
gi162956099
gi124231817
gi124226261
gi124234494
gi183988386
gi194441719
gi124236624
gi124226262
gi124234495
gi183988387
gi124236625
gi124231818
gi124226263
gi124234496
gi183988388
gi124236626
gi124231819
gi124226264
gi124234497
gi183988389
gi124236627
gi124226265
gi124234498
gi124236628
gi124226266
gi124234499
gi124236629
gi116248271
gi124226267
gi124226268
gi118160370
gi116248273
gi124226269
gi147262490
gi118160371
gi118160372
gi116248275
gi147262492
gi118160373
gi118160374
gi116248277
gi147262494
gi118160375
gi118160376
gi124240960
gi116248279
gi147262496
gi118160377
gi124240961
gi118160378
gi124240962
gi147262498
gi124232730
gi124240963
gi118160379
gi124232731
gi124240964
gi118156590
gi124232732
gi124240965
gi118156591
gi124232733
gi124240966
gi118156592
gi124232734
gi124240967
gi147263041
gi118156593
gi124232735
gi124240968
gi118156594
gi124232736
gi124240969
gi147263043
gi118156595
gi12620212
gi124232737
gi147263044
gi118156596
gi12620213
gi124232738
gi118156597
gi12620214
gi124232739
gi147263046
gi118156598
gi12620215
gi157862961
gi118156599
gi12620216
gi147263048
gi124231150
gi157862962
gi124228950
gi12620217
gi124231151
gi157862963
gi124228951
gi12620218
gi124231152
gi157862964
gi124228952
gi12620219
gi124231153
gi157862965
gi124228953
gi124231154
gi157862966
gi124228954
gi84782321
gi124231155
gi157862967
gi124228955
gi63099387
gi124231156
gi157862968
gi124228956
gi63099388
gi124231157
gi157862969
gi124228957
gi84782323
gi63099389
gi124231158
gi124228958
gi118159900
gi124231159
gi124228959
gi118159901
gi84782325
gi124241880
gi118159902
gi124241881
gi57114690
gi118159903
gi167996520
gi84782327
gi124241882
gi57114691
gi118159904
gi124241883
gi57114692
gi118159905
gi167996522
gi84782329
gi124241884
gi124241885
gi57114693
gi118153510
gi118159906
gi167996524
gi124241886
gi57114694
gi118153511
gi118159907
gi124241887
gi57114695
gi118153512
gi118159908
gi167996526
gi124241888
gi57114696
gi118153513
gi118159909
gi124241889
gi57114697
gi118153514
gi118158320
gi167996528
gi57114698
gi118158321
gi57114699
gi118153515
gi118158322
gi118153516
gi118158323
gi118153517
gi118158324
gi124232070
gi124229870
gi118153518
gi118158325
gi111053790
gi124232071
gi124229871
gi118153519
gi118158326
gi124232072
gi124229872
gi118158327
gi51951261
gi111053792
gi124232073
gi124229873
gi118158328
gi13569520
gi159738810
gi124232074
gi124229874
gi118158329
gi51951263
gi159738811
gi111053794
gi124232075
gi124229875
gi13569521
gi159738812
gi124232076
gi124229876
gi13569522
gi159738813
gi51951265
gi111053796
gi124223480
gi124232077
gi124229877
gi13569523
gi159738814
gi124223481
gi23506270
gi124232078
gi124229878
gi13569524
gi159738815
gi51951267
gi111053798
gi124223482
gi124232079
gi124229879
gi13569525
gi159738816
gi124223483
gi23506272
gi162568923
gi13569526
gi124228290
gi159738817
gi51951269
gi124223484
gi13569527
gi124228291
gi159738818
gi150370883
gi124223485
gi23506274
gi162568925
gi13569528
gi124228292
gi124223486
gi23506276
gi13569529
gi124228293
gi150370885
gi124223487
gi162568927
gi124228294
gi124243610
gi124223488
gi118154430
gi124228295
gi124243611
gi124223489
gi23506278
gi162568929
gi118154431
gi124228296
gi124243612
gi118154432
gi124228297
gi124243613
gi118154433
gi148283773
gi124228298
gi124243614
gi118154434
gi118159240
gi124228299
gi124243615
gi118154435
gi118159241
gi124243616
gi118154436
gi118159242
gi124243617
gi87046700
gi118154437
gi118159243
gi124243618
gi160349870
gi212276591
gi160336831
gi118154438
gi118159244
gi124243619
gi87046702
gi160349871
gi118159245
gi121964331
gi160349872
gi212276593
gi160336833
gi118154439
gi118159246
gi121964332
gi87046704
gi160349873
gi124242030
gi124239830
gi118159247
gi160349874
gi212276595
gi124242031
gi124239831
gi160336835
gi118159248
gi121964334
gi87046706
gi160349875
gi124242032
gi124239832
gi118159249
gi121964335
gi160349876
gi124242033
gi124239833
gi160336837
gi87046708
gi124242034
gi124239834
gi121964337
gi124242035
gi124239835
gi160336839
gi124242036
gi124239836
gi121964339
gi124242037
gi124239837
gi41058540
gi124242038
gi124239838
gi118160900
gi124242039
gi124239839
gi118160901
gi124225210
gi41058542
gi21668370
gi118160902
gi124225211
gi21668371
gi118160903
gi124225212
gi21668372
gi118160904
gi124225213
gi41058544
gi21668373
gi2623114
gi118160905
gi124225214
gi21668374
gi2623115
gi118160906
gi124225215
gi21668375
gi2623116
gi118160907
gi124225216
gi21668376
gi118160908
gi124225217
gi21668377
gi118160909
gi124225218
gi21668378
gi126213915
gi124225219
gi21668379
gi147261441
gi124235940
gi124235941
gi147261443
gi124235942
gi124235943
gi147261445
gi124235944
gi124235945
gi59939950
gi147261447
gi124235946
gi59939951
gi124235947
gi147261449
gi59939952
gi124235948
gi183988250
gi59939953
gi124235949
gi183988251
gi59939954
gi124234360
gi183988252
gi124234361
gi59939955
gi124234362
gi183988253
gi59939956
gi124226130
gi124234363
gi183988254
gi59939957
gi124226131
gi124234364
gi183988255
gi59939958
gi124239170
gi183988256
gi124226132
gi124234365
gi59939959
gi124239171
gi15723317
gi124226133
gi124234366
gi183988257
gi124239172
gi15723318
gi124226134
gi124234367
gi183988258
gi37287640
gi124239173
gi15723319
gi124226135
gi124234368
gi183988259
gi124239174
gi124226136
gi124234369
gi124239175
gi124226137
gi124239176
gi124226138
gi124239177
gi118160240
gi124226139
gi147262360
gi49618710
gi124239178
gi118160241
gi147262361
gi49618711
gi124239179
gi118160242
gi49618712
gi118160243
gi49618713
gi118160244
gi147262364
gi49618714
gi118160245
gi49618715
gi118160246
gi109629240
gi147262366
gi124240830
gi124240831
gi118160247
gi147262368
gi124230470
gi109629242
gi124240832
gi118160248
gi147262369
gi124230471
gi124232600
gi124240833
gi118160249
gi124230472
gi31745560
gi109629244
gi124232601
gi124240834
gi118156460
gi60250780
gi124230473
gi31745561
gi124232602
gi124240835
gi118156461
gi109629246
gi60250781
gi124230474
gi31745562
gi124232603
gi124240836
gi124235280
gi118156462
gi124230475
gi31745563
gi124232604
gi124240837
gi124235281
gi118156463
gi60250782
gi124230476
gi109629248
gi124232605
gi124235282
gi118156464
gi60250783
gi124230477
gi124232606
gi124240838
gi124235283
gi118156465
gi60250784
gi124230478
gi124232607
gi124240839
gi124235284
gi118156466
gi60250785
gi124230479
gi124232608
gi124235285
gi118156467
gi60250786
gi124232609
gi124235286
gi118156468
gi60250787
gi124235287
gi118156469
gi60250788
gi124231020
gi124228820
gi124235288
gi124231021
gi124228821
gi124235289
gi204305493
gi124231022
gi124228822
gi117651200
gi124231023
gi124228823
gi204305495
gi117651201
gi124231024
gi124228824
gi14537471
gi51874091
gi117651202
gi124231025
gi124228825
gi116054483
gi204305497
gi117651203
gi124231026
gi124228826
gi51874093
gi117651204
gi124231027
gi124228827
gi14537474
gi116054485
gi204305499
gi117651205
gi124231028
gi124228828
gi117651206
gi51874095
gi124231029
gi124228829
gi116054487
gi117651207
gi32186940
gi124241750
gi51874097
gi117651208
gi124241751
gi14537477
gi117651209
gi147260790
gi124241752
gi67515154
gi51874099
gi32186943
gi124241753
gi147260792
gi124241754
gi118157380
gi124241755
gi118157381
gi32186946
gi147260794
gi124241756
gi118157382
gi124241757
gi118157383
gi147260796
gi124241758
gi118157384
gi147260797
gi124241759
gi118157385
gi124224930
gi118157386
gi124240170
gi124237970
gi124224931
gi147260799
gi118157387
gi124240171
gi124237971
gi124224932
gi118157388
gi124240172
gi124237972
gi124224933
gi118157389
gi124240173
gi124229740
gi124237973
gi124224934
gi124240174
gi124229741
gi124237974
gi124224935
gi111053660
gi124240175
gi124229742
gi124237975
gi124224936
gi124240176
gi124229743
gi124237976
gi124224937
gi111053662
gi124240177
gi124229744
gi124237977
gi159675120
gi124224938
gi124020800
gi124240178
gi124229745
gi124237978
gi159675121
gi124224939
gi111053664
gi124020801
gi124240179
gi124229746
gi124237979
gi159675122
gi124020802
gi124229747
gi47026626
gi159675123
gi111053666
gi124223350
gi124020803
gi124229748
gi159675124
gi124223351
gi124358271
gi124020804
gi124229749
gi159675125
gi111053668
gi124223352
gi159675126
gi124223353
gi124358273
gi124020805
gi151188218
gi159675127
gi124228160
gi124223354
gi124020806
gi159675128
gi124228161
gi124223355
gi124358275
gi124020807
gi159675129
gi124228162
gi124223356
gi124020808
gi124358277
gi124228163
gi124223357
gi124020809
gi124228164
gi124223358
gi118154300
gi124228165
gi124223359
gi124358279
gi118154301
gi124228166
gi118154302
gi124228167
gi118154303
gi124228168
gi118154304
gi118159110
gi124228169
gi118154305
gi118159111
gi124238890
gi124241090
gi118154306
gi118159112
gi124238891
gi124241091
gi118159113
gi124238892
gi160336701
gi124241092
gi118154307
gi118159114
gi124238893
gi124241093
gi118154308
gi118159115
gi124238894
gi160336703
gi121964201
gi171473351
gi124241094
gi118154309
gi118159116
gi124238895
gi124239700
gi124241095
gi118159117
gi171473353
gi124238896
gi160336705
gi121964203
gi123126480
gi124239701
gi124241096
gi118159118
gi124238897
gi121964204
gi123126481
gi124239702
gi124241097
gi171473355
gi118159119
gi124238898
gi193795157
gi160336707
gi121964205
gi123126482
gi124239703
gi124241098
gi124238899
gi1695892
gi123126483
gi124239704
gi124241099
gi160336709
gi1695893
gi121964207
gi124224270
gi57869279
gi171473357
gi124239705
gi1695894
gi121964208
gi124224271
gi123126485
gi124239706
gi1695895
gi124224272
gi171473359
gi123126486
gi124239707
gi124224273
gi123126487
gi124239708
gi124229080
gi124224274
gi124239709
gi109628961
gi124229081
gi124224275
gi123126489
gi7638027
gi124229082
gi2944374
gi124224276
gi109628963
gi124229083
gi124224277
gi7638029
gi124229084
gi124224278
gi109628965
gi124229085
gi124224279
gi124229086
gi109628967
gi124229087
gi124229088
gi109628969
gi124229089
gi7340889
gi124235810
gi147261311
gi22086811
gi159521810
gi124235811
gi159521811
gi124235812
gi147261313
gi22086813
gi159521812
gi124235813
gi159521813
gi124235814
gi147261315
gi22086815
gi159521814
gi124235815
gi159521815
gi124235816
gi164430692
gi147261317
gi22086817
gi159521816
gi124235817
gi159521817
gi164430694
gi124235818
gi22086819
gi159521818
gi22415747
gi124235819
gi147261319
gi159521819
gi164430696
gi183988120
gi124234230
gi183988121
gi164430698
gi124234231
gi183988122
gi48256810
gi124234232
gi37902797
gi183988123
gi48256811
gi124226000
gi124234233
gi183988124
gi48256812
gi124239040
gi124226001
gi124234234
gi183988125
gi48256813
gi148734240
gi124239041
gi124226002
gi124234235
gi183988126
gi48256814
gi48256815
gi124239042
gi124226003
gi124234236
gi183988127
gi148734242
gi124239043
gi124226004
gi124234237
gi183988128
gi48256816
gi124239044
gi124226005
gi124234238
gi183988129
gi48256817
gi148734244
gi124239045
gi124226006
gi124234239
gi84683025
gi48256818
gi124239046
gi124226007
gi84683026
gi48256819
gi148734246
gi124239047
gi124226008
gi84683027
gi118157910
gi118160110
gi124239048
gi124226009
gi84683028
gi118157911
gi118160111
gi124239049
gi147262231
gi84683029
gi118157912
gi118160112
gi118157913
gi118160113
gi147262233
gi118157914
gi118160114
gi147262235
gi118157915
gi118160115
gi124240700
gi118157916
gi118160116
gi109629111
gi124240701
gi147262237
gi118157917
gi118160117
gi124240702
gi147262238
gi124230340
gi118157918
gi118160118
gi109629113
gi124240703
gi159259780
gi124230341
gi118157919
gi118160119
gi124240704
gi159259781
gi124230342
gi118156330
gi109629115
gi124240705
gi159259782
gi124230343
gi118156331
gi124235150
gi159259783
gi124230344
gi118156332
gi109629117
gi124240706
gi124235151
gi159259784
gi124230345
gi118156333
gi124240707
gi124235152
gi159259785
gi124230346
gi118156334
gi109629119
gi124240708
gi124235153
gi159259786
gi124230347
gi118156335
gi124240709
gi124235154
gi159259787
gi124230348
gi118156336
gi124235155
gi159259788
gi124230349
gi118156337
gi124235156
gi159259789
gi209868251
gi118156338
gi124235157
gi118156339
gi124235158
gi209868253
gi124235159
gi209868255
gi209868257
gi22506740
gi209868259
gi121963920
gi110832150
gi23193350
gi110832151
gi117652580
gi124241620
gi23193351
gi121963922
gi110832152
gi124241621
gi23193352
gi121963923
gi110832153
gi117652582
gi147260660
gi124241622
gi23193353
gi110832154
gi124241623
gi23193354
gi121963925
gi110832155
gi117652584
gi147260662
gi124241624
gi23193355
gi118157250
gi110832156
gi124241625
gi23193356
gi147259370
gi121963927
gi118157251
gi110832157
gi117652586
gi147260664
gi124241626
gi23193357
gi121963928
gi38231990
gi118157252
gi110832158
gi147260665
gi124241627
gi23193358
gi147259372
gi121963929
gi118157253
gi110832159
gi117652588
gi147260666
gi124241628
gi23193359
gi38231992
gi118157254
gi124241629
gi147259374
gi118157255
gi147260668
gi124224800
gi38231994
gi118157256
gi124240040
gi124237840
gi147259376
gi124224801
gi52546150
gi118157257
gi124240041
gi124237841
gi124224802
gi38231996
gi118157258
gi124240042
gi124237842
gi147259378
gi124224803
gi124227480
gi118157259
gi124240043
gi124229610
gi124237843
gi124224804
gi124227481
gi38231998
gi124233580
gi124240044
gi124229611
gi124237844
gi124224805
gi124227482
gi111053530
gi124233581
gi124240045
gi124229612
gi124237845
gi124224806
gi124227483
gi124233582
gi124240046
gi124229613
gi124237846
gi124224807
gi124227484
gi111053532
gi124233583
gi124240047
gi124229614
gi124237847
gi124224808
gi124227485
gi124233584
gi124240048
gi124229615
gi124237848
gi124224809
gi124227486
gi111053534
gi124233585
gi124240049
gi124229616
gi124237849
gi124227487
gi124233586
gi124223220
gi124229617
gi124227488
gi111053536
gi124233587
gi124223221
gi124358141
gi124229618
gi124227489
gi124233588
gi124223222
gi124229619
gi111053538
gi124233589
gi124223223
gi124358143
gi62997100
gi12958610
gi124223224
gi62997101
gi124228030
gi124223225
gi124358145
gi62997102
gi124228031
gi124223226
gi62997103
gi124228032
gi124223227
gi124358147
gi62997104
gi124228033
gi124223228
gi62997105
gi124228034
gi124223229
gi124358149
gi62997106
gi124228035
gi62997107
gi124228036
gi124228037
gi62997108
gi124228038
gi124228039
gi158426974
gi124238760
gi124238761
gi118155680
gi158426976
gi124238762
gi118155681
gi124238763
gi118155682
gi158426978
gi124238764
gi118155683
gi124238765
gi118155684
gi123126350
gi124238766
gi118155685
gi123126351
gi124238767
gi118155686
gi123126352
gi124238768
gi118155687
gi123126353
gi124238769
gi118155688
gi123126354
gi124224140
gi2352410
gi118155689
gi124237180
gi124224141
gi2352411
gi124237181
gi124224142
gi2352412
gi123126357
gi124237182
gi124224143
gi2352413
gi123126358
gi124237183
gi124224144
gi2352414
gi123126359
gi124237184
gi124224145
gi124237185
gi124224146
gi124237186
gi124224147
gi124237187
gi124224148
gi124237188
gi124224149
gi2737910
gi124237189
gi2737911
gi2737912
gi2737913
gi2737914
gi2737915
gi55669410
gi2737916
gi55669411
gi2737917
gi55669412
gi2737918
gi55669413
gi2737919
gi55669414
gi81170731
gi55669415
gi55669416
gi51873680
gi226844750
gi81170733
gi55669417
gi226844751
gi51873682
gi55669418
gi31616400
gi226844752
gi81170735
gi55669419
gi28376170
gi31616401
gi226844753
gi158346191
gi31616402
gi51873684
gi124234100
gi226844754
gi81170737
gi124234101
gi28376172
gi31616403
gi226844755
gi158346193
gi51873686
gi124234102
gi31616404
gi226844756
gi28376174
gi81170739
gi124234103
gi31616405
gi226844757
gi158346195
gi124234104
gi31616406
gi226844758
gi51873688
gi124234105
gi28376176
gi226844759
gi158346197
gi59800251
gi124222570
gi117650980
gi124234106
gi31616407
gi117650981
gi59800252
gi124222571
gi124234107
gi28376178
gi31616408
gi158346199
gi59800253
gi124222572
gi117650982
gi124234108
gi31616409
gi59800254
gi124222573
gi117650983
gi124234109
gi124222574
gi117650984
gi59800255
gi124222575
gi117650985
gi162289890
gi59800256
gi124222576
gi117650986
gi147262100
gi147259900
gi59800257
gi124222577
gi117650987
gi147259901
gi162289892
gi59800258
gi124222578
gi117650988
gi147262102
gi147259902
gi59800259
gi124222579
gi117650989
gi45510886
gi147259903
gi162289894
gi147262104
gi45510888
gi147259905
gi162289896
gi147262106
gi8698849
gi147259907
gi162289898
gi147262108
gi124230210
gi147259909
gi124230211
gi124230212
gi118156200
gi124230213
gi118156201
gi84626810
gi159521020
gi124235020
gi124230214
gi118156202
gi84626811
gi159521021
gi124235021
gi124230215
gi118156203
gi84626812
gi159521022
gi124235022
gi124230216
gi118156204
gi84626813
gi159521023
gi124235023
gi124230217
gi118156205
gi84626814
gi159521024
gi124235024
gi124230218
gi118156206
gi159521025
gi124235025
gi124230219
gi118156207
gi159521026
gi84626815
gi124235026
gi118156208
gi84626816
gi159521027
gi124235027
gi118156209
gi159521028
gi84626817
gi124235028
gi159521029
gi84626818
gi124235029
gi12055760
gi84626819
gi12055762
gi67043770
gi171190190
gi171190191
gi12055764
gi67043772
gi171190192
gi171190193
gi12055766
gi67043774
gi171190194
gi117652450
gi171190195
gi12055768
gi67043776
gi171190196
gi117652452
gi171190197
gi67043778
gi147260531
gi171190198
gi117652454
gi171190199
gi118157120
gi118158890
gi118161090
gi170963531
gi147259240
gi118157121
gi118158891
gi118161091
gi117652456
gi147260534
gi118157122
gi118158892
gi118161092
gi170963533
gi147259242
gi118157123
gi118158893
gi118161093
gi117652458
gi118157124
gi118158894
gi118161094
gi147259244
gi118157125
gi118158895
gi118161095
gi58373240
gi118157126
gi118158896
gi118161096
gi147260538
gi124237710
gi147259246
gi118157127
gi118158897
gi118161097
gi58373242
gi84177470
gi124237711
gi118157128
gi118158898
gi118161098
gi124227350
gi84177471
gi124237712
gi147259248
gi118157129
gi118158899
gi118161099
gi124227351
gi124233450
gi58373244
gi84177472
gi124237713
gi159671820
gi124227352
gi124233451
gi84177473
gi124237714
gi159671821
gi124227353
gi124233452
gi58373246
gi84177474
gi124237715
gi159671822
gi124227354
gi124233453
gi84177475
gi124237716
gi159671823
gi124227355
gi124233454
gi58373248
gi124237717
gi159671824
gi124227356
gi124233455
gi84177476
gi124237718
gi159671825
gi124227357
gi124233456
gi84177477
gi124237719
gi159671826
gi124227358
gi124233457
gi84177478
gi124227359
gi124233458
gi124358011
gi112144730
gi84177479
gi124233459
gi124358013
gi112144732
gi86610590
gi77543400
gi124358015
gi112144734
gi86610592
gi7263580
gi77543402
gi124358017
gi112144736
gi86610594
gi7263581
gi77543404
gi124358019
gi112144738
gi86610596
gi77543406
gi86610598
gi121963130
gi18076540
gi77543408
gi18076541
gi121963132
gi124238630
gi18076542
gi124238631
gi18076543
gi118155550
gi121963134
gi37962061
gi124238632
gi18076544
gi60459620
gi118155551
gi124238633
gi18076545
gi118155552
gi37962063
gi121963136
gi60459621
gi124238634
gi18076546
gi60459622
gi118155553
gi124238635
gi18076547
gi60459623
gi118155554
gi121963138
gi123126220
gi124238636
gi18076548
gi118155555
gi37962065
gi123126221
gi60459624
gi124238637
gi18076549
gi118155556
gi123126222
gi60459625
gi124238638
gi118155557
gi37962067
gi123126223
gi60459626
gi124238639
gi118155558
gi124224010
gi123126224
gi60459627
gi124225780
gi118155559
gi124224011
gi37962069
gi123126225
gi124225781
gi124237050
gi124224012
gi60459628
gi124225782
gi124237051
gi124224013
gi159503550
gi123126227
gi60459629
gi124225783
gi124237052
gi124224014
gi123126228
gi124225784
gi124237053
gi159503552
gi124224015
gi124225785
gi124237054
gi124224016
gi124225786
gi124237055
gi124224017
gi159503554
gi124225787
gi124237056
gi124224018
gi124225788
gi124237057
gi197257710
gi124224019
gi159503556
gi124225789
gi124237058
gi197257711
gi124237059
gi197257712
gi159503558
gi71482991
gi197257713
gi197257714
gi13811300
gi197257715
gi71482993
gi38603669
gi197257716
gi13811301
gi197257717
gi71482995
gi13811302
gi197257718
gi13811303
gi197257719
gi71482997
gi13811304
gi13811305
gi71482999
gi13811306
gi13811307
gi117957541
gi13811308
gi13811309
gi51873551
gi117957543
gi37902533
gi28376040
gi158346061
gi51873553
gi117957545
gi28376042
gi158346063
gi51873555
gi90739255
gi117957547
gi28376044
gi158346065
gi117957549
gi51873557
gi28376046
gi158346067
gi90739259
gi114159580
gi51873559
gi124222440
gi28376048
gi158346069
gi124222441
gi114159582
gi159584690
gi124222442
gi159584691
gi124222443
gi114159584
gi159665620
gi159584692
gi124222444
gi159665621
gi159584693
gi124222445
gi114159586
gi159665622
gi162289760
gi159584694
gi124222446
gi159665623
gi159584695
gi124222447
gi114159588
gi159665624
gi162289762
gi159584696
gi124222448
gi159134960
gi159665625
gi159584697
gi124222449
gi159665626
gi162289764
gi159584698
gi159134962
gi159665627
gi159584699
gi159665628
gi162289766
gi159134964
gi116584201
gi159665629
gi147263480
gi217426110
gi162289768
gi159134966
gi116584203
gi217426111
gi147263482
gi217426112
gi159134968
gi116584205
gi54402388
gi217426113
gi19110918
gi147263484
gi54402389
gi217426114
gi19110919
gi87047530
gi116584207
gi217426115
gi147263486
gi87047531
gi217426116
gi87047532
gi47157290
gi194441491
gi116584209
gi217426117
gi147263488
gi124231590
gi87047533
gi47157291
gi217426118
gi124231591
gi87047534
gi47157292
gi194441493
gi124231592
gi87047535
gi47157293
gi87047536
gi47157294
gi117651770
gi124231593
gi194441495
gi124231594
gi87047537
gi47157295
gi117651772
gi124231595
gi87047538
gi194441497
gi124231596
gi87047539
gi47157296
gi117651774
gi124231597
gi47157297
gi194441499
gi124231598
gi3123700
gi47157298
gi117651776
gi124231599
gi3123701
gi47157299
gi102230224
gi3123702
gi117651778
gi3123703
gi8575620
gi8575621
gi8575622
gi3123706
gi8575623
gi117652320
gi8575624
gi8575625
gi206600571
gi117652322
gi147260400
gi118153952
gi62083400
gi8575626
gi118153953
gi8575627
gi206600573
gi117652324
gi147260402
gi162945780
gi118153954
gi118158760
gi62083402
gi8575628
gi197091750
gi118158761
gi162945782
gi206600575
gi117652326
gi147260404
gi197091751
gi118153955
gi118158762
gi62083404
gi8575629
gi82470550
gi197091752
gi118153956
gi118158763
gi206600577
gi117652328
gi197091753
gi162945784
gi118153957
gi118158764
gi62083406
gi147260406
gi82470551
gi197091754
gi118158765
gi116496410
gi206600579
gi147260407
gi58373110
gi82470552
gi197091755
gi162945786
gi118158766
gi62083408
gi82470553
gi197091756
gi162945787
gi118158767
gi58373112
gi116496412
gi147260409
gi82470554
gi197091757
gi118158768
gi124227220
gi82470555
gi197091758
gi162945789
gi118158769
gi116496414
gi124227221
gi124233320
gi58373114
gi82470556
gi124227222
gi124233321
gi82470557
gi197091759
gi73921441
gi116496416
gi124227223
gi124233322
gi58373116
gi82470558
gi124227224
gi124233323
gi82470559
gi58373118
gi73921443
gi116496418
gi124227225
gi124233324
gi124227226
gi124233325
gi73921445
gi124227227
gi124233326
gi124227228
gi124233327
gi89275070
gi73921447
gi124227229
gi124233328
gi89275071
gi124233329
gi89275072
gi73921449
gi89275073
gi86610460
gi118154870
gi118154871
gi76560164
gi89275074
gi86610462
gi118154872
gi10863790
gi89275075
gi118154873
gi89275076
gi86610464
gi118154874
gi118159680
gi10863792
gi118154875
gi118159681
gi86610466
gi118154876
gi118159682
gi10863794
gi118154877
gi118159683
gi118154878
gi118159684
gi121964770
gi86610468
gi118159685
gi121964771
gi10863796
gi118154879
gi118159686
gi158524830
gi121964772
gi124242470
gi124238500
gi118159687
gi158524831
gi121964773
gi124242471
gi10863798
gi124238501
gi118155420
gi118159688
gi158524832
gi121964774
gi124242472
gi124238502
gi118155421
gi118159689
gi158524833
gi121964775
gi54289381
gi124242473
gi124238503
gi118155422
gi158524834
gi121964776
gi12044518
gi124242474
gi124238504
gi118155423
gi158524835
gi121964777
gi54289383
gi124242475
gi124238505
gi118155424
gi158524836
gi121964778
gi124242476
gi124238506
gi118155425
gi121964779
gi54289385
gi124242477
gi158524837
gi194442011
gi124238507
gi118155426
gi158524838
gi124242478
gi51873310
gi124238508
gi118155427
gi124242479
gi158524839
gi51873311
gi194442013
gi124238509
gi118155428
gi54289387
gi51873312
gi124225650
gi51873313
gi31323251
gi124225651
gi118155429
gi54289389
gi31323252
gi124225652
gi51873314
gi159592230
gi124225653
gi51873315
gi73427186
gi159592231
gi124225654
gi51873316
gi73427187
gi159592232
gi159751154
gi124225655
gi51873317
gi73427188
gi159751155
gi124225656
gi51873318
gi73427189
gi61653277
gi159751156
gi124225657
gi51873319
gi61653278
gi159751157
gi124225658
gi147261880
gi61653279
gi159751158
gi124225659
gi159751159
gi124243390
gi124243391
gi159583646
gi124243392
gi159583647
gi124243393
gi159583648
gi124243394
gi62199080
gi159583649
gi124243395
gi62199081
gi124243396
gi37902400
gi87046480
gi124243397
gi124233030
gi51873420
gi124243398
gi124233031
gi87046482
gi124236930
gi51873421
gi124243399
gi124233032
gi124236931
gi87046484
gi51873422
gi124233033
gi124236932
gi124226570
gi51873423
gi124233034
gi21637375
gi124236933
gi124226571
gi124233035
gi148535300
gi124236934
gi124226572
gi51873424
gi124233036
gi87046486
gi124236935
gi124226573
gi51873425
gi124233037
gi148535302
gi124236936
gi124226574
gi51873426
gi124233038
gi87046488
gi124236937
gi124226575
gi51873427
gi124233039
gi148535304
gi124236938
gi124226576
gi51873428
gi114159450
gi124236939
gi124226577
gi51873429
gi148535306
gi89146701
gi124226578
gi118160680
gi114159452
gi89146702
gi124226579
gi118160681
gi148535308
gi157783141
gi89146703
gi118160682
gi114159454
gi118160683
gi157783143
gi118160684
gi114159456
gi118160685
gi157783145
gi118160686
gi124222317
gi114159458
gi109629680
gi124222318
gi157783147
gi77158150
gi109629681
gi118160687
gi124222319
gi167995910
gi109629682
gi118160688
gi77158152
gi109629683
gi118160689
gi167995912
gi109629684
gi223697130
gi77158154
gi109629685
gi223697131
gi167995914
gi109629686
gi147263350
gi223697132
gi109629687
gi223697133
gi167995916
gi77158156
gi109629688
gi147263352
gi223697134
gi109629689
gi223697135
gi167995918
gi122936870
gi77158158
gi147263354
gi223697136
gi122936871
gi147263355
gi223697137
gi87047400
gi122936872
gi223697138
gi87047401
gi47157160
gi62911720
gi122936873
gi147263357
gi223697139
gi87047402
gi47157161
gi63099692
gi122936874
gi124231460
gi87047403
gi87047404
gi47157162
gi62911722
gi122936875
gi147263359
gi124231461
gi122936876
gi124231462
gi87047405
gi47157163
gi62911724
gi63099694
gi122936877
gi117651640
gi124231463
gi87047406
gi47157164
gi122936878
gi124236270
gi124231464
gi87047407
gi47157165
gi63099696
gi122936879
gi124236271
gi25005191
gi117651642
gi124231465
gi87047408
gi47157166
gi62911726
gi124236272
gi124231466
gi87047409
gi47157167
gi63099698
gi124236273
gi25005193
gi117651644
gi124231467
gi47157168
gi62911728
gi124236274
gi124231468
gi47157169
gi124236275
gi25005195
gi117651646
gi124231469
gi124236276
gi124236277
gi25005197
gi117651648
gi124236278
gi124236279
gi170285554
gi25005199
gi159261600
gi170285556
gi118153820
gi95118150
gi159261601
gi118153821
gi95118151
gi159261602
gi170285558
gi118153822
gi95118152
gi159261603
gi110676480
gi87046190
gi95118153
gi118153823
gi118158630
gi95118154
gi159261604
gi118153824
gi118158631
gi110676482
gi87046192
gi95118155
gi159261605
gi118153825
gi118158632
gi95118156
gi159261606
gi118153826
gi118158633
gi110676484
gi87046194
gi95118157
gi159261607
gi118153827
gi118158634
gi95118158
gi159261608
gi124232380
gi118153828
gi118158635
gi110676486
gi87046196
gi159261609
gi124232381
gi118153829
gi118158636
gi124232382
gi118158637
gi110676488
gi87046198
gi124232383
gi118158638
gi124232384
gi118158639
gi124232385
gi124232386
gi124223790
gi124232387
gi124223791
gi124232388
gi124223792
gi124232389
gi124223793
gi124223794
gi124223795
gi124223796
gi124223797
gi124243920
gi124223798
gi118154740
gi124243921
gi124223799
gi118154741
gi124243922
gi164665377
gi118154742
gi124243923
gi61699750
gi118154743
gi124243924
gi61699751
gi118154744
gi118159550
gi124243925
gi61699752
gi118154745
gi118159551
gi124243926
gi6687604
gi61699753
gi118154746
gi118159552
gi61699754
gi48476060
gi124243927
gi6687605
gi118159553
gi48476061
gi167996170
gi124243928
gi61699755
gi118154747
gi118159554
gi48476062
gi121964640
gi61699756
gi118154748
gi118159555
gi167996172
gi124243929
gi121964641
gi5326655
gi118154749
gi118159556
gi61699757
gi48476063
gi124242340
gi118159557
gi48476064
gi167996174
gi121964643
gi124242341
gi61699758
gi118159558
gi48476065
gi124242342
gi61699759
gi118159559
gi48476066
gi167996176
gi121964645
gi124242343
gi48476067
gi124242344
gi31872377
gi48476068
gi167996178
gi121964647
gi124242345
gi18446610
gi48476069
gi121964648
gi124242346
gi124242347
gi18446612
gi146761701
gi124242348
gi124242349
gi18446614
gi124225520
gi146761703
gi159520118
gi124225521
gi122937131
gi18446616
gi159520119
gi124225522
gi122937132
gi146761705
gi124225523
gi122937133
gi18446618
gi124225524
gi122937134
gi146761707
gi124225525
gi122937135
gi124225526
gi122937136
gi146761709
gi124225527
gi122937137
gi124225528
gi122937138
gi124225529
gi122937139
gi124243260
gi124243261
gi124243262
gi162956271
gi124243263
gi30575635
gi116583983
gi124243264
gi162956273
gi124243265
gi30575637
gi116583985
gi124243266
gi87046350
gi124234670
gi459251
gi124243267
gi162956275
gi30575639
gi124234671
gi116583987
gi124243268
gi87046352
gi124236800
gi124234672
gi124243269
gi124236801
gi162956277
gi118154089
gi124226440
gi124234673
gi116583989
gi124236802
gi124226441
gi195542361
gi124234674
gi87046354
gi124236803
gi124239480
gi162956279
gi124226442
gi124234675
gi124236804
gi124239481
gi124226443
gi195542363
gi124234676
gi87046356
gi124236805
gi124239482
gi124226444
gi124234677
gi124236806
gi124239483
gi124226445
gi195542365
gi124234678
gi87046358
gi124236807
gi124239484
gi124226446
gi124234679
gi124236808
gi124239485
gi124226447
gi195542367
gi124236809
gi124239486
gi124226448
gi124239487
gi118160550
gi124226449
gi147262670
gi195542369
gi124239488
gi118160551
gi124239489
gi118160552
gi147262672
gi118160553
gi147262673
gi28144883
gi27501871
gi118160554
gi147262674
gi28144885
gi27501873
gi118160555
gi147262676
gi109629550
gi118160556
gi27501875
gi28144887
gi118160557
gi147262678
gi124230780
gi109629552
gi118160558
gi34732736
gi124230781
gi27501877
gi124232910
gi118160559
gi124230782
gi109629554
gi124232911
gi118156770
gi223697001
gi124230783
gi27501879
gi124232912
gi118156771
gi124235590
gi147263220
gi124230784
gi147261091
gi109629556
gi124232913
gi118156772
gi124235591
gi147263221
gi223697003
gi124230785
gi124232914
gi118156773
gi124235592
gi124230786
gi109629558
gi124232915
gi118156774
gi124235593
gi147263223
gi73487111
gi223697005
gi124230787
gi124232916
gi118156775
gi124235594
gi124230788
gi124232917
gi118156776
gi124235595
gi147263225
gi73487113
gi223697007
gi124230789
gi11559770
gi118156777
gi124235596
gi124232918
gi118156778
gi124235597
gi147263227
gi223697009
gi147261098
gi11559772
gi124232919
gi118156779
gi124235598
gi73487115
gi124231330
gi124235599
gi147263229
gi124231331
gi11559774
gi73487117
gi124231332
gi117651510
gi124231333
gi11559776
gi73487119
gi124231334
gi124236140
gi117651512
gi124231335
gi124236141
gi11559778
gi124231336
gi124236142
gi117651514
gi124231337
gi124236143
gi124231338
gi124236144
gi117651516
gi124231339
gi124236145
gi124236146
gi117651518
gi124236147
gi124236148
gi57114870
gi124236149
gi57114871
gi57114872
gi118157690
gi57114873
gi118157691
gi57114874
gi118157692
gi57114875
gi118157693
gi57114876
gi118157694
gi57114877
gi118157695
gi118158500
gi57114878
gi118157696
gi118158501
gi124240480
gi57114879
gi118157697
gi118158502
gi124240481
gi118157698
gi118158503
gi124240482
gi118157699
gi118158504
gi124232250
gi124240483
gi159670620
gi118158505
gi124232251
gi124240484
gi111053970
gi159670621
gi118158506
gi124232252
gi124240485
gi159670622
gi118158507
gi123125870
gi124232253
gi124240486
gi28864660
gi111053972
gi159670623
gi118158508
gi124232254
gi124240487
gi159670624
gi57918921
gi111053974
gi124232255
gi124240488
gi28864662
gi159670625
gi118158509
gi123125873
gi124232256
gi124240489
gi57918922
gi45453480
gi159670626
gi123125874
gi124232257
gi57918923
gi28864664
gi45453481
gi111053976
gi159670627
gi124223660
gi57918924
gi123125875
gi124232258
gi45453482
gi124223661
gi124232259
gi28864666
gi111053978
gi159670628
gi124223662
gi45453483
gi57918925
gi124223663
gi57918926
gi207525040
gi124228470
gi28864668
gi124223664
gi57918927
gi207525041
gi124228471
gi124223665
gi57918928
gi124228472
gi124223666
gi57918929
gi124228473
gi124223667
gi5419943
gi124228474
gi124223668
gi118154610
gi124228475
gi124223669
gi118154611
gi124228476
gi1903242
gi118154612
gi124228477
gi118154613
gi219566004
gi124228478
gi118154614
gi118159420
gi124228479
gi118159421
gi219566006
gi5833420
gi118154615
gi118159422
gi5833421
gi118154616
gi118159423
gi219566008
gi5833422
gi167996040
gi118154617
gi118159424
gi5833423
gi121964510
gi1903249
gi118154618
gi118159425
gi5833424
gi167996042
gi121964511
gi118154619
gi118159426
gi5833425
gi121964512
gi124242210
gi118159427
gi5833426
gi167996044
gi124242211
gi118159428
gi121964514
gi124242212
gi118159429
gi2738349
gi167996046
gi121964515
gi124242213
gi124242214
gi193795469
gi167996048
gi121964517
gi124224580
gi124242215
gi121964518
gi124224581
gi124242216
gi124224582
gi15004630
gi124242217
gi124224583
gi15004631
gi124242218
gi124229390
gi124224584
gi15004632
gi124242219
gi124229391
gi124224585
gi15004633
gi122937000
gi95883942
gi124229392
gi124224586
gi15004634
gi122937001
gi124229393
gi124224587
gi15004635
gi122937002
gi124229394
gi124224588
gi15004636
gi122937003
gi124229395
gi124224589
gi15004637
gi122937004
gi124229396
gi15004638
gi122937005
gi124229397
gi15004639
gi122937006
gi124229398
gi124229399
gi122937008
gi147261620
gi122937009
gi73682706
gi147261622
gi47522450
gi73682708
gi13275207
gi147261624
gi47522451
gi13275208
gi124243130
gi47522452
gi147261626
gi148283290
gi116583850
gi124243131
gi47522453
gi162956141
gi158142310
gi148283291
gi124243132
gi47522454
gi158142311
gi148283292
gi116583852
gi124243133
gi47522455
gi158142312
gi147261628
gi148283293
gi124243134
gi47522456
gi162956143
gi158142313
gi148283294
gi116583854
gi124243135
gi47522457
gi158142314
gi148283295
gi124243136
gi47522458
gi87046220
gi162956145
gi158142315
gi124234540
gi148283296
gi116583856
gi124243137
gi47522459
gi158142316
gi124234541
gi148283297
gi124243138
gi162956147
gi158142317
gi124234542
gi148283298
gi116583858
gi124243139
gi87046222
gi158142318
gi124226310
gi124234543
gi148283299
gi217314970
gi124239350
gi162956149
gi158142319
gi124226311
gi124234544
gi217314971
gi87046224
gi124239351
gi124226312
gi124234545
gi217314972
gi124239352
gi124226313
gi124234546
gi217314973
gi87046226
gi124239353
gi124226314
gi124234547
gi217314974
gi124239354
gi124226315
gi124234548
gi217314975
gi87046228
gi124239355
gi124226316
gi124234549
gi217314976
gi124239356
gi116248321
gi124226317
gi217314977
gi124239357
gi124226318
gi217314978
gi118160420
gi124239358
gi116248323
gi124226319
gi147262540
gi217314979
gi118160421
gi124239359
gi147262541
gi118160422
gi116248325
gi147262542
gi94549033
gi118160423
gi116248327
gi147262544
gi94549035
gi118160424
gi118160425
gi116248329
gi147262546
gi118160426
gi118160427
gi147262548
gi124230650
gi118160428
gi124230651
gi118160429
gi124230652
gi118156640
gi124230653
gi118156641
gi124235460
gi124230654
gi118156642
gi124235461
gi124230655
gi118156643
gi124235462
gi124230656
gi118156644
gi158536961
gi124235463
gi124230657
gi50539474
gi118156645
gi124235464
gi124230658
gi50539475
gi118156646
gi158536963
gi124235465
gi124230659
gi50539476
gi118156647
gi124235466
gi50539477
gi118156648
gi158536965
gi124235467
gi118156649
gi124235468
gi124231200
gi158536967
gi124235469
gi124231201
gi31616180
gi124231202
gi31616181
gi158536969
gi124231203
gi31616182
gi124236010
gi124231204
gi31616183
gi124236011
gi124231205
gi34871865
gi31616184
gi124236012
gi124231206
gi34871866
gi31616185
gi124236013
gi124231207
gi126508190
gi34871867
gi31616186
gi124236014
gi124231208
gi126508191
gi34871868
gi31616187
gi124236015
gi124231209
gi34871869
gi31616188
gi124241930
gi124236016
gi28261160
gi126508192
gi31616189
gi124241931
gi124236017
gi126508193
gi147260970
gi124241932
gi124236018
gi57114740
gi28261162
gi126508194
gi124241933
gi124236019
gi57114741
gi126508195
gi28261164
gi147260972
gi124241934
gi57114742
gi126508196
gi118157560
gi86198000
gi124241935
gi57114743
gi126508197
gi118157561
gi86198001
gi147260974
gi124241936
gi57114744
gi28261166
gi126508198
gi147259681
gi118157562
gi86198002
gi124241937
gi57114745
gi126508199
gi118157563
gi28261168
gi86198003
gi147260976
gi57114746
gi147259683
gi118157564
gi86198004
gi124241938
gi57114747
gi118157565
gi86198005
gi124241939
gi57114748
gi147259685
gi118157566
gi86198006
gi147260978
gi57114749
gi124240350
gi118157567
gi86198007
gi124240351
gi147259687
gi118157568
gi124240352
gi124227790
gi118157569
gi124232120
gi124240353
gi124229920
gi62952970
gi147259689
gi124227791
gi124233890
gi111053840
gi124232121
gi124240354
gi124229921
gi62952971
gi124227792
gi124233891
gi124232122
gi124240355
gi124229922
gi62952972
gi124227793
gi124233892
gi51951311
gi124232123
gi124240356
gi124229923
gi62952973
gi124227794
gi111053842
gi124233893
gi124232124
gi124240357
gi124229924
gi62952974
gi124227795
gi124233894
gi124232125
gi124240358
gi124229925
gi62952975
gi124227796
gi111053844
gi124233895
gi124232126
gi124240359
gi124229926
gi124227797
gi124233896
gi124223530
gi124232127
gi124229927
gi62952976
gi194272380
gi124227798
gi111053846
gi124233897
gi124223531
gi124232128
gi124229928
gi62952977
gi194272381
gi124227799
gi124233898
gi124223532
gi124232129
gi124229929
gi62952978
gi194272382
gi111053848
gi124233899
gi124223533
gi62952979
gi194272383
gi124223534
gi194272384
gi124228340
gi124223535
gi194272385
gi124228341
gi124223536
gi194272386
gi124228342
gi124223537
gi194272387
gi124228343
gi124223538
gi194272388
gi124228344
gi124223539
gi194272389
gi124228345
gi124228346
gi124228347
gi124228348
gi124228349
gi124241270
gi124241271
gi118155990
gi124241272
gi118155991
gi124241273
gi118155992
gi124241274
gi118155993
gi124241275
gi118155994
gi124241276
gi118155995
gi124241277
gi118155996
gi124241278
gi121763705
gi118155997
gi124241279
gi118155998
gi124224450
gi118155999
gi124237490
gi124224451
gi124237491
gi124224452
gi124237492
gi124224453
gi124229260
gi124237493
gi124224454
gi124229261
gi124237494
gi124224455
gi124229262
gi124237495
gi124224456
gi124229263
gi124237496
gi124224457
gi124229264
gi124237497
gi124224458
gi124229265
gi124237498
gi124224459
gi124229266
gi124237499
gi124229267
gi156631111
gi124229268
gi124229269
gi156631113
gi51339800
gi51339801
gi3320407
gi156631115
gi51339802
gi3320408
gi3320409
gi156631117
gi51339803
gi51339804
gi124243000
gi156631119
gi51339805
gi124243001
gi164430871
gi116583720
gi51339806
gi124243002
gi89001620
gi51339807
gi124243003
gi164430873
gi89001621
gi116583722
gi51339808
gi124243004
gi89001622
gi51339809
gi124243005
gi164430875
gi89001623
gi116583724
gi124243006
gi89001624
gi183988300
gi89001625
gi124243007
gi67090830
gi164430877
gi124234410
gi183988301
gi116583726
gi124243008
gi89001626
gi124234411
gi183988302
gi124243009
gi67090832
gi164430879
gi89001627
gi124234412
gi183988303
gi124234413
gi183988304
gi116583728
gi67090834
gi124239220
gi162956019
gi124234414
gi183988305
gi183988306
gi124239221
gi124234415
gi67090836
gi124239222
gi124222880
gi124234416
gi183988307
gi124239223
gi124222881
gi124234417
gi183988308
gi67090838
gi124239224
gi50874870
gi124222882
gi124234418
gi183988309
gi124239225
gi50874871
gi124222883
gi124234419
gi124239226
gi50874872
gi124222884
gi124239227
gi124222885
gi124239228
gi124222886
gi124239229
gi124222887
gi147262411
gi56790030
gi124222888
gi159736630
gi56790031
gi124222889
gi159736631
gi147262413
gi159736632
gi50874878
gi159736633
gi147262415
gi197257490
gi50874879
gi159736634
gi197257491
gi159736635
gi147262417
gi197257492
gi159736636
gi197257493
gi124230520
gi159736637
gi197257494
gi124230521
gi197205370
gi159736638
gi147262419
gi197257495
gi124230522
gi118156510
gi75755541
gi159736639
gi197257496
gi124230523
gi118156511
gi195984423
gi124235330
gi197257497
gi124230524
gi118156512
gi75755543
gi124235331
gi197257498
gi124230525
gi118156513
gi124235332
gi197257499
gi124230526
gi118156514
gi75755545
gi124235333
gi156447700
gi124230527
gi118156515
gi25247651
gi124235334
gi156447701
gi124230528
gi118156516
gi124235335
gi156447702
gi124230529
gi223587720
gi118156517
gi75755547
gi124235336
gi156447703
gi124235337
gi156447704
gi223587722
gi118156518
gi75755549
gi124235338
gi204305541
gi156447705
gi118156519
gi117343860
gi124235339
gi156447706
gi223587724
gi117343861
gi204305543
gi156447707
gi117343862
gi14537520
gi169144952
gi223587726
gi117343863
gi204305545
gi117343864
gi51874141
gi161597850
gi223587728
gi117343865
gi204305547
gi117343866
gi14537523
gi51874143
gi161597852
gi117343867
gi204305549
gi117343868
gi51874145
gi161597854
gi117343869
gi117652760
gi124241800
gi14537526
gi28261030
gi124241801
gi51874147
gi161597856
gi117652762
gi147260840
gi124241802
gi57114610
gi28261032
gi124241803
gi14537529
gi57114611
gi51874149
gi161597858
gi117652764
gi147260842
gi124241804
gi57114612
gi28261034
gi118157430
gi124241805
gi57114613
gi147259550
gi118157431
gi117652766
gi147260844
gi57114614
gi28261036
gi118157432
gi124241806
gi57114615
gi118157433
gi117652768
gi124241807
gi57114616
gi28261038
gi118157434
gi147260846
gi124241808
gi57114617
gi118157435
gi124241809
gi57114618
gi118157436
gi147260848
gi62465440
gi57114619
gi124240220
gi118157437
gi62465441
gi124240221
gi118157438
gi124227660
gi62465442
gi124240222
gi118157439
gi124227661
gi124233760
gi62465443
gi124240223
gi124227662
gi111053710
gi124233761
gi62465444
gi124240224
gi124227663
gi124233762
gi124240225
gi25004811
gi124227664
gi111053712
gi124233763
gi62465445
gi124240226
gi124227665
gi124233764
gi62465446
gi124240227
gi25004813
gi124227666
gi111053714
gi124233765
gi62465447
gi124240228
gi124227667
gi124233766
gi62465448
gi124240229
gi25004815
gi124227668
gi111053716
gi124233767
gi124223400
gi62465449
gi124227669
gi124233768
gi124223401
gi124358321
gi25004817
gi111053718
gi124233769
gi124223402
gi124223403
gi25004819
gi124223404
gi124228210
gi124223405
gi124228211
gi124223406
gi124228212
gi124223407
gi7263891
gi124228213
gi124223408
gi124228214
gi124223409
gi124228215
gi124228216
gi219718202
gi124228217
gi71039950
gi124228218
gi124228219
gi124241140
gi124238940
gi71039952
gi226423694
gi124241141
gi124238941
gi118155860
gi124241142
gi124238942
gi71039954
gi118155861
gi147260181
gi124241143
gi124238943
gi118155862
gi124241144
gi124238944
gi118155863
gi147260183
gi124241145
gi124238945
gi71039956
gi118155864
gi123126530
gi124241146
gi124238946
gi118155865
gi147260185
gi124241147
gi124238947
gi71039958
gi118155866
gi123126532
gi124241148
gi124238948
gi118155867
gi55847460
gi147260187
gi124241149
gi124238949
gi118155868
gi124224320
gi123126534
gi124224321
gi123126535
gi147260189
gi124237360
gi118155869
gi124224322
gi124237361
gi124224323
gi123126537
gi124237362
gi124224324
gi37901927
gi124229130
gi124237363
gi124224325
gi123126539
gi124229131
gi124237364
gi124224326
gi124229132
gi124237365
gi124224327
gi124229133
gi124237366
gi88696716
gi88696717
gi124224328
gi124229134
gi124237367
gi88696718
gi124224329
gi124229135
gi124237368
gi88696719
gi290917
gi124229136
gi124237369
gi124229137
gi124229138
gi124229139
gi56606680
gi56606681
gi56606682
gi56606683
gi56606684
gi86285579
gi56606685
gi164430740
gi37902840
gi56606686
gi5019799
gi62147664
gi164430742
gi56606687
gi56606688
gi164430744
gi56606689
gi67005890
gi164430745
gi7264042
gi158346371
gi67005891
gi124238280
gi164430747
gi7264044
gi67005892
gi124238281
gi7264045
gi158346373
gi124238282
gi67005893
gi164430749
gi124238283
gi5821234
gi158346375
gi67005894
gi124238284
gi67005895
gi124238285
gi158346377
gi67005896
gi124238286
gi67005897
gi124238287
gi124222750
gi171988350
gi158346379
gi67005898
gi124238288
gi124222751
gi159143861
gi171988351
gi67005899
gi124238289
gi124222752
gi124222753
gi171988352
gi124222754
gi171988353
gi124222755
gi55247969
gi171988354
gi124222756
gi171988355
gi124222757
gi124222758
gi124222759
gi124249825
gi28974918
gi124249827
gi28974919
gi23451390
gi83629370
gi23451391
gi124249829
gi23451392
gi83629372
gi124235200
gi48596540
gi83629373
gi40353630
gi23451393
gi124235201
gi83629374
gi40353631
gi23451394
gi124235202
gi48596542
gi40353632
gi23451395
gi124235203
gi23451396
gi83629376
gi40353633
gi124235204
gi209868300
gi83629377
gi48596544
gi40353634
gi23451397
gi124235205
gi83629378
gi40353635
gi23451398
gi124235206
gi209868302
gi48596546
gi40353636
gi23451399
gi124235207
gi37902183
gi40353637
gi124235208
gi204305411
gi40353638
gi9328
gi48596548
gi124235209
gi202078631
gi40353639
gi204305413
gi202078633
gi204305415
gi202078635
gi204305417
gi202078637
gi204305419
gi110832200
gi202078639
gi110832201
gi117652630
gi158121270
gi110832202
gi110832203
gi117652632
gi147260710
gi158121272
gi110832204
gi110832205
gi117652634
gi147260712
gi110832206
gi118157300
gi118161270
gi147259420
gi158121274
gi118157301
gi118161271
gi110832207
gi117652636
gi118157302
gi118161272
gi147259422
gi158121276
gi110832208
gi147260714
gi62086392
gi118157303
gi118161273
gi117652638
gi167995690
gi110832209
gi118157304
gi118161274
gi147259424
gi158121278
gi147260716
gi62086394
gi118157305
gi118161275
gi167995692
gi44844200
gi118157306
gi118161276
gi147259426
gi147260718
gi44844201
gi118157307
gi118161277
gi167995694
gi118157308
gi118161278
gi147259428
gi124227530
gi37961320
gi118157309
gi118161279
gi167995696
gi124227531
gi124233630
gi37961321
gi124227532
gi124233631
gi37961322
gi167995698
gi124227533
gi124233632
gi167554559
gi37961323
gi87047180
gi124227534
gi124233633
gi37961324
gi124227535
gi124233634
gi37961325
gi87047182
gi124227536
gi124233635
gi37961326
gi124227537
gi124233636
gi37961327
gi87047184
gi124227538
gi124233637
gi37961328
gi124227539
gi124233638
gi37961329
gi87047186
gi124233639
gi87047188
gi118159990
gi118159991
gi1502301
gi118159992
gi1502302
gi118159993
gi118159994
gi118159995
gi159600936
gi3123356
gi118159996
gi159600937
gi124242780
gi124241010
gi124238810
gi3123357
gi118159997
gi159600938
gi124242781
gi124241011
gi124238811
gi3123358
gi118155730
gi118159998
gi3123359
gi159600939
gi124242782
gi124241012
gi124238812
gi118155731
gi118159999
gi124242783
gi147260051
gi124241013
gi124238813
gi118155732
gi124242784
gi124241014
gi124238814
gi118155733
gi124242785
gi147260053
gi124241015
gi124238815
gi118155734
gi124242786
gi123126400
gi124241016
gi124238816
gi118155735
gi124242787
gi147260055
gi124241017
gi124238817
gi118155736
gi124242788
gi123126402
gi147260056
gi124241018
gi124238818
gi124242789
gi123126403
gi124241019
gi124238819
gi118155737
gi124225960
gi147260058
gi118155738
gi124225961
gi124237230
gi123126405
gi118155739
gi124225962
gi124264781
gi124237231
gi124225963
gi124237232
gi123126407
gi124225964
gi124264783
gi124229000
gi124237233
gi123126408
gi17530250
gi124225965
gi124229001
gi124237234
gi124225966
gi124264785
gi124229002
gi124237235
gi124225967
gi124229003
gi124237236
gi17530252
gi124225968
gi124264787
gi124229004
gi124237237
gi124225969
gi124229005
gi124237238
gi17530254
gi124264789
gi124229006
gi124237239
gi86285440
gi93276800
gi124229007
gi17530256
gi86285441
gi93276801
gi124229008
gi53828414
gi86285442
gi7620020
gi93276802
gi124229009
gi17530258
gi86285443
gi33324081
gi93276803
gi86285444
gi7620022
gi93276804
gi7620023
gi33324083
gi93276806
gi7620025
gi33324085
gi7620026
gi93276808
gi7620027
gi33324087
gi7620028
gi37902710
gi7620029
gi33324089
gi162532760
gi226844800
gi162532761
gi226844801
gi162532762
gi226844802
gi124226880
gi124238150
gi162532763
gi28376220
gi226844803
gi158346241
gi124226881
gi124238151
gi162532764
gi226844804
gi124226882
gi118155070
gi124238152
gi162532765
gi28376222
gi226844805
gi158346243
gi124226883
gi13517862
gi118155071
gi124238153
gi162532766
gi226844806
gi124226884
gi118155072
gi124238154
gi162532767
gi28376224
gi226844807
gi158346245
gi124226885
gi13517864
gi118155073
gi124238155
gi162532768
gi157168070
gi226844808
gi124226886
gi118155074
gi28376226
gi124238156
gi162532769
gi157168071
gi226844809
gi158346247
gi124226887
gi118155075
gi124238157
gi124222620
gi157168072
gi12619170
gi124226888
gi225033591
gi118155076
gi118160990
gi158346249
gi157168073
gi124238158
gi124222621
gi28376228
gi146761481
gi12619171
gi124226889
gi225033592
gi118155077
gi118160991
gi124238159
gi124222622
gi157168074
gi225033593
gi118155078
gi118160992
gi124222623
gi157168075
gi146761483
gi225033594
gi118155079
gi118160993
gi124222624
gi157168076
gi225033595
gi118160994
gi124222625
gi157168077
gi146761485
gi225033596
gi124222626
gi157168078
gi162289940
gi225033597
gi118160995
gi124222627
gi157168079
gi146761487
gi225033598
gi118160996
gi124222628
gi162289942
gi225033599
gi118160997
gi124222629
gi146761489
gi118160998
gi162289944
gi118160999
gi162289946
gi162289948
gi82830732
gi82830734
gi194441671
gi124231770
gi124231771
gi194441673
gi124231772
gi117651950
gi124231773
gi194441675
gi124236580
gi124231774
gi124236581
gi117651952
gi124231775
gi194441677
gi124236582
gi124231776
gi12055810
gi124236583
gi117651954
gi124231777
gi194441679
gi124236584
gi124231778
gi12055812
gi124236585
gi32394832
gi117651956
gi124231779
gi124236586
gi32394833
gi12055814
gi124236587
gi32394834
gi117651958
gi124236588
gi28190201
gi32394835
gi12055816
gi124236589
gi28190202
gi32394836
gi28190203
gi32394837
gi32394838
gi28190204
gi117652500
gi32394839
gi28190205
gi117652502
gi28190206
gi206600751
gi28190207
gi46982380
gi28190208
gi206600753
gi117652504
gi46982381
gi118158940
gi118161140
gi46982382
gi118158941
gi118161141
gi206600755
gi117652506
gi46982383
gi118158942
gi118161142
gi118158943
gi118161143
gi206600757
gi117652508
gi46982384
gi118158944
gi118161144
gi124232690
gi46982385
gi118158945
gi118161145
gi206600759
gi124232691
gi46982386
gi118158946
gi118161146
gi124232692
gi46982387
gi118158947
gi118161147
gi124232693
gi46982388
gi118158948
gi118161148
gi84177520
gi124227400
gi124232694
gi84177521
gi124227401
gi124233500
gi124232695
gi118158949
gi118161149
gi41349769
gi84177522
gi124227402
gi124233501
gi124232696
gi110628160
gi87047050
gi84177523
gi124227403
gi124233502
gi124232697
gi110628161
gi84177524
gi124227404
gi124233503
gi124232698
gi110628162
gi87047052
gi84177525
gi124227405
gi124233504
gi124232699
gi84177526
gi124227406
gi124233505
gi110628163
gi87047054
gi84177527
gi124227407
gi124233506
gi110628164
gi84177528
gi186968080
gi124227408
gi124233507
gi110628165
gi87047056
gi84177529
gi124227409
gi124233508
gi110628166
gi163311194
gi124233509
gi110628167
gi86610640
gi163311195
gi110628168
gi87047058
gi163311196
gi110628169
gi86610642
gi163311197
gi163311198
gi163311199
gi12055151
gi118159860
gi86610644
gi118159861
gi12055153
gi158345961
gi118159862
gi86610646
gi118159863
gi158345963
gi167996480
gi12055155
gi118159864
gi86610648
gi118159865
gi167996482
gi12055157
gi158345965
gi118159866
gi124242650
gi118153470
gi118159867
gi167996484
gi12055159
gi124242651
gi158345967
gi148821010
gi118153471
gi118155600
gi118159868
gi124242652
gi148821011
gi118153472
gi118155601
gi118159869
gi158345969
gi167996486
gi124242653
gi148821012
gi118153473
gi118155602
gi148821013
gi124242654
gi118153474
gi118155603
gi118158280
gi167996488
gi124242655
gi118153475
gi118155604
gi118158281
gi148821015
gi211909451
gi183987950
gi16588338
gi124242656
gi118153476
gi118158282
gi148821016
gi183987951
gi16588339
gi124242657
gi118153477
gi118155605
gi118158283
gi148821017
gi183987952
gi124242658
gi118153478
gi118155606
gi118158284
gi148821018
gi211909453
gi183987953
gi124242659
gi118153479
gi118155607
gi118158285
gi148821019
gi124225830
gi183987954
gi118155608
gi118158286
gi211909455
gi124225831
gi124237100
gi183987955
gi118155609
gi118158287
gi124225832
gi124237101
gi183987956
gi118158288
gi124225833
gi124237102
gi183987957
gi118158289
gi124225834
gi124237103
gi183987958
gi159503601
gi124225835
gi124237104
gi183987959
gi159503603
gi124225836
gi124237105
gi124225837
gi124237106
gi124225838
gi124237107
gi159503605
gi124225839
gi124237108
gi124237109
gi159503607
gi159503609
gi124243570
gi118154390
gi124243571
gi118154391
gi89214140
gi124243572
gi118154392
gi89214141
gi124243573
gi118154393
gi89214142
gi124243574
gi118154394
gi89214143
gi124243575
gi118154395
gi89214144
gi124243576
gi87046660
gi118154396
gi124234980
gi124243577
gi118154397
gi160336791
gi124234981
gi89214145
gi124243578
gi118154398
gi124234982
gi51873600
gi124243579
gi87046662
gi46371310
gi118154399
gi160336793
gi124226750
gi124234983
gi121964291
gi124226751
gi124234984
gi138248360
gi124238020
gi51873602
gi121964292
gi87046664
gi158346111
gi124239790
gi160336795
gi124226752
gi124234985
gi124238021
gi124239791
gi124226753
gi124234986
gi138248362
gi124238022
gi51873604
gi121964294
gi87046666
gi158346113
gi124239792
gi160336797
gi124226754
gi124234987
gi124238023
gi121964295
gi124239793
gi158346115
gi124226755
gi124234988
gi138248364
gi124238024
gi51873606
gi87046668
gi124239794
gi160336799
gi124226756
gi124234989
gi117276790
gi124238025
gi121964297
gi124239795
gi124226757
gi117276791
gi138248366
gi124238026
gi51873608
gi114159630
gi46486470
gi158346117
gi124239796
gi124226758
gi117276792
gi124238027
gi121964299
gi124239797
gi118160860
gi124226759
gi117276793
gi138248368
gi124238028
gi114159632
gi46486471
gi146761351
gi158346119
gi124239798
gi118160861
gi147262981
gi117276794
gi124238029
gi46486472
gi124239799
gi118160862
gi114159634
gi146761353
gi117276795
gi124225170
gi46486473
gi147262983
gi117276796
gi124225171
gi46486474
gi118160863
gi117276797
gi114159636
gi124225172
gi46486475
gi146761355
gi118160864
gi147262985
gi117276798
gi124225173
gi118160865
gi117276799
gi114159638
gi124225174
gi146761357
gi118160866
gi147262987
gi124225175
gi146761359
gi118160867
gi124225176
gi118160868
gi147262989
gi22597100
gi124225177
gi118160869
gi22597101
gi124225178
gi22597102
gi124225179
gi215421121
gi147263531
gi147263533
gi147263535
gi215421126
gi38679303
gi38679304
gi147263537
gi38679305
gi124231640
gi38679306
gi194441541
gi147263539
gi124231641
gi38679307
gi124231642
gi194441543
gi117651820
gi124231643
gi124231644
gi194441545
gi124236450
gi117651822
gi124231645
gi124236451
gi124231646
gi124226090
gi194441547
gi124236452
gi117651824
gi124231647
gi124226091
gi124236453
gi194441549
gi124231648
gi124226092
gi124236454
gi117651826
gi124231649
gi124226093
gi124236455
gi124226094
gi124236456
gi124226095
gi124236457
gi117651828
gi124226096
gi124236458
gi124226097
gi124236459
gi124226098
gi124226099
gi221706762
gi206600621
gi161788746
gi206600623
gi71040030
gi118158810
gi118161010
gi77539943
gi161788748
gi118158811
gi118161011
gi206600625
gi124240790
gi71040032
gi118158812
gi118161012
gi124240791
gi77539944
gi156068950
gi118158813
gi118161013
gi206600627
gi124240792
gi77539945
gi156068951
gi82470600
gi71040034
gi118158814
gi118161014
gi124232560
gi124240793
gi77539946
gi156068952
gi82470601
gi118158815
gi118161015
gi206600629
gi124232561
gi124240794
gi77539947
gi156068953
gi82470602
gi216360816
gi118158816
gi118161016
gi124232562
gi124240795
gi77539948
gi156068954
gi126040890
gi82470603
gi71040036
gi124232563
gi124240796
gi156068955
gi82470604
gi118158817
gi118161017
gi124232564
gi124240797
gi156068956
gi126040892
gi82470605
gi71040038
gi118158818
gi118161018
gi124232565
gi124240798
gi156068957
gi27805130
gi118158819
gi118161019
gi124232566
gi124240799
gi156068958
gi126040894
gi124232567
gi124223970
gi124232568
gi126040896
gi124223971
gi124232569
gi124223972
gi126040898
gi124223973
gi124228780
gi124223974
gi124228781
gi124223975
gi18369752
gi124228782
gi124223976
gi18369753
gi76560211
gi159260570
gi117651160
gi124228783
gi124223977
gi18369754
gi159260571
gi117651161
gi124228784
gi86610510
gi124223978
gi18369755
gi118154920
gi76560213
gi159260572
gi117651162
gi124228785
gi124223979
gi18369756
gi118154921
gi159260573
gi117651163
gi124228786
gi18369757
gi118154922
gi76560215
gi159260574
gi117651164
gi124228787
gi86610512
gi93276945
gi18369758
gi159260575
gi117651165
gi124228788
gi93276946
gi18369759
gi118154923
gi118159730
gi76560217
gi159260576
gi117651166
gi124228789
gi86610514
gi93276947
gi118154924
gi118159731
gi159260577
gi117651167
gi93276948
gi118154925
gi118159732
gi76560219
gi159260578
gi117651168
gi86610516
gi93276949
gi118154926
gi118159733
gi159260579
gi117651169
gi167996350
gi118154927
gi118159734
gi86610518
gi121964820
gi118154928
gi118159735
gi167996352
gi121964821
gi118154929
gi118159736
gi121964822
gi124242520
gi118159737
gi167996354
gi121964823
gi124242521
gi118159738
gi121964824
gi124242522
gi118159739
gi167996356
gi121964825
gi124242523
gi59637370
gi121964826
gi54289431
gi124242524
gi118158150
gi59637371
gi167996358
gi121964827
gi124224890
gi124242525
gi118158151
gi59637372
gi121964828
gi124224891
gi183987820
gi54289433
gi124242526
gi118158152
gi59637373
gi121964829
gi124224892
gi183987821
gi124242527
gi118158153
gi59637374
gi124224893
gi183987822
gi54289435
gi124242528
gi118158154
gi59637375
gi124224894
gi183987823
gi124242529
gi118158155
gi59637376
gi124225700
gi124224895
gi183987824
gi54289437
gi118158156
gi59637377
gi124225701
gi222353710
gi124224896
gi183987825
gi118158157
gi124225702
gi222353711
gi124224897
gi183987826
gi54289439
gi118158158
gi124020760
gi59637378
gi124225703
gi222353712
gi124224898
gi183987827
gi118158159
gi124020761
gi59637379
gi124225704
gi222353713
gi124224899
gi183987828
gi124020762
gi124225705
gi222353714
gi183987829
gi124020763
gi124225706
gi222353715
gi124020764
gi124225707
gi222353716
gi124020765
gi124225708
gi222353717
gi159582883
gi124020766
gi124225709
gi147261930
gi222353718
gi159582884
gi124020767
gi222353719
gi159582885
gi124020768
gi159582886
gi124020769
gi147261933
gi159582887
gi159582888
gi124243440
gi159582889
gi118154260
gi71482914
gi147261935
gi124243441
gi118154261
gi71482915
gi124243442
gi118154262
gi71482916
gi147261937
gi124243443
gi118154263
gi71482917
gi124243444
gi118154264
gi118159070
gi71482918
gi147261939
gi124243445
gi118154265
gi118159071
gi71482919
gi124243446
gi38232040
gi118154266
gi118159072
gi124234850
gi55669390
gi124243447
gi87046530
gi118154267
gi118159073
gi160336661
gi124234851
gi157092430
gi55669391
gi124243448
gi38232042
gi118154268
gi118159074
gi124234852
gi157092431
gi55669392
gi124243449
gi121964160
gi87046532
gi157092432
gi118154269
gi118159075
gi160336663
gi124226620
gi124234853
gi55669393
gi121964161
gi38232044
gi118159076
gi87046534
gi124239660
gi124226621
gi124234854
gi55669394
gi121964162
gi118159077
gi124239661
gi160336665
gi124226622
gi124234855
gi55669395
gi121964163
gi38232046
gi118159078
gi124239662
gi124226623
gi124234856
gi55669396
gi121964164
gi87046536
gi118159079
gi124239663
gi160336667
gi124226624
gi124234857
gi55669397
gi38232048
gi55669398
gi124239664
gi124226625
gi124234858
gi121964166
gi87046538
gi124239665
gi160336669
gi124226626
gi124234859
gi55669399
gi124239666
gi124226627
gi114159500
gi121964168
gi124239667
gi124226628
gi46486340
gi118160730
gi146761221
gi124239668
gi124226629
gi114159502
gi46486341
gi124239669
gi147262851
gi56938960
gi46486342
gi118160731
gi114159504
gi146761223
gi124225040
gi56938961
gi46486343
gi118160732
gi147262853
gi124225041
gi56938962
gi46486344
gi118160733
gi146761225
gi11071524
gi114159506
gi124225042
gi56938963
gi46486345
gi118160734
gi147262855
gi11071525
gi124225043
gi46486346
gi118160735
gi146761227
gi11071526
gi114159508
gi124225044
gi46486347
gi118160736
gi147262857
gi11071527
gi124225045
gi46486348
gi118160737
gi146761229
gi11071528
gi124230960
gi124225046
gi46486349
gi118160738
gi11071529
gi124230961
gi124225047
gi118160739
gi147262859
gi124230962
gi124225048
gi118156950
gi124230963
gi124225049
gi147261270
gi118156951
gi124235770
gi158427020
gi147263400
gi124230964
gi22086771
gi159521770
gi118156952
gi124235771
gi124230965
gi147261272
gi159521771
gi118156953
gi124235772
gi158427022
gi147263402
gi124230966
gi22086773
gi159521772
gi118156954
gi124235773
gi124230967
gi147261274
gi159521773
gi118156955
gi158427024
gi122936920
gi124235774
gi147263404
gi124230968
gi22086775
gi159521774
gi118156956
gi122936921
gi124235775
gi124230969
gi147261276
gi159521775
gi118156957
gi122936922
gi124235776
gi158427026
gi147263406
gi147261277
gi22086777
gi159521776
gi122936923
gi124235777
gi156571861
gi147261278
gi159521777
gi118156958
gi122936924
gi124235778
gi158427028
gi147263408
gi156571862
gi124231510
gi47157210
gi147261279
gi22086779
gi194441411
gi159521778
gi118156959
gi122936925
gi124235779
gi156571863
gi124231511
gi47157211
gi183988080
gi159521779
gi122936926
gi156571864
gi124231512
gi47157212
gi183988081
gi194441413
gi122936927
gi156571865
gi124231513
gi124234190
gi47157213
gi183988082
gi122936928
gi124236320
gi156571866
gi124231514
gi124234191
gi47157214
gi183988083
gi194441415
gi122936929
gi124236321
gi156571867
gi124231515
gi124234192
gi47157215
gi183988084
gi124236322
gi156571868
gi124231516
gi124234193
gi47157216
gi183988085
gi194441417
gi148330972
gi124236323
gi156571869
gi124231517
gi124234194
gi47157217
gi183988086
gi124236324
gi124231518
gi124234195
gi47157218
gi194441419
gi148330974
gi124236325
gi124231519
gi124234196
gi47157219
gi183988087
gi148330975
gi124236326
gi124234197
gi183988088
gi124236327
gi124234198
gi183988089
gi148330977
gi124236328
gi124234199
gi124236329
gi85376254
gi118157870
gi118160070
gi118157871
gi118160071
gi147262191
gi147259991
gi118157872
gi118160072
gi147259992
gi118157873
gi118160073
gi147262193
gi217315170
gi118157874
gi118160074
gi18071928
gi147259994
gi110676530
gi118157875
gi118160075
gi18071929
gi147262195
gi217315172
gi118157876
gi118160076
gi124240660
gi147259996
gi110676532
gi118157877
gi118160077
gi109629071
gi124240661
gi147262197
gi217315174
gi118157878
gi118160078
gi124240662
gi147259998
gi110676534
gi118157879
gi118160079
gi109629073
gi124232430
gi124240663
gi147262199
gi217315176
gi124232431
gi124240664
gi110676536
gi118156290
gi109629075
gi124232432
gi124240665
gi217315178
gi118156291
gi124232433
gi124240666
gi110676538
gi118156292
gi109629077
gi124232434
gi124240667
gi118156293
gi124232435
gi124240668
gi118156294
gi109629079
gi124232436
gi124240669
gi172053451
gi118156295
gi124223840
gi124232437
gi118156296
gi124223841
gi124232438
gi172053453
gi118156297
gi124223842
gi124232439
gi118156298
gi124223843
gi172053455
gi118156299
gi124223844
gi124228650
gi124223845
gi124228651
gi172053457
gi124223846
gi124228652
gi124223847
gi117651030
gi124228653
gi172053459
gi124223848
gi117651031
gi124228654
gi124223849
gi117651032
gi124228655
gi117651033
gi124228656
gi61699800
gi117651034
gi124228657
gi117651035
gi124228658
gi121963880
gi118159600
gi61699801
gi117651036
gi124228659
gi121963881
gi118159601
gi124241580
gi61699802
gi117651037
gi121963882
gi118159602
gi5326702
gi124241581
gi61699803
gi117651038
gi118159603
gi124241582
gi61699804
gi117651039
gi48476110
gi167996220
gi121963884
gi118159604
gi124241583
gi61699805
gi48476111
gi121963885
gi118159605
gi124241584
gi61699806
gi167996222
gi118159606
gi5326706
gi61699807
gi124241585
gi121963887
gi118159607
gi124241586
gi61699808
gi167996224
gi118159608
gi124241587
gi61699809
gi121963889
gi124241588
gi167996226
gi118159609
gi124241589
gi118158020
gi167996228
gi124224760
gi118158021
gi124224761
gi118158022
gi124224762
gi118158023
gi124224763
gi118158024
gi124229570
gi124224764
gi118158025
gi111053490
gi115394581
gi124229571
gi124224765
gi118158026
gi124229572
gi55735427
gi124224766
gi118158027
gi111053492
gi115394583
gi124229573
gi55735428
gi124224767
gi118158028
gi124229574
gi157475110
gi55735429
gi124224768
gi118158029
gi111053494
gi115394585
gi124229575
gi124224769
gi157475112
gi124229576
gi111053496
gi124223180
gi115394587
gi124229577
gi124223181
gi124229578
gi157475114
gi111053498
gi124223182
gi115394589
gi124229579
gi162290020
gi124223183
gi62997060
gi18138058
gi157475116
gi124223184
gi62997061
gi157475118
gi124223185
gi62997062
gi147261802
gi62997063
gi124223186
gi124223187
gi62997064
gi124243310
gi124223188
gi62997065
gi118154130
gi124243311
gi124223189
gi62997066
gi118154131
gi124243312
gi62997067
gi118154132
gi162956321
gi124243313
gi62997068
gi89148121
gi118154133
gi124243314
gi62997069
gi118154134
gi162956323
gi124243315
gi118154135
gi124243316
gi89148123
gi118154136
gi124243317
gi87046400
gi162956325
gi124234720
gi118154137
gi124243318
gi89148125
gi124234721
gi118154138
gi124243319
gi121964030
gi87046402
gi162956327
gi124234722
gi18041960
gi118154139
gi121964031
gi89148127
gi124234723
gi18041961
gi121964032
gi87046404
gi124239530
gi162956329
gi195542411
gi124234724
gi18041962
gi121964033
gi124239531
gi89148129
gi124234725
gi18041963
gi121964034
gi87046406
gi124239532
gi195542413
gi124234726
gi18041964
gi121964035
gi89477150
gi124239533
gi124234727
gi18041965
gi121964036
gi89477151
gi87046408
gi124239534
gi195542415
gi124234728
gi18041966
gi89477152
gi121964037
gi2352370
gi124239535
gi124234729
gi40642911
gi18041967
gi121964038
gi89477153
gi2352371
gi124239536
gi195542417
gi18041968
gi121964039
gi89477154
gi2352372
gi124239537
gi40642913
gi18041969
gi290690
gi2352373
gi124239538
gi195542419
gi118160600
gi56938830
gi89477155
gi2352374
gi124239539
gi40642915
gi118160601
gi56938831
gi89477156
gi2352375
gi118160602
gi56938832
gi89477157
gi2352376
gi40642917
gi118160603
gi56938833
gi89477158
gi2352377
gi118160604
gi40642919
gi56938834
gi89477159
gi2352378
gi118160605
gi56938835
gi2352379
gi109629600
gi118160606
gi290697
gi118160607
gi56938836
gi109629602
gi124230830
gi118160608
gi56938837
gi124230831
gi118160609
gi56938838
gi109629604
gi124230832
gi118156820
gi147261140
gi56938839
gi124230833
gi118156821
gi109629606
gi124235640
gi124230834
gi118156822
gi147261142
gi124235641
gi124230835
gi118156823
gi109629608
gi124235642
gi124230836
gi118156824
gi124235643
gi124230837
gi26541621
gi118156825
gi147261145
gi124235644
gi124230838
gi26541622
gi124235645
gi118156826
gi147261147
gi124235646
gi124230839
gi118156827
gi124235647
gi118156828
gi147261149
gi124235648
gi31616360
gi118156829
gi58465147
gi124235649
gi31616361
gi31616362
gi124234060
gi31616363
gi124234061
gi31616364
gi47118000
gi124234062
gi31616365
gi159598440
gi159664200
gi124234063
gi31616366
gi159598441
gi159664201
gi14349233
gi124234064
gi31616367
gi159598442
gi159664202
gi124234065
gi31616368
gi159598443
gi159664203
gi14349234
gi124234066
gi31616369
gi159598444
gi159664204
gi14349235
gi124234067
gi159598445
gi159664205
gi14349236
gi124234068
gi159598446
gi159664206
gi14349237
gi124234069
gi159598447
gi159664207
gi14349238
gi159598448
gi159664208
gi14349239
gi118157740
gi159598449
gi159664209
gi37730850
gi147259860
gi118157741
gi118157742
gi147259862
gi118157743
gi217315040
gi118157744
gi147259864
gi118157745
gi147262065
gi217315042
gi118157746
gi124240530
gi147259866
gi118157747
gi116584291
gi124240531
gi147262067
gi217315044
gi118157748
gi124230170
gi124227970
gi124240532
gi147259868
gi118157749
gi116584293
gi124230171
gi124227971
gi124232300
gi124240533
gi147262069
gi217315046
gi124230172
gi124227972
gi124232301
gi124240534
gi118156160
gi116584295
gi124230173
gi124227973
gi124232302
gi124240535
gi217315048
gi118156161
gi124230174
gi124227974
gi124232303
gi124240536
gi110676408
gi118156162
gi116584297
gi124230175
gi124227975
gi123125921
gi124232304
gi124240537
gi118156163
gi124230176
gi124227976
gi61817190
gi124232305
gi124240538
gi118156164
gi116584299
gi124230177
gi124227977
gi124232306
gi124240539
gi118156165
gi124230178
gi124227978
gi124223710
gi123125924
gi124232307
gi118156166
gi124230179
gi124227979
gi124223711
gi61817193
gi124232308
gi118156167
gi124223712
gi123125926
gi124232309
gi118156168
gi124223713
gi118156169
gi124228520
gi124223714
gi123125928
gi124228521
gi124223715
gi124228522
gi124223716
gi61817198
gi124228523
gi124223717
gi124228524
gi124223718
gi124228525
gi124223719
gi124228526
gi124228527
gi124228528
gi121963750
gi124228529
gi121963751
gi124241450
gi121963753
gi124241451
gi62083490
gi121963754
gi147260490
gi124241452
gi124241453
gi121963756
gi147260492
gi124241454
gi118157080
gi62083492
gi121963757
gi124241455
gi118157081
gi289567
gi147260494
gi124241456
gi118157082
gi62083494
gi121963759
gi124241457
gi118157083
gi11063067
gi147260496
gi124241458
gi118157084
gi62083496
gi124241459
gi118157085
gi124224630
gi11063069
gi147260498
gi118157086
gi62083498
gi124224631
gi147260499
gi124237670
gi118157087
gi124224632
gi37903143
gi197621450
gi124237671
gi118157088
gi124224633
gi124237672
gi118157089
gi124224634
gi124229440
gi124237673
gi124224635
gi124229441
gi124237674
gi197621454
gi124224636
gi124229442
gi124237675
gi124224637
gi124229443
gi124237676
gi124224638
gi124229444
gi124237677
gi124224639
gi124229445
gi124237678
gi124229446
gi124237679
gi124223050
gi124229447
gi124223051
gi124229448
gi124223052
gi124229449
gi124223053
gi112144692
gi124223054
gi124223055
gi112144694
gi124223056
gi82698130
gi124223057
gi112144696
gi82698131
gi124223058
gi82698132
gi118154000
gi116583900
gi124223059
gi112144698
gi82698133
gi118154001
gi82698134
gi116583902
gi118154002
gi121963090
gi82698135
gi118154003
gi82698136
gi118154004
gi121963091
gi82698137
gi118154005
gi116583904
gi124238590
gi82698138
gi118154006
gi121963093
gi124238591
gi82698139
gi116583906
gi121963094
gi124238592
gi118154008
gi60459580
gi124238593
gi118154009
gi116583908
gi121963096
gi60459581
gi124238594
gi124239400
gi60459582
gi124238595
gi121963098
gi124239401
gi60459583
gi124238596
gi121963099
gi124239402
gi60459584
gi124238597
gi124239403
gi60459585
gi124238598
gi20177384
gi20177385
gi124239404
gi60459586
gi124238599
gi124239405
gi60459587
gi20177386
gi124239406
gi60459588
gi124239407
gi60459589
gi20177387
gi218974511
gi124239408
gi20177388
gi218974512
gi124239409
gi20177389
gi218974513
gi218974514
gi218974515
gi218974516
gi197257670
gi218974517
gi197257671
gi218974518
gi197257672
gi218974519
gi197257673
gi124230700
gi197257674
gi124230701
gi197257675
gi124230702
gi197257676
gi124230703
gi197257677
gi124230704
gi147261011
gi124235510
gi197257678
gi124230705
gi8439660
gi124235511
gi197257679
gi124230706
gi147261013
gi8439661
gi124235512
gi1865790
gi8439662
gi124235513
gi124230707
gi147261015
gi8439663
gi124235514
gi124230708
gi37902490
gi8439664
gi124235515
gi124230709
gi147261017
gi8439665
gi124235516
gi86451237
gi8439666
gi124235517
gi147261019
gi8439667
gi124235518
gi86451239
gi34871911
gi31616230
gi8439668
gi124235519
gi31616231
gi8439669
gi34871913
gi31616232
gi1865799
gi31616233
gi133712033
gi34871915
gi31616234
gi133712034
gi31616235
gi133712035
gi66934591
gi159737730
gi34871917
gi31616236
gi133712036
gi31616237
gi133712037
gi66934593
gi126508241
gi34871919
gi31616238
gi133712038
gi31616239
gi66934595
gi126508243
gi66934597
gi126508245
gi66934599
gi118157610
gi126508247
gi118157611
gi147259731
gi90192670
gi118157612
gi126508249
gi147259732
gi90192671
gi118157613
gi147259733
gi118157614
gi90192672
gi118157615
gi147259735
gi90192673
gi71153890
gi124357951
gi118157616
gi71153891
gi34398470
gi124240400
gi118157617
gi147259737
gi90192675
gi116584161
gi34398471
gi124357953
gi124240401
gi124230040
gi124227840
gi124240402
gi118157618
gi147259739
gi90192677
gi116584163
gi124230041
gi124227841
gi34398472
gi124233940
gi124357955
gi124240403
gi118157619
gi124230042
gi124227842
gi34398473
gi124233941
gi124240404
gi118156030
gi90192679
gi116584165
gi124230043
gi124227843
gi34398474
gi124233942
gi124357957
gi87047490
gi124240405
gi118156031
gi27372440
gi124230044
gi124227844
gi34398475
gi124233943
gi87047491
gi124240406
gi118156032
gi116584167
gi124230045
gi124227845
gi34398476
gi124233944
gi124357959
gi87047492
gi124240407
gi118156033
gi124230046
gi124227846
gi34398477
gi124233945
gi87047493
gi124240408
gi118156034
gi116584169
gi124230047
gi124227847
gi34398478
gi124233946
gi87047494
gi87047495
gi118156035
gi124230048
gi124227848
gi34398479
gi124233947
gi124358500
gi124240409
gi118156036
gi124230049
gi124227849
gi124233948
gi87047496
gi118156037
gi124233949
gi124358502
gi118156038
gi87047497
gi118156039
gi124358504
gi87047498
gi87047499
gi124358506
gi45453407
gi3123660
gi3123661
gi45453408
gi124358508
gi3123662
gi45453409
gi3123663
gi3123664
gi121963620
gi121963621
gi117652280
gi124241320
gi3123667
gi121963623
gi124241321
gi3123668
gi8575585
gi117652282
gi124241322
gi3123669
gi62083360
gi121963625
gi8575586
gi147260361
gi124241323
gi121963626
gi8575587
gi117652284
gi124241324
gi62083362
gi147259070
gi8575588
gi147260363
gi124241325
gi121963628
gi8575589
gi117652286
gi124241326
gi62083364
gi147259072
gi147260365
gi124241327
gi117652288
gi124241328
gi62083366
gi37903010
gi147259074
gi147260367
gi124241329
gi58373070
gi116496370
gi124224500
gi62083368
gi124237540
gi147259076
gi124224501
gi147260369
gi124237541
gi116496372
gi124224502
gi58373072
gi124237542
gi147259078
gi124224503
gi124227180
gi116496374
gi124229310
gi124237543
gi124224504
gi124227181
gi124233280
gi58373074
gi124229311
gi124237544
gi124224505
gi124227182
gi124233281
gi124229312
gi124237545
gi116496376
gi124224506
gi124227183
gi51702429
gi124233282
gi58373076
gi124229313
gi124237546
gi124224507
gi124227184
gi124233283
gi124229314
gi124237547
gi116496378
gi124224508
gi124227185
gi124233284
gi58373078
gi124229315
gi124237548
gi124224509
gi124227186
gi124233285
gi124229316
gi124237549
gi124227187
gi124233286
gi124229317
gi124227188
gi124233287
gi124229318
gi124227189
gi124233288
gi124229319
gi28375980
gi124233289
gi28375982
gi28375984
gi28375986
gi148283210
gi148283211
gi28375988
gi148283212
gi148283213
gi148283214
gi124238460
gi148283215
gi124238461
gi148283216
gi118155380
gi124238462
gi148283217
gi118155381
gi124238463
gi148283218
gi118155382
gi124238464
gi118155383
gi124238465
gi148283219
gi118155384
gi124238466
gi123126050
gi118155385
gi124238467
gi124222930
gi123126051
gi118155386
gi124238468
gi124222931
gi123126052
gi118155387
gi124238469
gi124222932
gi123126053
gi118155388
gi124222933
gi118155389
gi124222934
gi45861537
gi123126055
gi124222935
gi45861538
gi123126056
gi124222936
gi45861539
gi123126057
gi124222937
gi159667020
gi123126058
gi68158667
gi124222938
gi159667021
gi123126059
gi124222939
gi68158669
gi197257540
gi197257541
gi197257542
gi197257543
gi197257544
gi197257545
gi83629550
gi197257546
gi197257547
gi83629552
gi197257548
gi217069680
gi83629553
gi197257549
gi217069681
gi83629554
gi1865661
gi194441981
gi217069682
gi217069683
gi83629556
gi194441983
gi217069684
gi83629557
gi110349240
gi217069685
gi83629558
gi110349241
gi51873380
gi194441985
gi217069686
gi124236890
gi110349242
gi51873381
gi217069687
gi124236891
gi158132170
gi1865667
gi110349243
gi51873382
gi194441987
gi164597803
gi217069688
gi117343910
gi124236892
gi158132171
gi110349244
gi51873383
gi217069689
gi117343911
gi124236893
gi158132172
gi110349245
gi51873384
gi194441989
gi117343912
gi124236894
gi158132173
gi110349246
gi51873385
gi117343913
gi124236895
gi158132174
gi110349247
gi51873386
gi117343914
gi124236896
gi158132175
gi110349248
gi51873387
gi124236897
gi158132176
gi110349249
gi51873388
gi117343915
gi124236898
gi158132177
gi117343916
gi51873389
gi124236899
gi158132178
gi62362560
gi117343917
gi158132179
gi62362561
gi117343918
gi22830567
gi117343919
gi62362562
gi62362563
gi62362564
gi62362565
gi62362566
gi147259601
gi62362567
gi90192540
gi62362568
gi62362569
gi147259603
gi167995870
gi90192541
gi58618261
gi90192542
gi147259605
gi167995872
gi90192543
gi223697091
gi58618263
gi90192544
gi116584031
gi147259607
gi167995874
gi90192545
gi223697093
gi58618265
gi90192546
gi124227710
gi147259609
gi167995876
gi116584033
gi124227711
gi124233810
gi223697095
gi58618267
gi124227712
gi124233811
gi87047360
gi167995878
gi116584035
gi124227713
gi124233812
gi223697097
gi87047361
gi58618269
gi124227714
gi124233813
gi87047362
gi116584037
gi124227715
gi124233814
gi223697099
gi172054830
gi87047363
gi124227716
gi62911680
gi124233815
gi172054831
gi87047364
gi116584039
gi124227717
gi124233816
gi62911682
gi172054832
gi124227718
gi124233817
gi172054833
gi87047365
gi124227719
gi124233818
gi62911684
gi172054834
gi87047366
gi124233819
gi172054835
gi87047367
gi172054836
gi87047368
gi62911686
gi172054837
gi87047369
gi172054838
gi62911688
gi172054839
gi117652150
gi124242960
gi118153780
gi124242961
gi118155910
gi117652152
gi147260230
gi124242962
gi118153782
gi118155911
gi124242963
gi118153783
gi118155912
gi117652154
gi147260232
gi124242964
gi118153784
gi118158590
gi124242965
gi118153785
gi118155913
gi118158591
gi117652156
gi147260234
gi289307
gi124242966
gi118153786
gi118155914
gi118158592
gi124242967
gi118153787
gi118155915
gi118158593
gi117652158
gi147260236
gi124242968
gi118153788
gi118155916
gi118158594
gi124242969
gi118153789
gi118155917
gi118158595
gi147260238
gi169639234
gi118155918
gi118158596
gi124237410
gi118155919
gi118158597
gi124237411
gi118158598
gi124237412
gi124227050
gi118158599
gi124237413
gi124227051
gi124233150
gi124237414
gi124227052
gi124233151
gi124237415
gi124227053
gi124233152
gi124237416
gi124227054
gi124233153
gi124237417
gi124227055
gi124233154
gi124237418
gi124227056
gi124233155
gi124237419
gi124227057
gi124233156
gi124227058
gi124233157
gi124227059
gi124233158
gi20279130
gi28375850
gi124233159
gi124243880
gi56606730
gi29125661
gi124243881
gi28375852
gi56606731
gi29125662
gi124243882
gi56606732
gi29125663
gi124243883
gi28375854
gi56606733
gi29125664
gi124243884
gi56606734
gi29125665
gi124243885
gi32261031
gi28375856
gi29125666
gi124243886
gi32261032
gi56606735
gi28375858
gi124243887
gi56606736
gi29125668
gi124243888
gi56606737
gi29125669
gi124243889
gi56606738
gi56606739
gi124238330
gi158346421
gi124238331
gi118155250
gi68124041
gi124238332
gi158346423
gi118155251
gi124238333
gi118155252
gi124238334
gi158346425
gi111054020
gi118155253
gi68124043
gi33320009
gi124238335
gi118155254
gi124238336
gi158346427
gi111054022
gi118155255
gi68124045
gi124238337
gi124222800
gi118155256
gi124238338
gi124222801
gi146761661
gi158346429
gi111054024
gi118155257
gi68124047
gi124238339
gi124222802
gi122937090
gi37889807
gi118155258
gi124222803
gi124225480
gi122937091
gi146761663
gi111054026
gi37889808
gi118155259
gi68124049
gi124222804
gi124225481
gi122937092
gi37889809
gi124222805
gi124225482
gi122937093
gi146761665
gi111054028
gi124222806
gi124225483
gi122937094
gi124222807
gi124225484
gi122937095
gi146761667
gi154814671
gi124222808
gi124225485
gi122937096
gi154814672
gi124225486
gi146761669
gi154814673
gi124222809
gi124225487
gi122937097
gi154814674
gi124225488
gi122937098
gi154814675
gi124225489
gi122937099
gi154814676
gi154814677
gi83629420
gi83629421
gi83629422
gi83629424
gi83629425
gi124231950
gi194441851
gi83629426
gi124231951
gi124231952
gi194441853
gi83629428
gi124231953
gi166244590
gi83629429
gi124231954
gi194441855
gi7689330
gi124236760
gi166244591
gi124231955
gi7689331
gi124236761
gi166244592
gi7689332
gi124231956
gi194441857
gi124236762
gi166244593
gi7689333
gi124231957
gi124236763
gi166244594
gi124231958
gi194441859
gi7689334
gi124236764
gi166244595
gi124231959
gi7689335
gi124236765
gi166244596
gi158632481
gi7689336
gi124236766
gi7689337
gi124236767
gi158632483
gi7689338
gi124236768
gi7689339
gi124236769
gi158632485
gi158632487
gi158632489
gi6693639
gi33313251
gi167995740
gi124232870
gi124232871
gi167995742
gi124232872
gi124232873
gi147263180
gi33313255
gi167995744
gi124232874
gi147263181
gi14626711
gi124232875
gi167995746
gi124232876
gi147263183
gi124232877
gi147263184
gi87047230
gi167995748
gi124232878
gi33313259
gi124232879
gi147263186
gi87047232
gi62911550
gi147263188
gi124231290
gi124231291
gi87047234
gi62911552
gi124231292
gi117651470
gi124231293
gi87047236
gi62911554
gi124231294
gi18653069
gi117651472
gi124231295
gi87047238
gi62911556
gi124231296
gi117651474
gi124231297
gi62911558
gi124231298
gi117651476
gi124231299
gi117651478
gi56181978
gi117652020
gi124242830
gi118153650
gi12247422
gi124242831
gi118153651
gi117652022
gi12247423
gi124242832
gi118153652
gi12247424
gi124242833
gi118153653
gi117652024
gi12247425
gi124242834
gi118153654
gi118158460
gi12247426
gi124242835
gi118153655
gi118158461
gi117652026
gi12247427
gi124242836
gi118153656
gi118158462
gi12247428
gi124242837
gi118153657
gi118158463
gi117652028
gi148734611
gi12247429
gi124242838
gi118158464
gi158537011
gi124242839
gi118153658
gi118158465
gi148734613
gi225878670
gi118153659
gi118158466
gi158537013
gi118158467
gi148734615
gi225878672
gi118158468
gi158537015
gi225878673
gi118158469
gi57918881
gi158537017
gi52547364
gi57918883
gi52547366
gi158537019
gi57918885
gi52547368
gi57918887
gi57918889
gi33324131
gi124243750
gi118154570
gi33324133
gi124243751
gi118154571
gi124243752
gi118154572
gi124243753
gi118154573
gi33324135
gi124243754
gi118154574
gi118159380
gi124243755
gi118154575
gi118159381
gi33324137
gi124243756
gi118154576
gi118159382
gi124243757
gi118154577
gi118159383
gi33324139
gi124243758
gi118154578
gi118159384
gi124243759
gi121964470
gi118154579
gi118159385
gi124226930
gi118159386
gi124242170
gi124239970
gi124226931
gi124238200
gi121964472
gi118159387
gi124242171
gi124239971
gi124226932
gi124238201
gi118155120
gi118159388
gi124242172
gi124239972
gi124226933
gi124238202
gi118155121
gi118159389
gi124242173
gi124239973
gi124226934
gi124238203
gi121964475
gi118155122
gi124242174
gi124239974
gi124226935
gi124238204
gi118155123
gi124242175
gi124239975
gi124226936
gi124238205
gi121964477
gi118155124
gi124242176
gi124239976
gi124226937
gi124238206
gi121964478
gi118155125
gi124242177
gi124239977
gi124226938
gi124238207
gi118155126
gi146761531
gi124242178
gi124239978
gi124226939
gi124238208
gi118155127
gi124242179
gi124239979
gi124238209
gi118155128
gi146761533
gi124225350
gi118155129
gi33150237
gi124225351
gi3063717
gi146761535
gi124225352
gi3063718
gi124225353
gi3063719
gi146761537
gi124225354
gi124225355
gi146761539
gi124225356
gi124225357
gi124225358
gi124225359
gi147261580
gi147261582
gi70779226
gi73697837
gi147261584
gi124243090
gi147261586
gi124243091
gi147261587
gi124243092
gi147261588
gi124243093
gi124231820
gi194441721
gi124243094
gi124231821
gi183988390
gi124243095
gi124231822
gi183988391
gi194441723
gi124243096
gi183988392
gi124231823
gi124243097
gi76800641
gi124236630
gi124231824
gi183988393
gi194441725
gi124243098
gi124236631
gi124231825
gi183988394
gi124243099
gi124236632
gi124231826
gi124226270
gi194441727
gi124236633
gi124231827
gi124226271
gi183988395
gi124236634
gi124231828
gi124226272
gi183988396
gi194441729
gi183988397
gi124236635
gi124226273
gi124236636
gi124231829
gi124226274
gi183988398
gi124236637
gi124226275
gi183988399
gi194592512
gi124236638
gi124226276
gi194592513
gi124236639
gi116248281
gi124226277
gi194592514
gi124226278
gi118160380
gi194592515
gi116248283
gi124226279
gi118160381
gi118160382
gi116248285
gi194592517
gi118160383
gi194592518
gi118160384
gi194592519
gi116248287
gi118160385
gi118160386
gi124240970
gi116248289
gi118160387
gi124240971
gi118160388
gi124240972
gi118160389
gi124232740
gi124240973
gi124232741
gi124240974
gi124232742
gi124240975
gi124232743
gi124240976
gi147263050
gi12620220
gi124232744
gi124240977
gi124232745
gi124240978
gi147263052
gi12620221
gi124232746
gi124240979
gi12620222
gi124232747
gi147263054
gi87047100
gi12620223
gi124232748
gi147263055
gi12620224
gi63099390
gi124232749
gi147263056
gi157862970
gi12620225
gi63099391
gi147263057
gi87047102
gi157862971
gi12620226
gi63099392
gi124231160
gi157862972
gi124228960
gi12620227
gi63099393
gi147263059
gi124231161
gi87047104
gi157862973
gi124228961
gi12620228
gi63099394
gi124231162
gi157862974
gi124228962
gi63099395
gi12620229
gi124231163
gi87047106
gi157862975
gi124228963
gi63099396
gi124231164
gi157862976
gi124228964
gi124231165
gi87047108
gi124228965
gi163311246
gi84782331
gi63099397
gi124231166
gi124228966
gi63099398
gi124231167
gi124228967
gi163311248
gi63099399
gi124231168
gi124228968
gi84782333
gi118159910
gi124231169
gi124228969
gi118159911
gi124241890
gi118159912
gi124241891
gi118159913
gi124241892
gi167996530
gi118159914
gi124241893
gi118159915
gi124241894
gi167996532
gi118159916
gi124242700
gi124241895
gi118153520
gi124242701
gi124241896
gi167996534
gi118153521
gi118159917
gi124242702
gi124241897
gi118153522
gi118159918
gi124242703
gi124241898
gi167996536
gi118153523
gi118159919
gi124242704
gi124241899
gi118153524
gi118158330
gi124242705
gi167996538
gi118153525
gi118158331
gi124242706
gi118158332
gi124242707
gi118153526
gi118158333
gi118153527
gi118158334
gi124242708
gi124232080
gi124229880
gi118153528
gi118158335
gi124242709
gi124232081
gi124229881
gi118153529
gi118158336
gi124232082
gi124229882
gi118158337
gi51951271
gi124232083
gi124229883
gi124264701
gi126571075
gi118158338
gi124232084
gi124229884
gi13569530
gi126571076
gi13569531
gi118158339
gi51951273
gi124232085
gi124229885
gi124264703
gi126571077
gi124232086
gi124229886
gi126571078
gi51951275
gi124223490
gi124232087
gi124229887
gi13569532
gi124264705
gi126571079
gi124223491
gi23506280
gi162568931
gi124232088
gi124229888
gi13569533
gi51951277
gi124223492
gi124232089
gi124229889
gi13569534
gi124264707
gi124223493
gi23506282
gi162568933
gi13569535
gi51951279
gi124223494
gi13569536
gi124223495
gi23506284
gi162568935
gi13569537
gi124264709
gi13569538
gi124223496
gi124223497
gi23506286
gi162568937
gi13569539
gi124243620
gi124223498
gi118154440
gi23506288
gi124243621
gi124223499
gi2654561
gi118154441
gi124243622
gi2654562
gi118154442
gi124243623
gi2654563
gi118154443
gi124243624
gi118154444
gi118159250
gi124243625
gi118154445
gi118159251
gi124243626
gi118154446
gi118159252
gi124243627
gi87046710
gi118154447
gi118159253
gi6687306
gi124243628
gi160336841
gi118154448
gi118159254
gi124243629
gi121964340
gi87046712
gi6687307
gi118154449
gi118159255
gi6687308
gi160336843
gi124226800
gi118159256
gi6687309
gi121964342
gi87046714
gi124242040
gi124239840
gi124226801
gi118159257
gi124242041
gi124239841
gi160336845
gi124226802
gi118159258
gi121964344
gi87046716
gi124242042
gi124239842
gi124226803
gi118159259
gi124242043
gi124239843
gi160336847
gi124226804
gi121964346
gi87046718
gi124242044
gi124239844
gi124226805
gi121964347
gi124242045
gi124239845
gi160336849
gi124226806
gi124242046
gi124239846
gi124226807
gi121964349
gi124242047
gi124239847
gi124226808
gi146761401
gi124242048
gi124239848
gi124226809
gi118160910
gi124242049
gi124239849
gi118160911
gi146761403
gi124225220
gi21668380
gi118160912
gi124225221
gi118160913
gi124225222
gi146761405
gi118160914
gi124225223
gi118160915
gi146761407
gi124225224
gi117276848
gi118160916
gi124225225
gi10441734
gi117276849
gi118160917
gi124225226
gi146761409
gi10441735
gi118160918
gi124225227
gi10441736
gi118160919
gi124225228
gi124225229
gi147261450
gi147261451
gi124235950
gi124235951
gi73695576
gi147261453
gi124235952
gi73695577
gi124235953
gi148285514
gi73695578
gi147261455
gi124235954
gi73695579
gi124235955
gi148285516
gi147261457
gi59939960
gi124235956
gi59939961
gi124235957
gi147261459
gi59939962
gi124235958
gi148285518
gi15723320
gi183988260
gi59939963
gi124235959
gi183988261
gi59939964
gi15723321
gi183988262
gi116583686
gi59939965
gi124234370
gi15723322
gi124236500
gi124234371
gi15723323
gi183988263
gi116583688
gi59939966
gi124236501
gi124234372
gi15723324
gi183988264
gi59939967
gi124236502
gi124226140
gi124234373
gi15723325
gi183988265
gi59939968
gi124236503
gi124239180
gi124226141
gi124234374
gi183988266
gi59939969
gi124236504
gi124239181
gi124226142
gi124234375
gi15723327
gi183988267
gi124236505
gi124239182
gi124226143
gi124234376
gi15723328
gi183988268
gi124236506
gi124239183
gi171466634
gi124226144
gi124234377
gi15723329
gi183988269
gi124236507
gi124239184
gi124226145
gi124234378
gi124236508
gi124239185
gi171466636
gi124226146
gi124234379
gi124236509
gi124239186
gi124226147
gi124239187
gi171466638
gi124226148
gi118160250
gi124239188
gi124226149
gi118160251
gi124239189
gi147262371
gi118160252
gi64500753
gi118160253
gi147262373
gi118160254
gi118160255
gi147262375
gi118160256
gi109629250
gi124240840
gi118160257
gi124240841
gi147262377
gi124230480
gi109629252
gi124240842
gi118160258
gi124230481
gi124232610
gi124240843
gi147262379
gi118160259
gi124230482
gi109629254
gi124232611
gi124240844
gi118156470
gi124230483
gi124232612
gi124240845
gi118156471
gi124230484
gi109629256
gi124232613
gi124240846
gi124235290
gi118156472
gi124230485
gi124232614
gi124240847
gi124235291
gi118156473
gi124230486
gi109629258
gi124232615
gi124240848
gi124235292
gi118156474
gi124230487
gi33358393
gi124232616
gi124235293
gi118156475
gi124230488
gi124232617
gi124240849
gi124235294
gi118156476
gi124230489
gi223587680
gi124232618
gi124235295
gi118156477
gi124232619
gi124235296
gi118156478
gi223587682
gi124235297
gi118156479
gi124228830
gi124235298
gi124231030
gi124228831
gi223587684
gi124235299
gi124231031
gi124228832
gi124231032
gi124228833
gi223587686
gi14537480
gi14346201
gi117651210
gi124231033
gi124228834
gi159662941
gi117651211
gi124231034
gi124228835
gi223587688
gi159662942
gi117651212
gi124231035
gi124228836
gi159662943
gi14537483
gi117651213
gi124231036
gi124228837
gi159662944
gi117651214
gi124231037
gi124228838
gi159662945
gi117651215
gi124231038
gi124228839
gi159662946
gi14537486
gi117651216
gi124231039
gi159662947
gi124241760
gi117651217
gi159662948
gi124241761
gi117651218
gi117651219
gi167996400
gi159662949
gi124241762
gi87298975
gi124241763
gi14537489
gi167996402
gi87298976
gi124241764
gi118157390
gi87298977
gi124241765
gi118157391
gi167996404
gi87298978
gi124241766
gi118157392
gi87298979
gi124241767
gi118157393
gi167996406
gi124241768
gi118157394
gi124241769
gi118157395
gi118158200
gi167996408
gi124224940
gi118157396
gi118158201
gi124224941
gi124240180
gi124237980
gi118157397
gi118158202
gi124224942
gi124240181
gi124237981
gi118157398
gi118158203
gi124224943
gi124240182
gi124237982
gi118157399
gi118158204
gi124224944
gi124240183
gi124229750
gi124237983
gi159171654
gi118158205
gi159171655
gi124224945
gi111053670
gi124240184
gi124229751
gi124237984
gi118158206
gi124224946
gi124240185
gi124229752
gi124237985
gi159171656
gi118158207
gi124224947
gi111053672
gi124240186
gi124229753
gi124237986
gi118158208
gi124020810
gi124224948
gi124240187
gi124229754
gi124237987
gi159171657
gi118158209
gi124224949
gi111053674
gi124020811
gi124240188
gi124229755
gi124237988
gi159171658
gi124020812
gi124240189
gi124229756
gi124237989
gi159171659
gi111053676
gi124223360
gi124020813
gi124229757
gi124358281
gi124223361
gi124020814
gi124229758
gi111053678
gi124223362
gi124020815
gi124229759
gi124223363
gi124358283
gi124228170
gi124223364
gi124020816
gi124228171
gi124223365
gi124358285
gi124020817
gi124228172
gi124223366
gi124020818
gi124228173
gi124223367
gi124358287
gi124020819
gi124228174
gi124223368
gi118154310
gi124228175
gi124223369
gi124358289
gi118154311
gi124228176
gi118154312
gi124228177
gi118154313
gi124228178
gi118154314
gi118159120
gi124228179
gi118154315
gi118159121
gi118154316
gi118159122
gi124234900
gi118154317
gi118159123
gi124234901
gi160336711
gi118159124
gi124234902
gi121964210
gi118154318
gi118159125
gi124234903
gi121964211
gi171473361
gi160336713
gi118154319
gi118159126
gi124234904
gi46410141
gi124239710
gi118159127
gi124234905
gi121964213
gi171473363
gi124239711
gi160336715
gi118159128
gi46410142
gi124234906
gi123126491
gi124239712
gi118159129
gi46410143
gi124234907
gi121964215
gi171473365
gi124239713
gi160336717
gi124234908
gi121964216
gi123126493
gi124239714
gi121964217
gi124224280
gi171473367
gi123126494
gi124239715
gi160336719
gi124234909
gi124224281
gi124239716
gi121964219
gi124224282
gi171473369
gi123126496
gi124239717
gi124229090
gi124224283
gi123126497
gi124239718
gi42560188
gi147262901
gi124224284
gi7340890
gi124239719
gi124229091
gi124224285
gi7340891
gi123126499
gi109628971
gi124229092
gi124224286
gi7340892
gi147262903
gi124229093
gi124224287
gi7340893
gi109628973
gi124229094
gi124224288
gi7340894
gi147262905
gi124229095
gi124224289
gi7340895
gi109628975
gi124229096
gi7340896
gi147262907
gi124229097
gi7340897
gi109628977
gi124229098
gi7340898
gi147262909
gi124229099
gi7340899
gi109628979
gi147261321
gi22086821
gi159521820
gi124235820
gi159521821
gi124235821
gi22086823
gi159521822
gi124235822
gi159521823
gi124235823
gi147261325
gi22086825
gi159521824
gi124235824
gi159521825
gi124235825
gi147261327
gi22086827
gi159521826
gi124235826
gi159521827
gi124235827
gi147261329
gi22086829
gi159521828
gi124235828
gi183988130
gi159521829
gi124235829
gi124234240
gi183988131
gi48256820
gi124234241
gi183988132
gi124234242
gi183988133
gi48256821
gi124226010
gi124234243
gi84683030
gi183988134
gi48256822
gi124226011
gi124234244
gi183988135
gi48256823
gi124239050
gi124226012
gi124234245
gi183988136
gi48256824
gi124239051
gi124226013
gi124234246
gi183988137
gi48256825
gi124239052
gi124226014
gi124234247
gi183988138
gi124239053
gi124226015
gi124234248
gi183988139
gi124239054
gi124226016
gi124234249
gi124239055
gi124226017
gi124239056
gi124226018
gi124239057
gi118157920
gi118160120
gi124226019
gi147262240
gi124239058
gi118157921
gi118160121
gi124239059
gi118157922
gi118160122
gi147262242
gi118157923
gi118160123
gi118157924
gi118160124
gi147262244
gi118157925
gi118160125
gi147262246
gi124240710
gi118157926
gi118160126
gi109629121
gi124240711
gi118157927
gi118160127
gi147262248
gi124230350
gi124240712
gi118157928
gi118160128
gi159259790
gi124230351
gi109629123
gi124240713
gi118157929
gi118160129
gi159259791
gi124230352
gi124240714
gi118156340
gi109629125
gi159259792
gi124230353
gi124240715
gi118156341
gi124235160
gi159259793
gi124230354
gi124240716
gi118156342
gi124235161
gi159259794
gi124230355
gi109629127
gi118156343
gi124235162
gi159259795
gi124230356
gi124240717
gi118156344
gi124235163
gi159259796
gi124230357
gi172053501
gi109629129
gi124240718
gi118156345
gi124235164
gi159259797
gi124230358
gi189214171
gi124240719
gi118156346
gi124235165
gi159259798
gi124230359
gi172053503
gi118156347
gi124235166
gi159259799
gi209868261
gi189214173
gi118156348
gi124235167
gi172053505
gi118156349
gi124235168
gi124228700
gi209868263
gi189214175
gi124235169
gi124228701
gi172053507
gi124228702
gi209868265
gi189214177
gi124228703
gi172053509
gi124228704
gi209868267
gi124228705
gi124228706
gi209868269
gi124228707
gi28797554
gi124228708
gi121963930
gi23193360
gi124228709
gi121963931
gi28797556
gi110832160
gi23193361
gi121963932
gi110832161
gi117652590
gi124241630
gi23193362
gi121963933
gi110832162
gi124241631
gi23193363
gi121963934
gi110832163
gi117652592
gi147260670
gi124241632
gi23193364
gi121963935
gi110832164
gi124241633
gi23193365
gi110832165
gi117652594
gi147260672
gi124241634
gi118157260
gi23193366
gi147259380
gi121963937
gi110832166
gi147260673
gi124241635
gi118157261
gi117652596
gi23193367
gi110832167
gi124241636
gi118157262
gi23193368
gi147259382
gi121963939
gi110832168
gi147260675
gi124241637
gi118157263
gi32186828
gi110832169
gi117652598
gi124241638
gi118157264
gi147259384
gi147260677
gi124241639
gi118157265
gi124224810
gi118157266
gi124240050
gi57236776
gi124237850
gi124224811
gi147260679
gi118157267
gi124240051
gi124237851
gi147259387
gi124224812
gi118157268
gi124240052
gi124237852
gi147259388
gi124224813
gi124227490
gi118157269
gi124240053
gi124229620
gi124237853
gi147259389
gi124224814
gi124227491
gi124233590
gi111053540
gi124240054
gi124229621
gi124237854
gi124224815
gi124227492
gi124233591
gi124240055
gi124229622
gi124237855
gi124224816
gi124227493
gi124233592
gi124240056
gi124229623
gi124237856
gi124224817
gi124227494
gi111053542
gi124233593
gi124240057
gi124229624
gi124237857
gi124224818
gi124227495
gi124233594
gi111053544
gi124240058
gi124229625
gi124237858
gi124224819
gi124227496
gi124233595
gi124240059
gi124229626
gi124237859
gi124227497
gi124233596
gi124229627
gi124227498
gi111053546
gi124233597
gi124223230
gi124229628
gi124227499
gi124233598
gi124223231
gi124358151
gi124229629
gi111053548
gi124233599
gi124223232
gi124223233
gi124358153
gi124228040
gi124223234
gi124228041
gi124223235
gi124358155
gi124228042
gi124223236
gi124228043
gi124223237
gi124358157
gi124228044
gi124223238
gi124228045
gi124223239
gi124358159
gi124228046
gi158426980
gi124228047
gi124228048
gi158426982
gi124228049
gi124238770
gi158426984
gi124238771
gi118155690
gi124238772
gi158426986
gi118155691
gi124238773
gi118155692
gi124238774
gi158426988
gi118155693
gi124238775
gi118155694
gi124238776
gi118155695
gi124238777
gi123126361
gi118155696
gi124238778
gi123126362
gi118155697
gi124238779
gi118155698
gi124224150
gi123126364
gi118155699
gi124237190
gi124224151
gi123126365
gi124237191
gi124224152
gi124237192
gi124224153
gi123126367
gi124237193
gi124224154
gi124237194
gi124224155
gi123126369
gi124237195
gi124224156
gi124237196
gi124224157
gi167782085
gi124237197
gi124224158
gi124237198
gi124224159
gi124237199
gi124365800
gi55669420
gi55669421
gi51895587
gi55669422
gi51895588
gi55669423
gi55669424
gi51895589
gi81170741
gi55669425
gi55669426
gi51873690
gi226844760
gi81170743
gi55669427
gi226844761
gi55669428
gi51873692
gi28376180
gi31616410
gi226844762
gi183988000
gi81170745
gi55669429
gi31616411
gi226844763
gi51873694
gi124234110
gi31616412
gi183988001
gi226844764
gi81170747
gi124234111
gi28376182
gi31616413
gi183988002
gi226844765
gi51873696
gi124234112
gi31616414
gi183988003
gi226844766
gi81170749
gi124234113
gi28376184
gi31616415
gi183988004
gi226844767
gi51873698
gi124234114
gi31616416
gi183988005
gi226844768
gi183988006
gi59800260
gi124234115
gi28376186
gi31616417
gi226844769
gi59800261
gi124222580
gi117650990
gi124234116
gi183988007
gi59800262
gi124222581
gi117650991
gi124234117
gi28376188
gi31616418
gi183988008
gi124222582
gi117650992
gi45510890
gi124234118
gi31616419
gi183988009
gi124222583
gi117650993
gi124234119
gi8698850
gi124222584
gi117650994
gi8698851
gi124222585
gi117650995
gi45510892
gi8698852
gi124222586
gi117650996
gi147262110
gi117650997
gi8698853
gi124222587
gi147259911
gi8698854
gi124222588
gi117650998
gi147262112
gi8698855
gi124222589
gi117650999
gi147262113
gi147259913
gi8698856
gi147262114
gi8698857
gi147259915
gi8698858
gi147262116
gi147259916
gi8698859
gi147262118
gi147259918
gi124230220
gi124230221
gi124230222
gi118156210
gi124230223
gi118156211
gi124235030
gi124230224
gi159521030
gi84626820
gi118156212
gi124235031
gi124230225
gi118156213
gi124235032
gi124230226
gi118156214
gi124235033
gi124230227
gi118156215
gi124235034
gi124230228
gi118156216
gi51996941
gi124235035
gi124230229
gi118156217
gi124235036
gi118156218
gi124235037
gi118156219
gi124235038
gi124235039
gi12055770
gi12055772
gi67043780
gi12055774
gi67043782
gi12055776
gi121963800
gi67043784
gi117652460
gi124241500
gi12055778
gi121963802
gi67043786
gi124241501
gi121963803
gi117652462
gi124241502
gi124241503
gi117652464
gi124241504
gi121963806
gi118157130
gi124241505
gi147259250
gi118157131
gi117652466
gi147260544
gi124241506
gi118157132
gi147260545
gi124241507
gi147259252
gi121963809
gi118157133
gi117652468
gi124241508
gi118157134
gi147260547
gi147259254
gi58373250
gi118157135
gi124241509
gi118157136
gi124237720
gi147259256
gi118157137
gi147260549
gi58373252
gi84177480
gi124237721
gi118157138
gi84177481
gi124237722
gi147259258
gi124227360
gi118157139
gi58373254
gi84177482
gi124237723
gi124227361
gi124233460
gi84177483
gi124237724
gi124227362
gi124233461
gi58373256
gi84177484
gi124237725
gi124227363
gi124233462
gi84177485
gi124237726
gi124227364
gi124233463
gi58373258
gi84177486
gi124237727
gi124227365
gi124233464
gi124237728
gi124227366
gi124233465
gi84177487
gi124237729
gi124227367
gi124233466
gi124223100
gi84177488
gi124227368
gi124233467
gi124358021
gi112144740
gi124223101
gi84177489
gi124227369
gi124233468
gi124223102
gi124233469
gi124358023
gi124223103
gi112144742
gi124223104
gi77543410
gi124223105
gi124358025
gi112144744
gi124223106
gi77543412
gi112144746
gi124223107
gi124358027
gi124223108
gi77543414
gi124358029
gi124223109
gi112144748
gi77543416
gi18076550
gi121963140
gi77543418
gi121963141
gi18076551
gi124238640
gi18076552
gi124238641
gi18076553
gi121963143
gi118155560
gi37962071
gi124238642
gi18076554
gi118155561
gi60459630
gi124238643
gi18076555
gi121963145
gi118155562
gi37962073
gi124238644
gi18076556
gi118155563
gi124238645
gi18076557
gi121963147
gi118155564
gi37962075
gi123126230
gi124238646
gi118155565
gi124238647
gi121963149
gi118155566
gi123126232
gi124238648
gi118155567
gi124238649
gi46405555
gi118155568
gi123126234
gi46405556
gi124225790
gi124224020
gi118155569
gi123126235
gi124225791
gi124237060
gi124224021
gi123126236
gi124225792
gi124237061
gi124224022
gi159503560
gi124225793
gi124237062
gi124224023
gi74231270
gi124225794
gi124237063
gi124224024
gi38603671
gi159503562
gi123126239
gi74231271
gi124225795
gi124237064
gi124224025
gi124225796
gi124237065
gi6688791
gi124224026
gi159503564
gi124225797
gi124237066
gi6688792
gi124224027
gi38603673
gi124225798
gi124237067
gi197257720
gi6688793
gi124224028
gi159503566
gi38603674
gi124225799
gi124237068
gi197257721
gi6688794
gi124224029
gi38603675
gi124237069
gi197257722
gi159503568
gi38603676
gi197257723
gi38603677
gi197257724
gi13811310
gi197257725
gi38603679
gi13811311
gi197257726
gi197257727
gi17902542
gi13811312
gi197257728
gi17902543
gi13811313
gi197257729
gi17902544
gi13811314
gi17902545
gi13811315
gi17902546
gi13811316
gi17902547
gi13811317
gi117957551
gi17902548
gi18104154
gi13811318
gi51873561
gi17902549
gi13811319
gi117957553
gi51873563
gi117957555
gi28376050
gi158346071
gi51873565
gi117957557
gi28376052
gi168495542
gi158346073
gi117957559
gi28376054
gi158346075
gi51873567
gi114159590
gi28376056
gi158346077
gi124222450
gi124222451
gi114159592
gi28376058
gi158346079
gi124222452
gi124222453
gi114159594
gi124222454
gi159665630
gi124222455
gi114159596
gi159665631
gi162289770
gi124222456
gi159665632
gi124222457
gi114159598
gi159665633
gi162289772
gi124222458
gi159134970
gi54402390
gi19110920
gi124222459
gi159134972
gi54402391
gi19110921
gi162289774
gi54402392
gi19110922
gi121974025
gi162289776
gi54402393
gi19110923
gi159134974
gi54402394
gi19110924
gi147263490
gi121974027
gi116584211
gi54402395
gi217426120
gi19110925
gi162289778
gi159134976
gi121974028
gi217426121
gi54402396
gi19110926
gi116584213
gi54402397
gi126215968
gi217426122
gi19110927
gi159134978
gi217426123
gi19110928
gi147263494
gi87047540
gi116584215
gi217426124
gi19110929
gi116584217
gi217426125
gi147263496
gi217426126
gi217426127
gi147263498
gi116584219
gi217426128
gi5052749
gi217426129
gi117651780
gi117651782
gi117651784
gi117169193
gi102230233
gi117651786
gi117651788
gi8575630
gi8575631
gi8575632
gi8575633
gi117652330
gi118153960
gi8575634
gi118153961
gi8575635
gi206600581
gi117652332
gi118153962
gi62083410
gi8575636
gi147260411
gi118153963
gi206600583
gi8575637
gi117652334
gi118153964
gi118157000
gi118158770
gi62083412
gi8575638
gi147260413
gi197091760
gi206600585
gi118157001
gi118158771
gi8575639
gi117652336
gi197091761
gi118157002
gi118158772
gi62083414
gi147260415
gi82470560
gi162945793
gi206600587
gi118157003
gi118158773
gi117652338
gi82470561
gi118153967
gi118157004
gi118158774
gi62083416
gi162945795
gi206600589
gi118153968
gi118157005
gi118158775
gi147260417
gi58373120
gi82470562
gi116496420
gi118153969
gi118157006
gi118158776
gi62083418
gi82470563
gi162945797
gi118157007
gi118158777
gi147260419
gi58373122
gi82470564
gi116496422
gi118157008
gi118158778
gi124227230
gi82470565
gi162945799
gi118157009
gi118158779
gi124227231
gi124233330
gi58373124
gi82470566
gi116496424
gi124227232
gi124233331
gi82470567
gi58373126
gi124227233
gi124233332
gi82470568
gi73921451
gi116496426
gi124227234
gi124233333
gi82470569
gi73921453
gi124227235
gi124233334
gi58373128
gi116496428
gi124227236
gi124233335
gi124227237
gi124233336
gi124227238
gi124233337
gi84177358
gi124227239
gi124233338
gi84177359
gi160773
gi124233339
gi160774
gi86610470
gi160775
gi118154880
gi160776
gi118154881
gi86610472
gi160777
gi118154882
gi160778
gi118154883
gi86610474
gi160779
gi118154884
gi118159690
gi65306455
gi118154885
gi118159691
gi86610476
gi65306456
gi118154886
gi118159692
gi12044520
gi118154887
gi118159693
gi118154888
gi118159694
gi121963010
gi86610478
gi121964780
gi118154889
gi118159695
gi121964781
gi118159696
gi124242480
gi158524840
gi124238510
gi121964782
gi118159697
gi158524841
gi124242481
gi124238511
gi121964783
gi118155430
gi118159698
gi158524842
gi124242482
gi124238512
gi121964784
gi118155431
gi118159699
gi158524843
gi54289391
gi124242483
gi124238513
gi121964785
gi118155432
gi158524844
gi124242484
gi124238514
gi121964786
gi118155433
gi158524845
gi54289393
gi124242485
gi124238515
gi121964787
gi118155434
gi124242486
gi158524846
gi123126100
gi124238516
gi121964788
gi118155435
gi158524847
gi54289395
gi124242487
gi123126101
gi124238517
gi121964789
gi118155436
gi124242488
gi158524848
gi73427190
gi124238518
gi118155437
gi158524849
gi54289397
gi124242489
gi73427191
gi123126103
gi124238519
gi118155438
gi61653280
gi73427192
gi123126104
gi124225660
gi118155439
gi73427193
gi159751160
gi123126105
gi124225661
gi54289399
gi73427194
gi159751161
gi123126106
gi124225662
gi73427195
gi159751162
gi123126107
gi124225663
gi73427196
gi159751163
gi123126108
gi124225664
gi73427197
gi159751164
gi123126109
gi124225665
gi73427198
gi159751165
gi124225666
gi73427199
gi159751166
gi124225667
gi159751167
gi124225668
gi124225669
gi159583650
gi159583651
gi159583652
gi1869974
gi159583653
gi159583654
gi159583655
gi147261897
gi159583656
gi159583657
gi159583658
gi159583659
gi87046490
gi124233040
gi124233041
gi87046492
gi124236940
gi51873430
gi51873431
gi124233042
gi124236941
gi124233043
gi87046494
gi124236942
gi124226580
gi157092392
gi51873432
gi51873433
gi124233044
gi124236943
gi124226581
gi157092393
gi124233045
gi148535310
gi124236944
gi124226582
gi157092394
gi51873434
gi124233046
gi87046496
gi124236945
gi124226583
gi157092395
gi124233047
gi148535312
gi124236946
gi124226584
gi157092396
gi124233048
gi294080
gi87046498
gi124236947
gi124226585
gi157092397
gi51873437
gi124233049
gi148535314
gi124236948
gi124226586
gi157092398
gi124236949
gi124226587
gi157092399
gi114159460
gi148535316
gi124226588
gi51873439
gi124222320
gi157419933
gi118160690
gi124226589
gi124222321
gi114159462
gi118160691
gi148535318
gi124222322
gi157419935
gi118160692
gi124222323
gi114159464
gi118160693
gi124222324
gi157419937
gi118160694
gi124222325
gi114159466
gi118160695
gi124222326
gi118160696
gi11071486
gi109629690
gi124222327
gi114159468
gi118160697
gi77158160
gi109629691
gi11071487
gi124222328
gi167995920
gi109629692
gi11071488
gi124222329
gi118160698
gi11071489
gi77158162
gi109629693
gi118160699
gi167995922
gi109629694
gi223697140
gi77158164
gi109629695
gi223697141
gi167995924
gi109629696
gi223697142
gi223697143
gi77158166
gi109629697
gi147263361
gi223697144
gi167995926
gi109629698
gi109629699
gi147263363
gi223697145
gi167995928
gi122936880
gi77158168
gi223697146
gi122936881
gi147263365
gi223697147
gi87047410
gi122936882
gi159746801
gi223697148
gi87047411
gi62911730
gi122936883
gi159746802
gi147263367
gi223697149
gi87047412
gi47157170
gi122936884
gi159746803
gi124231470
gi87047413
gi47157171
gi62911732
gi122936885
gi159746804
gi147263369
gi124231471
gi87047414
gi47157172
gi122936886
gi159746805
gi124231472
gi87047415
gi47157173
gi62911734
gi122936887
gi159746806
gi159032830
gi117651650
gi124231473
gi87047416
gi122936888
gi124236280
gi159746807
gi159032831
gi124231474
gi87047417
gi47157174
gi62911736
gi122936889
gi124236281
gi159746808
gi159032832
gi117651652
gi124231475
gi87047418
gi47157175
gi124236282
gi159746809
gi159032833
gi124231476
gi87047419
gi47157176
gi117651654
gi124236283
gi159032834
gi124231477
gi47157177
gi62911738
gi124236284
gi159032835
gi124231478
gi47157178
gi117651656
gi124236285
gi159032836
gi170285560
gi124231479
gi47157179
gi124236286
gi124236287
gi159032837
gi170285562
gi117651658
gi124236288
gi159032838
gi124236289
gi159032839
gi170285564
gi159261610
gi170285566
gi117652200
gi118153830
gi118153831
gi170285568
gi117652202
gi118153832
gi118153833
gi117652204
gi110676490
gi118158640
gi118153834
gi118158641
gi117652206
gi110676492
gi118153835
gi118158642
gi118153836
gi118158643
gi117652208
gi110676494
gi118153837
gi118158644
gi124232390
gi118153838
gi118158645
gi124232391
gi110676496
gi118153839
gi118158646
gi124232392
gi118158647
gi124232393
gi110676498
gi118158648
gi124227100
gi124232394
gi118158649
gi124227101
gi124233200
gi124232395
gi124227102
gi124233201
gi124232396
gi534868
gi124227103
gi124233202
gi124232397
gi534869
gi124227104
gi124233203
gi124232398
gi124227105
gi124233204
gi124232399
gi124227106
gi124233205
gi124227107
gi124233206
gi124227108
gi124233207
gi124227109
gi124233208
gi28375900
gi124233209
gi124243930
gi118154750
gi124243931
gi28375902
gi118154751
gi124243932
gi118154752
gi124243933
gi28375904
gi61699760
gi118154753
gi124243934
gi61699761
gi118154754
gi118159560
gi28375906
gi124243935
gi61699762
gi118154755
gi118159561
gi124243936
gi61699763
gi118154756
gi118159562
gi61699764
gi124243937
gi5326662
gi28375908
gi48476070
gi118154757
gi118159563
gi167996180
gi124243938
gi61699765
gi48476071
gi118159564
gi124243939
gi121964650
gi61699766
gi48476072
gi61699767
gi118154758
gi118159565
gi167996182
gi48476073
gi118154759
gi118159566
gi121964652
gi189212586
gi124242350
gi118159567
gi167996184
gi121964653
gi189212587
gi5326667
gi124242351
gi61699768
gi48476074
gi118155300
gi118159568
gi189212588
gi124242352
gi61699769
gi48476075
gi118155301
gi118159569
gi167996186
gi121964655
gi189212589
gi124242353
gi48476076
gi159520120
gi118155302
gi124242354
gi48476077
gi159520121
gi118155303
gi167996188
gi121964657
gi124242355
gi48476078
gi159520122
gi118155304
gi121964658
gi124242356
gi18446620
gi48476079
gi159520123
gi118155305
gi124242357
gi33413582
gi159520124
gi118155306
gi146761711
gi124242358
gi18446622
gi159520125
gi118155307
gi122937140
gi124242359
gi159520126
gi124225530
gi146761713
gi18446624
gi159520127
gi118155308
gi124225531
gi122937141
gi159520128
gi118155309
gi124225532
gi122937142
gi146761715
gi18446626
gi159520129
gi124225533
gi122937143
gi124225534
gi122937144
gi146761717
gi18446628
gi124225535
gi122937145
gi124225536
gi122937146
gi146761719
gi124225537
gi122937147
gi124225538
gi122937148
gi1762655
gi124225539
gi147261760
gi122937149
gi157475078
gi30575641
gi124243270
gi118154090
gi124243271
gi30575643
gi118154091
gi116583991
gi124243272
gi217069600
gi162956281
gi118154092
gi124243273
gi217069601
gi30575645
gi118154093
gi194441901
gi116583993
gi124243274
gi217069602
gi162956283
gi118154094
gi124243275
gi217069603
gi30575647
gi118154095
gi194441903
gi116583995
gi124243276
gi217069604
gi87046360
gi118154096
gi124243277
gi217069605
gi162956285
gi30575649
gi124234680
gi118154097
gi194441905
gi116583997
gi124243278
gi217069606
gi87046362
gi124236810
gi124234681
gi118154098
gi124243279
gi124236811
gi162956287
gi124234682
gi118154099
gi194441907
gi116583999
gi217069607
gi124236812
gi124226450
gi124234683
gi217069608
gi87046364
gi124236813
gi124239490
gi162956289
gi124226451
gi195542371
gi124234684
gi194441909
gi217069609
gi124236814
gi124239491
gi208293650
gi124226452
gi124234685
gi87046366
gi124236815
gi124239492
gi208293651
gi124226453
gi195542373
gi124234686
gi84620444
gi124236816
gi124239493
gi208293652
gi124226454
gi124234687
gi87046368
gi84620445
gi124236817
gi124239494
gi159749754
gi124226455
gi195542375
gi124234688
gi124236818
gi124239495
gi159749755
gi208293653
gi124226456
gi124234689
gi84620446
gi124236819
gi124239496
gi159749756
gi208293654
gi124226457
gi195542377
gi84620447
gi124239497
gi159749757
gi208293655
gi124226458
gi118160560
gi84620448
gi124239498
gi159749758
gi124226459
gi147262680
gi195542379
gi118160561
gi84620449
gi124239499
gi159749759
gi118160562
gi147262682
gi118160563
gi27501881
gi118160564
gi209542136
gi147262684
gi118160565
gi27501883
gi209542137
gi209542138
gi109629560
gi147262686
gi118160566
gi56938796
gi27501885
gi209542139
gi118160567
gi124230790
gi56938797
gi109629562
gi147262688
gi118160568
gi124230791
gi56938798
gi27501887
gi124232920
gi118160569
gi124230792
gi56938799
gi109629564
gi124232921
gi118156780
gi223697011
gi124230793
gi27501889
gi124232922
gi118156781
gi124230794
gi109629566
gi124232923
gi118156782
gi223697013
gi124230795
gi124232924
gi147263231
gi118156783
gi109629568
gi124230796
gi56968065
gi124232925
gi118156784
gi223697015
gi124230797
gi56968066
gi124232926
gi147263233
gi118156785
gi73487122
gi124230798
gi56968067
gi124232927
gi118156786
gi11559780
gi223697017
gi124230799
gi124232928
gi147263235
gi118156787
gi73487124
gi118156788
gi11559782
gi223697019
gi62911600
gi124232929
gi147263237
gi118156789
gi124231340
gi11559784
gi124231341
gi62911602
gi147263239
gi73487126
gi124231342
gi11559786
gi124231343
gi62911604
gi73487128
gi117651520
gi124231344
gi124236150
gi124231345
gi124236151
gi117651522
gi124231346
gi11559788
gi62911606
gi124236152
gi124231347
gi124236153
gi117651524
gi124231348
gi62911608
gi124236154
gi124231349
gi124236155
gi117651526
gi45331056
gi124236156
gi124236157
gi117651528
gi45331058
gi124236158
gi57114880
gi124236159
gi57114881
gi57114882
gi57114883
gi118153700
gi57114884
gi118153701
gi57114885
gi57114886
gi118153702
gi57114887
gi118153703
gi118158510
gi57114888
gi118153704
gi118158511
gi57114889
gi124240490
gi118153705
gi118158512
gi124240491
gi118153706
gi118158513
gi124240492
gi118153707
gi118158514
gi124232260
gi124240493
gi118153708
gi118158515
gi111053980
gi124232261
gi124240494
gi118153709
gi118158516
gi124232262
gi124240495
gi118158517
gi71277037
gi28864670
gi111053982
gi124232263
gi124240496
gi118158518
gi71277038
gi123125881
gi124232264
gi124240497
gi57918930
gi118158519
gi28864672
gi111053984
gi124232265
gi124240498
gi57918931
gi71277039
gi123125883
gi124232266
gi124240499
gi57918932
gi57918933
gi28864674
gi111053986
gi124223670
gi124232267
gi124223671
gi123125885
gi124232268
gi57918934
gi28864676
gi111053988
gi163963207
gi124223672
gi124232269
gi57918935
gi163963208
gi124223673
gi123125887
gi124228480
gi28864678
gi163963209
gi124223674
gi57918936
gi124228481
gi124223675
gi123125889
gi124228482
gi124223676
gi124228483
gi124223677
gi124228484
gi124243800
gi124223678
gi118154620
gi124228485
gi124243801
gi124223679
gi118154621
gi124228486
gi124243802
gi118154622
gi1903253
gi124228487
gi124243803
gi118154623
gi124228488
gi124243804
gi118154624
gi118159430
gi207525059
gi124228489
gi2738350
gi124243805
gi118154625
gi118159431
gi2738351
gi124243806
gi118159432
gi2738352
gi124243807
gi1903257
gi118154626
gi118159433
gi2738353
gi167996050
gi118154627
gi118159434
gi2738354
gi124243808
gi121964520
gi118154628
gi118159435
gi2738355
gi167996052
gi124243809
gi118154629
gi118159436
gi2738356
gi121964522
gi124242220
gi118159437
gi2738357
gi167996054
gi121964523
gi124242221
gi118159438
gi2738358
gi121964524
gi124242222
gi118159439
gi2738359
gi167996056
gi121964525
gi124242223
gi124242224
gi167996058
gi121964527
gi124224590
gi124242225
gi124224591
gi124242226
gi121964529
gi124224592
gi15004640
gi124242227
gi124224593
gi15004641
gi124242228
gi124224594
gi15004642
gi124242229
gi124225400
gi124224595
gi15004643
gi122937010
gi190402563
gi124225401
gi124224596
gi15004644
gi122937011
gi124225402
gi124224597
gi15004645
gi122937012
gi124225403
gi124224598
gi122937013
gi124225404
gi124224599
gi15004647
gi73682710
gi122937014
gi124225405
gi122937015
gi124225406
gi15004649
gi73682712
gi122937016
gi124225407
gi122937017
gi124225408
gi73682714
gi124225409
gi147261630
gi122937019
gi42513810
gi73682716
gi42513811
gi147261632
gi47522460
gi42513812
gi73682718
gi47522461
gi42513813
gi147261634
gi42513814
gi13275218
gi124243140
gi47522462
gi42513815
gi13275219
gi147261636
gi116583860
gi124243141
gi47522463
gi42513816
gi124243142
gi47522464
gi162956151
gi158142320
gi42513817
gi148753511
gi116583862
gi124243143
gi47522465
gi158142321
gi42513818
gi147261638
gi124243144
gi47522466
gi158142322
gi148753513
gi116583864
gi124243145
gi47522467
gi162956153
gi158142323
gi124243146
gi47522468
gi87046230
gi158142324
gi124234550
gi148753515
gi116583866
gi124243147
gi47522469
gi162956155
gi158142325
gi124234551
gi124243148
gi158142326
gi124234552
gi148753517
gi116583868
gi124243149
gi87046232
gi162956157
gi158142327
gi124226320
gi124234553
gi217314980
gi158142328
gi124226321
gi124234554
gi217314981
gi148753519
gi87046234
gi124239360
gi162956159
gi158142329
gi124226322
gi124234555
gi217314982
gi124239361
gi124226323
gi124234556
gi217314983
gi87046236
gi124239362
gi124226324
gi124234557
gi217314984
gi124239363
gi124226325
gi124234558
gi217314985
gi87046238
gi124239364
gi124226326
gi124234559
gi217314986
gi124239365
gi116248331
gi124226327
gi217314987
gi124239366
gi124226328
gi217314988
gi124239367
gi118160430
gi116248333
gi124226329
gi147262550
gi217314989
gi124239368
gi118160431
gi124239369
gi118160432
gi116248335
gi147262552
gi118160433
gi116248337
gi147262554
gi118160434
gi118160435
gi116248339
gi147262556
gi118160436
gi118160437
gi147262558
gi124230660
gi118160438
gi124230661
gi118160439
gi124230662
gi118156650
gi124230663
gi118156651
gi124235470
gi147263100
gi124230664
gi118156652
gi124235471
gi147263101
gi124230665
gi118156653
gi124235472
gi124230666
gi118156654
gi124235473
gi147263103
gi124230667
gi158536971
gi118156655
gi124235474
gi147263104
gi124230668
gi118156656
gi124235475
gi124230669
gi158536973
gi118156657
gi124235476
gi147263106
gi118156658
gi124235477
gi158536975
gi118156659
gi34871870
gi124235478
gi147263108
gi124231210
gi124235479
gi124231211
gi34871871
gi31616190
gi158536977
gi90968989
gi124231212
gi34871872
gi31616191
gi124231213
gi34871873
gi31616192
gi158536979
gi225618774
gi124231214
gi34871874
gi31616193
gi124236020
gi31616194
gi222876002
gi124231215
gi34871875
gi124236021
gi222876003
gi124231216
gi34871876
gi31616195
gi124236022
gi31616196
gi222876004
gi124231217
gi34871877
gi124236023
gi222876005
gi124231218
gi34871878
gi31616197
gi124236024
gi115606246
gi222876006
gi124231219
gi34871879
gi31616198
gi124236025
gi28261170
gi222876007
gi31616199
gi124241940
gi124236026
gi18996376
gi115606248
gi222876008
gi124241941
gi124236027
gi57114750
gi222876009
gi28261172
gi147260980
gi124241942
gi124236028
gi57114751
gi124241943
gi124236029
gi57114752
gi28261174
gi147260982
gi124241944
gi118157570
gi57114753
gi147259690
gi124241945
gi118157571
gi57114754
gi28261176
gi147259691
gi147260984
gi124241946
gi118157572
gi57114755
gi147259692
gi124241947
gi118157573
gi57114756
gi28261178
gi147259693
gi147260986
gi124241948
gi118157574
gi57114757
gi147259694
gi118157575
gi57114758
gi147259695
gi147260988
gi124241949
gi118157576
gi57114759
gi124240360
gi118157577
gi124240361
gi147259697
gi118157578
gi124240362
gi118157579
gi124232130
gi124240363
gi124229930
gi62952980
gi147259699
gi124232131
gi124240364
gi124229931
gi62952981
gi111053850
gi124232132
gi124240365
gi124229932
gi62952982
gi62952983
gi124232133
gi124240366
gi124229933
gi111053852
gi124232134
gi124240367
gi124229934
gi62952984
gi124232135
gi124240368
gi124229935
gi62952985
gi111053854
gi124232136
gi124240369
gi124229936
gi62952986
gi124232137
gi124229937
gi194272390
gi111053856
gi124223540
gi124232138
gi124229938
gi62952987
gi194272391
gi124223541
gi124232139
gi124229939
gi57918804
gi62952988
gi194272392
gi111053858
gi124223542
gi62952989
gi194272393
gi124223543
gi194272394
gi124228350
gi124223544
gi194272395
gi124228351
gi124223545
gi194272396
gi124228352
gi124223546
gi194272397
gi124228353
gi124223547
gi194272398
gi124228354
gi124223548
gi194272399
gi124228355
gi124223549
gi124228356
gi94694370
gi124228357
gi124228358
gi118159300
gi124228359
gi1903126
gi118159301
gi124241280
gi118159302
gi124241281
gi118159303
gi124241282
gi118159304
gi124241283
gi118159305
gi124241284
gi118159306
gi124241285
gi118159307
gi124241286
gi118159308
gi124241287
gi118159309
gi124241288
gi124241289
gi124224460
gi37963323
gi124224461
gi124224462
gi37963325
gi124224463
gi124229270
gi124224464
gi37963327
gi124229271
gi124224465
gi124229272
gi124224466
gi37963329
gi124229273
gi124224467
gi124229274
gi124224468
gi124229275
gi124224469
gi124229276
gi124229277
gi156631121
gi124229278
gi124229279
gi156631123
gi46561118
gi147261500
gi51339810
gi46561119
gi156631125
gi51339811
gi147261502
gi51339812
gi156631127
gi147261504
gi146150413
gi156631129
gi124243010
gi164430881
gi146150414
gi116583730
gi124243011
gi146150415
gi147261506
gi124243012
gi164430883
gi162956021
gi146150416
gi116583732
gi124243013
gi146150417
gi147261508
gi37902983
gi124243014
gi116583734
gi164430885
gi162956023
gi124243015
gi146150418
gi183988310
gi124243016
gi67090840
gi164430887
gi162956025
gi124234420
gi183988311
gi116583736
gi124243017
gi184186881
gi89001636
gi124234421
gi183988312
gi124243018
gi184186882
gi67090842
gi164430889
gi162956027
gi89001637
gi124234422
gi183988313
gi124243019
gi184186883
gi89001638
gi124234423
gi148283179
gi183988314
gi116583738
gi184186884
gi67090844
gi124239230
gi162956029
gi89001639
gi124234424
gi183988315
gi184186885
gi183988316
gi124239231
gi124234425
gi67090846
gi124239232
gi124222890
gi124234426
gi183988317
gi124239233
gi124222891
gi124234427
gi183988318
gi27452684
gi67090848
gi124239234
gi50874880
gi124222892
gi124234428
gi183988319
gi27452685
gi124239235
gi50874881
gi124222893
gi124234429
gi27452686
gi124239236
gi50874882
gi124222894
gi27452687
gi50874883
gi124239237
gi124222895
gi118160300
gi27452688
gi124239238
gi50874884
gi157283289
gi124222896
gi116248203
gi118160301
gi27452689
gi124239239
gi50874885
gi124222897
gi147262421
gi116248205
gi50874886
gi124222898
gi159736640
gi147262422
gi118160302
gi189908193
gi50874887
gi124222899
gi159736641
gi118160303
gi159736642
gi116248207
gi147262424
gi118160304
gi68137800
gi50874888
gi147262425
gi118160305
gi68137801
gi109629300
gi116248209
gi118160306
gi68137802
gi147262427
gi118160307
gi68137803
gi109629302
gi124230530
gi118160308
gi68137804
gi147262429
gi124230531
gi118160309
gi68137805
gi109629304
gi124230532
gi118156520
gi58198664
gi68137806
gi124230533
gi75755551
gi118156521
gi68137807
gi109629306
gi124235340
gi124230534
gi118156522
gi68137808
gi124235341
gi124230535
gi75755553
gi118156523
gi68137809
gi109629308
gi124235342
gi124230536
gi118156524
gi124235343
gi124230537
gi75755555
gi50402300
gi118156525
gi124235344
gi124230538
gi50402301
gi118156526
gi124235345
gi124230539
gi223587730
gi50402302
gi118156527
gi75755557
gi124235346
gi50402303
gi118156528
gi124235347
gi223587732
gi50402304
gi124235348
gi204305551
gi75755559
gi50402305
gi118156529
gi124235349
gi223587734
gi117343870
gi204305553
gi117343871
gi50402306
gi223587736
gi117343872
gi50402307
gi204305555
gi117343873
gi50402308
gi51874151
gi161597860
gi223587738
gi117343874
gi50402309
gi14537532
gi204305557
gi117343875
gi161597862
gi51874153
gi117343876
gi117343877
gi117343878
gi14537535
gi51874155
gi161597864
gi117652770
gi124241810
gi28261040
gi117343879
gi124241811
gi51874157
gi161597866
gi117652772
gi147260850
gi124241812
gi14537538
gi57114620
gi28261042
gi124241813
gi57114621
gi51874159
gi161597868
gi117652774
gi147260852
gi124241814
gi57114622
gi28261044
gi118157440
gi124241815
gi57114623
gi118157441
gi117652776
gi147260854
gi124241816
gi57114624
gi28261046
gi147259561
gi118157442
gi57114625
gi118157443
gi117652778
gi147260856
gi124241817
gi57114626
gi28261048
gi147259563
gi118157444
gi124241818
gi57114627
gi118157445
gi159171700
gi124241819
gi57114628
gi147259565
gi118157446
gi62465450
gi57114629
gi124240230
gi118157447
gi62465451
gi124240231
gi147259567
gi118157448
gi62465452
gi124240232
gi159171702
gi124227670
gi118157449
gi62465453
gi124232000
gi124240233
gi124229800
gi147259569
gi124227671
gi124233770
gi111053720
gi62465454
gi124232001
gi124240234
gi124229801
gi159171704
gi124227672
gi124233771
gi62465455
gi124232002
gi124240235
gi124229802
gi124227673
gi124233772
gi124245042
gi124232003
gi124240236
gi124229803
gi159171706
gi25004821
gi124227674
gi111053722
gi124233773
gi124245043
gi62465456
gi124232004
gi124240237
gi124229804
gi124227675
gi71841800
gi124233774
gi159171708
gi124245044
gi62465457
gi124232005
gi124240238
gi124229805
gi25004823
gi124227676
gi111053724
gi124233775
gi62465458
gi124232006
gi124240239
gi124229806
gi124227677
gi124233776
gi124223410
gi62465459
gi124232007
gi124229807
gi25004825
gi124227678
gi111053726
gi124233777
gi124223411
gi124232008
gi124229808
gi124227679
gi124233778
gi25004827
gi124223412
gi124232009
gi124229809
gi111053728
gi124233779
gi124223413
gi90969001
gi124223414
gi124228220
gi124223415
gi124228221
gi90969003
gi124223416
gi124228222
gi124223417
gi124228223
gi90969005
gi124223418
gi124228224
gi124223419
gi124228225
gi90969007
gi124228226
gi124228227
gi90969009
gi71039960
gi124228228
gi124228229
gi124241150
gi124238950
gi71039962
gi124241151
gi124238951
gi118155870
gi160349800
gi124241152
gi124238952
gi71039964
gi118155871
gi160349801
gi147260191
gi124241153
gi124238953
gi118155872
gi160349802
gi124241154
gi124238954
gi71039966
gi118155873
gi160349803
gi147260193
gi124241155
gi124238955
gi118155874
gi160349804
gi124241156
gi124238956
gi118155875
gi160349805
gi123126541
gi124241157
gi124238957
gi71039968
gi118155876
gi160349806
gi124241158
gi124238958
gi182375370
gi118155877
gi160349807
gi123126543
gi147260197
gi124241159
gi124238959
gi118155878
gi160349808
gi123126544
gi182375372
gi124224330
gi118155879
gi160349809
gi147260199
gi124237370
gi88696720
gi124224331
gi123126546
gi182375374
gi124237371
gi88696721
gi124224332
gi123126547
gi124237372
gi88696722
gi124224333
gi182375376
gi124229140
gi124237373
gi124224334
gi123126549
gi124229141
gi124237374
gi124224335
gi124229142
gi124237375
gi124224336
gi124229143
gi124237376
gi124224337
gi124229144
gi124237377
gi124224338
gi124229145
gi124237378
gi86285580
gi124224339
gi124229146
gi124237379
gi86285581
gi124229147
gi124229148
gi86285582
gi124229149
gi86285583
gi56606690
gi86285584
gi56606691
gi86285585
gi56606692
gi86285586
gi56606693
gi86285587
gi56606694
gi86285588
gi32330650
gi56606695
gi86285589
gi164430751
gi56606696
gi56606697
gi32330652
gi56606698
gi164430753
gi32330654
gi56606699
gi164430755
gi124238290
gi158346381
gi164430757
gi124238291
gi16326629
gi124238292
gi158346383
gi164430759
gi124238293
gi124238294
gi158346385
gi124239100
gi124238295
gi37902859
gi124239101
gi124238296
gi7264059
gi158346387
gi124239102
gi124238297
gi124222760
gi124239103
gi124238298
gi124222761
gi158346389
gi124239104
gi124238299
gi124222762
gi124239105
gi124222763
gi124239106
gi124222764
gi56782902
gi124239107
gi124222765
gi56782903
gi28974920
gi124239108
gi124222766
gi56782904
gi28974921
gi124239109
gi124222767
gi56782905
gi28974922
gi124222768
gi124249831
gi56782906
gi28974923
gi124222769
gi56782907
gi28974924
gi124249833
gi56782908
gi28974925
gi56782909
gi28974926
gi28974927
gi124249835
gi28974928
gi124230400
gi28974929
gi124230401
gi124249837
gi83629380
gi124230402
gi83629381
gi158344624
gi124230403
gi83629382
gi40353640
gi124235210
gi124230404
gi48596550
gi124235211
gi158344626
gi124230405
gi83629384
gi40353641
gi124235212
gi124230406
gi40353642
gi83629385
gi48596552
gi124235213
gi158344628
gi124230407
gi83629386
gi40353643
gi124235214
gi124230408
gi48596554
gi40353644
gi124235215
gi124230409
gi83629388
gi40353645
gi124235216
gi83629389
gi48596556
gi40353646
gi124235217
gi40353647
gi124235218
gi204305421
gi7689291
gi48596558
gi40353648
gi124235219
gi202078641
gi7689292
gi40353649
gi204305423
gi7689293
gi7689294
gi202078643
gi7689295
gi204305425
gi7689296
gi121622468
gi117343744
gi202078645
gi7689297
gi117343745
gi14537402
gi1857269
gi204305427
gi7689298
gi117343746
gi202078647
gi7689299
gi117343747
gi204305429
gi117343748
gi110832210
gi14537405
gi202078649
gi117343749
gi110832211
gi117652640
gi158121280
gi110832212
gi110832213
gi117652642
gi147260720
gi14537408
gi158121282
gi110832214
gi110832215
gi117652644
gi147260722
gi118157310
gi118161280
gi158121284
gi110832216
gi118157311
gi118161281
gi110832217
gi117652646
gi147260724
gi147259431
gi118157312
gi118161282
gi158121286
gi110832218
gi167554560
gi118157313
gi118161283
gi110832219
gi117652648
gi167554561
gi147259433
gi118157314
gi118161284
gi158121288
gi147260726
gi167554562
gi118157315
gi147260727
gi167554563
gi147259435
gi118157316
gi167554564
gi124240100
gi124237900
gi118157317
gi147260729
gi167554565
gi124240101
gi124237901
gi147259437
gi118157318
gi124227540
gi167554566
gi37961330
gi124240102
gi124237902
gi147259438
gi118157319
gi124227541
gi124233640
gi167554567
gi37961331
gi124240103
gi124237903
gi124227542
gi124233641
gi167554568
gi37961332
gi124240104
gi124237904
gi124227543
gi124233642
gi167554569
gi37961333
gi87047190
gi124240105
gi124237905
gi124227544
gi124233643
gi37961334
gi124240106
gi124237906
gi124227545
gi124233644
gi37961335
gi87047192
gi124240107
gi124237907
gi124227546
gi124233645
gi37961336
gi124240108
gi124237908
gi124227547
gi124233646
gi87047194
gi124240109
gi124237909
gi124227548
gi124233647
gi124227549
gi124233648
gi124358201
gi87047196
gi124233649
gi124358203
gi87047198
gi124358205
gi3123360
gi159600940
gi124358207
gi159600941
gi159600942
gi124358209
gi159600943
gi159600944
gi208972200
gi159600945
gi208972201
gi159600946
gi208972202
gi159600947
gi124242790
gi208972203
gi124241020
gi124238820
gi159600948
gi124242791
gi208972204
gi124241021
gi124238821
gi118155740
gi159600949
gi124242792
gi147260060
gi208972205
gi124241022
gi124238822
gi118155741
gi124242793
gi208972206
gi124241023
gi124238823
gi118155742
gi124242794
gi208972207
gi124241024
gi124238824
gi118155743
gi124242795
gi147260063
gi208972208
gi124241025
gi124238825
gi118155744
gi124242796
gi123126410
gi208972209
gi124241026
gi124238826
gi118155745
gi124242797
gi147260065
gi124241027
gi124238827
gi118155746
gi124242798
gi123126412
gi147260066
gi124241028
gi124238828
gi118155747
gi124242799
gi147260067
gi124241029
gi124238829
gi124224200
gi123126414
gi124225970
gi118155748
gi124224201
gi123126415
gi147260069
gi124225971
gi124237240
gi118155749
gi124224202
gi124225972
gi124264791
gi124237241
gi124224203
gi124225973
gi124237242
gi124224204
gi123126418
gi124225974
gi124264793
gi124229010
gi124237243
gi124224205
gi123126419
gi124225975
gi124229011
gi124237244
gi17530260
gi124224206
gi124225976
gi124264795
gi124229012
gi124237245
gi124224207
gi124225977
gi124229013
gi124237246
gi17530262
gi124224208
gi124225978
gi124264797
gi124229014
gi124237247
gi17530264
gi124224209
gi124225979
gi124229015
gi124237248
gi93276810
gi124264799
gi124229016
gi124237249
gi124229017
gi17530266
gi93276812
gi124229018
gi7620031
gi33324091
gi93276813
gi124229019
gi17530268
gi93276814
gi33324093
gi93276815
gi93276816
gi7620035
gi33324095
gi93276817
gi7620036
gi93276818
gi7620037
gi33324097
gi93276819
gi7620038
gi7620039
gi33324099
gi226844810
gi162532770
gi226844811
gi162532771
gi124226890
gi162532772
gi28376230
gi158346251
gi124226891
gi124238160
gi124226892
gi124238161
gi118155080
gi28376232
gi158346253
gi124226893
gi124238162
gi118155081
gi124226894
gi124238163
gi118155082
gi28376234
gi158346255
gi124226895
gi124238164
gi157168080
gi118155083
gi124226896
gi124238165
gi118155084
gi157168081
gi28376236
gi158346257
gi124226897
gi124238166
gi118155085
gi157168082
gi124226898
gi124238167
gi124222630
gi118155086
gi157168083
gi28376238
gi146761491
gi158346259
gi124226899
gi124238168
gi124222631
gi118155087
gi157168084
gi124238169
gi124222632
gi118155088
gi157168085
gi146761493
gi124222633
gi118155089
gi124222634
gi157168087
gi146761495
gi124222635
gi162289950
gi124222636
gi157168089
gi146761497
gi124222637
gi162289952
gi124222638
gi146761499
gi124222639
gi162289954
gi187936323
gi5139021
gi162289956
gi5139022
gi5139023
gi82830740
gi5139024
gi162289958
gi5139025
gi82830742
gi5139026
gi5139027
gi5139028
gi5139029
gi82830746
gi194441681
gi124231780
gi124231781
gi194441683
gi124231782
gi117651960
gi124231783
gi194441685
gi124236590
gi124231784
gi124236591
gi117651962
gi124231785
gi194441687
gi124236592
gi124231786
gi32394840
gi124236593
gi117651964
gi124231787
gi32394841
gi194441689
gi124236594
gi124231788
gi32394842
gi124236595
gi117651966
gi124231789
gi124236596
gi32394843
gi124236597
gi32394844
gi117651968
gi124236598
gi32394845
gi124236599
gi32394846
gi32394847
gi32394848
gi117652510
gi32394849
gi206600761
gi117652512
gi206600763
gi117652514
gi118158950
gi118161150
gi118158951
gi118161151
gi147259301
gi206600765
gi117652516
gi118158952
gi118161152
gi118158953
gi118161153
gi147259303
gi206600767
gi117652518
gi118158954
gi118161154
gi118158955
gi118161155
gi147259305
gi206600769
gi118158956
gi118161156
gi118158957
gi118161157
gi147259307
gi84177530
gi118158958
gi118161158
gi124227410
gi118158959
gi118161159
gi147259309
gi124227411
gi124233510
gi84177531
gi124227412
gi124233511
gi84177532
gi110628170
gi124227413
gi124233512
gi87047060
gi84177533
gi110628171
gi124227414
gi124233513
gi84177534
gi110628172
gi124227415
gi124233514
gi87047062
gi84177535
gi110628173
gi124227416
gi124233515
gi84177536
gi124227417
gi124233516
gi87047064
gi84177537
gi124227418
gi124233517
gi84177538
gi3859796
gi124227419
gi124233518
gi87047066
gi84177539
gi3859797
gi124233519
gi3859798
gi3859799
gi87047068
gi84782293
gi12055161
gi118159870
gi84782295
gi118159871
gi12055163
gi158345971
gi118159872
gi84782297
gi118159873
gi167996490
gi12055165
gi158345973
gi118159874
gi84782299
gi118159875
gi167996492
gi16588341
gi12055167
gi158345975
gi118159876
gi16588342
gi124242660
gi118153480
gi118159877
gi167996494
gi12055169
gi124242661
gi158345977
gi148821020
gi118153481
gi118155610
gi118159878
gi16588344
gi124242662
gi148821021
gi118153482
gi118155611
gi118159879
gi158345979
gi167996496
gi16588345
gi124242663
gi227438910
gi148821022
gi118153483
gi118155612
gi124242664
gi227438911
gi148821023
gi118153484
gi118155613
gi118158290
gi167996498
gi16588347
gi124242665
gi227438912
gi148821024
gi118153485
gi118155614
gi118158291
gi183987960
gi16588348
gi124242666
gi227438913
gi148821025
gi118153486
gi118155615
gi118158292
gi183987961
gi124242667
gi227438914
gi148821026
gi118153487
gi118158293
gi183987962
gi124242668
gi227438915
gi148821027
gi118153488
gi118155616
gi118158294
gi183987963
gi124242669
gi227438916
gi148821028
gi118153489
gi118155617
gi118158295
gi124225840
gi183987964
gi227438917
gi148821029
gi118155618
gi118158296
gi124225841
gi124237110
gi183987965
gi227438918
gi118155619
gi118158297
gi124225842
gi124237111
gi183987966
gi227438919
gi118158298
gi124225843
gi124237112
gi183987967
gi118158299
gi124225844
gi124237113
gi183987968
gi159503611
gi124225845
gi13569492
gi124237114
gi183987969
gi124225846
gi13569493
gi124237115
gi159503613
gi124225847
gi13569494
gi124237116
gi124225848
gi13569495
gi124237117
gi159503615
gi124225849
gi13569496
gi124237118
gi13569497
gi124237119
gi159503617
gi13569498
gi159503619
gi13569499
gi124243580
gi124243581
gi124243582
gi124243583
gi124243584
gi124243585
gi124243586
gi87046670
gi117957601
gi124243587
gi124234990
gi51873610
gi124243588
gi124234991
gi117957603
gi124243589
gi87046672
gi124234992
gi1589900
gi124226760
gi124234993
gi124238030
gi51873612
gi117957605
gi1589901
gi28376100
gi87046674
gi158346121
gi124226761
gi124234994
gi138248370
gi124238031
gi62183740
gi124226762
gi124234995
gi124238032
gi51873614
gi117957607
gi28376102
gi87046676
gi158346123
gi124226763
gi124234996
gi124238033
gi124226764
gi124234997
gi124238034
gi51873616
gi117957609
gi28376104
gi87046678
gi158346125
gi124226765
gi124234998
gi138248374
gi124238035
gi124226766
gi124234999
gi114159640
gi124238036
gi51873618
gi28376106
gi158346127
gi124226767
gi138248376
gi124238037
gi124222500
gi124226768
gi118160870
gi124238038
gi124222501
gi114159642
gi28376108
gi146761361
gi158346129
gi124226769
gi118160871
gi124238039
gi124222502
gi147262991
gi118160872
gi124222503
gi114159644
gi124225180
gi146761363
gi118160873
gi124222504
gi124225181
gi147262993
gi124222505
gi114159646
gi124225182
gi146761365
gi118160874
gi124222506
gi124225183
gi147262995
gi118160875
gi114159648
gi124222507
gi124225184
gi146761367
gi118160876
gi124222508
gi124225185
gi147262997
gi118160877
gi124222509
gi124225186
gi146761369
gi118160878
gi124225187
gi147262999
gi118160879
gi124225188
gi215421130
gi124225189
gi147263541
gi147263542
gi215421134
gi147263543
gi147263545
gi215421138
gi147263547
gi124231650
gi194441551
gi124231651
gi147263549
gi124231652
gi194441553
gi117651830
gi124231653
gi124231654
gi194441555
gi124236460
gi117651832
gi124231655
gi124236461
gi92852655
gi124231656
gi194441557
gi124236462
gi92852656
gi117651834
gi124231657
gi124236463
gi92852657
gi124231658
gi194441559
gi124236464
gi117651836
gi124231659
gi124236465
gi124236466
gi124236467
gi117651838
gi161788750
gi124236468
gi124236469
gi161788752
gi221706771
gi162581
gi162582
gi206600631
gi71040040
gi206600633
gi118158820
gi118161020
gi118158821
gi118161021
gi71040042
gi206600635
gi118158822
gi118161022
gi221706779
gi118158823
gi118161023
gi206600637
gi118158824
gi118161024
gi124232570
gi118158825
gi118161025
gi206600639
gi124232571
gi118158826
gi118161026
gi124232572
gi118158827
gi118161027
gi124232573
gi84177400
gi124232574
gi118158828
gi118161028
gi84177401
gi124232575
gi118158829
gi118161029
gi84177402
gi124232576
gi1199973
gi84177403
gi124223980
gi124232577
gi1199974
gi84177404
gi124223981
gi124232578
gi1199975
gi84177405
gi124223982
gi124232579
gi18369760
gi1199976
gi84177406
gi124223983
gi124228790
gi84177407
gi124223984
gi18369761
gi124228791
gi84177408
gi93276950
gi124223985
gi18369762
gi124228792
gi84177409
gi124223986
gi18369763
gi117651170
gi124228793
gi124223987
gi18369764
gi76560221
gi159260580
gi117651171
gi124228794
gi86610520
gi124223988
gi18369765
gi159260581
gi118154930
gi117651172
gi124228795
gi124223989
gi18369766
gi76560223
gi159260582
gi118154931
gi117651173
gi124228796
gi18369767
gi159260583
gi118154932
gi117651174
gi124228797
gi86610522
gi18369768
gi76560225
gi159260584
gi118154933
gi117651175
gi124228798
gi18369769
gi159260585
gi118159740
gi117651176
gi124228799
gi86610524
gi170280274
gi76560227
gi118154934
gi118159741
gi117651177
gi170280275
gi118154935
gi118159742
gi117651178
gi86610526
gi76560229
gi118154936
gi118159743
gi117651179
gi167996360
gi118154937
gi118159744
gi86610528
gi121964830
gi118154938
gi118159745
gi167996362
gi121964831
gi118154939
gi118159746
gi121964832
gi124242530
gi118159747
gi167996364
gi121964833
gi124242531
gi118159748
gi121964834
gi124242532
gi118159749
gi167996366
gi121964835
gi124242533
gi121964836
gi7008100
gi124242534
gi59637380
gi118158160
gi167996368
gi121964837
gi7008101
gi124242535
gi118158161
gi121964838
gi7008102
gi183987830
gi124242536
gi118158162
gi121964839
gi7008103
gi183987831
gi124242537
gi118158163
gi7008104
gi183987832
gi124242538
gi118158164
gi7008105
gi183987833
gi124242539
gi118158165
gi124225710
gi7008106
gi183987834
gi118158166
gi124225711
gi222353720
gi7008107
gi183987835
gi118158167
gi124225712
gi222353721
gi7008108
gi183987836
gi118158168
gi124225713
gi222353722
gi7008109
gi183987837
gi124020770
gi118158169
gi124225714
gi222353723
gi183987838
gi124020771
gi124225715
gi222353724
gi183987839
gi159582890
gi124020772
gi124225716
gi222353725
gi159582891
gi124020773
gi124225717
gi222353726
gi159582892
gi124020774
gi124225718
gi222353727
gi159582893
gi124020775
gi124225719
gi222353728
gi159582894
gi124020776
gi147261941
gi222353729
gi159583700
gi159582895
gi124020777
gi71482920
gi159582896
gi124020778
gi71482921
gi147261943
gi124020779
gi71482922
gi71482923
gi147261945
gi124243450
gi118154270
gi71482924
gi124243451
gi118154271
gi71482925
gi124243452
gi118154272
gi147261947
gi124243453
gi118154273
gi82659587
gi124243454
gi118154274
gi118159080
gi147261949
gi124243455
gi82659588
gi118154275
gi118159081
gi124243456
gi38232050
gi82659589
gi118154276
gi118159082
gi124234860
gi124243457
gi26000777
gi87046540
gi118154277
gi118159083
gi160336671
gi124234861
gi124243458
gi26000778
gi38232052
gi118154278
gi118159084
gi124234862
gi124243459
gi121964170
gi26000779
gi87046542
gi118154279
gi118159085
gi160336673
gi124226630
gi124234863
gi38232054
gi118159086
gi124226631
gi124234864
gi121964172
gi87046544
gi124239670
gi118159087
gi160336675
gi124226632
gi124234865
gi121964173
gi38232056
gi124239671
gi118159088
gi124226633
gi124234866
gi87046546
gi124239672
gi118159089
gi160336677
gi124226634
gi124234867
gi121964175
gi38232058
gi124239673
gi124226635
gi124234868
gi121964176
gi87046548
gi124239674
gi160336679
gi124226636
gi124234869
gi124239675
gi124226637
gi114159510
gi121964178
gi124239676
gi124226638
gi121964179
gi46486350
gi124239677
gi118160740
gi146761231
gi124226639
gi11071530
gi114159512
gi46486351
gi124239678
gi118160741
gi147262861
gi11071531
gi46486352
gi124239679
gi146761233
gi147262862
gi114159514
gi124225050
gi46486353
gi118160742
gi124225051
gi46486354
gi118160743
gi147262864
gi114159516
gi124225052
gi46486355
gi146761235
gi118160744
gi124225053
gi46486356
gi118160745
gi114159518
gi147262866
gi124225054
gi46486357
gi146761237
gi118160746
gi124225055
gi46486358
gi118160747
gi147262868
gi124230970
gi124225056
gi46486359
gi146761239
gi118160748
gi124230971
gi74049289
gi124225057
gi118160749
gi124230972
gi124225058
gi118156960
gi124230973
gi124225059
gi118156961
gi124235780
gi158427030
gi147263410
gi124230974
gi147261281
gi22086781
gi159521780
gi118156962
gi124235781
gi124230975
gi159521781
gi118156963
gi124235782
gi158427032
gi147263412
gi124230976
gi147261283
gi22086783
gi159521782
gi118156964
gi124235783
gi124230977
gi118156965
gi158427034
gi124235784
gi147263414
gi124230978
gi22086785
gi122936930
gi118156966
gi124235785
gi124230979
gi147261286
gi122936931
gi118156967
gi124235786
gi158427036
gi147263416
gi156571870
gi22086787
gi122936932
gi118156968
gi124235787
gi156571871
gi147261288
gi122936933
gi124235788
gi158427038
gi147263418
gi156571872
gi124231520
gi47157220
gi22086789
gi194441421
gi118156969
gi47157221
gi124235789
gi156571873
gi124231521
gi183988090
gi156571874
gi124231522
gi47157222
gi183988091
gi194441423
gi122936936
gi156571875
gi117651700
gi124231523
gi47157223
gi183988092
gi208658354
gi122936937
gi156571876
gi124231524
gi47157224
gi183988093
gi194441425
gi92857330
gi122936938
gi124236330
gi156571877
gi117651702
gi124231525
gi47157225
gi183988094
gi208658356
gi122936939
gi124236331
gi47157226
gi156571878
gi124231526
gi183988095
gi194441427
gi124236332
gi47157227
gi117651704
gi124231527
gi183988096
gi208658358
gi124236333
gi124231528
gi47157228
gi183988097
gi194441429
gi124236334
gi124231529
gi47157229
gi124236335
gi117651706
gi183988098
gi124236336
gi18071930
gi183988099
gi124236337
gi18071931
gi117651708
gi124236338
gi221328531
gi18071932
gi124236339
gi221328532
gi18071933
gi118157880
gi118160080
gi18071934
gi118157881
gi118160081
gi118157882
gi118160082
gi118157883
gi118160083
gi217315180
gi118157884
gi118160084
gi110676540
gi118157885
gi118160085
gi118157886
gi118160086
gi124240670
gi110676542
gi118157887
gi118160087
gi109629081
gi124240671
gi110676544
gi118157888
gi118160088
gi124240672
gi118157889
gi118160089
gi109629083
gi124232440
gi124240673
gi110676546
gi124232441
gi124240674
gi109629085
gi124232442
gi124240675
gi124232443
gi124240676
gi110676548
gi109629087
gi124232444
gi124240677
gi124232445
gi124240678
gi109629089
gi124232446
gi124240679
gi172053461
gi124232447
gi124223850
gi124232448
gi172053463
gi124223851
gi124232449
gi124223852
gi172053465
gi124223853
gi124228660
gi124223854
gi124228661
gi172053467
gi124223855
gi124228662
gi124223856
gi117651040
gi124228663
gi172053469
gi124223857
gi117651041
gi124228664
gi124223858
gi118154800
gi117651042
gi124228665
gi124223859
gi118154801
gi117651043
gi124228666
gi61699810
gi117651044
gi124228667
gi118154802
gi61699811
gi117651045
gi124228668
gi121963890
gi118154803
gi118159610
gi117651046
gi124228669
gi118154804
gi118159611
gi124241590
gi61699812
gi117651047
gi121963892
gi5326711
gi118154805
gi118159612
gi124241591
gi61699813
gi117651048
gi121963893
gi118154806
gi118159613
gi124241592
gi61699814
gi117651049
gi167996230
gi118154807
gi118159614
gi124241593
gi61699815
gi121964700
gi121963895
gi118154808
gi118159615
gi124241594
gi61699816
gi167996232
gi121964701
gi5326715
gi118154809
gi118159616
gi124241595
gi61699817
gi121963897
gi124242400
gi118159617
gi124241596
gi61699818
gi167996234
gi121964703
gi124242401
gi118159618
gi124241597
gi61699819
gi121964704
gi121963899
gi124242402
gi118159619
gi124241598
gi167996236
gi55735430
gi124242403
gi124241599
gi55735431
gi121964706
gi124242404
gi118158030
gi167996238
gi110277460
gi55735432
gi124224770
gi124242405
gi118158031
gi55735433
gi121964708
gi124224771
gi124242406
gi118158032
gi55735434
gi124224772
gi124242407
gi118158033
gi55735435
gi124224773
gi124242408
gi118158034
gi187438021
gi124229580
gi124224774
gi124242409
gi115394591
gi124229581
gi55735436
gi124224775
gi118158036
gi56682534
gi124558242
gi124229582
gi55735437
gi124224776
gi118158037
gi56682535
gi115394593
gi124229583
gi55735438
gi124224777
gi118158038
gi56682536
gi124229584
gi157475120
gi55735439
gi124224778
gi118158039
gi56682537
gi115394595
gi124229585
gi124224779
gi56682538
gi157475122
gi124229586
gi56682539
gi115394597
gi124229587
gi124223190
gi157475124
gi124229588
gi124223191
gi115394599
gi124229589
gi124223192
gi62997070
gi157475126
gi124223193
gi62997071
gi124223194
gi62997072
gi12958582
gi157475128
gi215732562
gi124223195
gi62997073
gi215732563
gi124223196
gi62997074
gi215732564
gi124223197
gi62997075
gi124243320
gi215732565
gi124223198
gi118154140
gi62997076
gi124243321
gi215732566
gi124223199
gi118154141
gi62997077
gi124243322
gi215732567
gi118154142
gi89148131
gi62997078
gi162956331
gi124243323
gi118154143
gi62997079
gi124243324
gi215732569
gi118154144
gi162956333
gi124243325
gi118154145
gi124243326
gi118154146
gi162956335
gi124234730
gi124243327
gi87046410
gi118154147
gi124234731
gi124243328
gi118154148
gi162956337
gi124234732
gi18041970
gi124243329
gi121964040
gi87046412
gi118154149
gi124226500
gi124234733
gi121964041
gi124239540
gi162956339
gi124226501
gi195542421
gi124234734
gi121964042
gi87046414
gi124239541
gi124226502
gi124234735
gi121964043
gi124239542
gi124226503
gi195542423
gi124234736
gi121964044
gi87046416
gi124239543
gi124226504
gi124234737
gi121964045
gi89477160
gi124239544
gi124226505
gi195542425
gi124234738
gi121964046
gi89477161
gi87046418
gi124239545
gi124226506
gi124234739
gi40642921
gi121964047
gi89477162
gi2352380
gi124239546
gi124226507
gi195542427
gi121964048
gi89477163
gi2352381
gi40642923
gi124239547
gi124226508
gi121964049
gi89477164
gi2352382
gi124239548
gi124226509
gi195542429
gi89477165
gi2352383
gi118160610
gi124239549
gi40642925
gi56938840
gi2352384
gi118160611
gi56938841
gi89477166
gi2352385
gi118160612
gi56938842
gi89477167
gi2352386
gi2352387
gi118160613
gi56938843
gi89477168
gi118160614
gi56938844
gi89477169
gi2352388
gi118160615
gi109629610
gi56938845
gi2352389
gi118160616
gi56938846
gi118160617
gi109629612
gi124230840
gi118160618
gi124230841
gi157021246
gi56938847
gi118160619
gi109629614
gi124230842
gi56938848
gi118156830
gi124230843
gi157021248
gi56938849
gi118156831
gi109629616
gi124235650
gi124230844
gi147261151
gi157021249
gi118156832
gi124235651
gi124230845
gi118156833
gi109629618
gi124235652
gi124230846
gi147261153
gi118156834
gi124235653
gi124230847
gi118156835
gi124235654
gi124230848
gi147261155
gi118156836
gi124235655
gi124230849
gi122936802
gi124235656
gi147261157
gi118156837
gi122936803
gi124235657
gi118156838
gi122936804
gi124235658
gi58372954
gi147261159
gi118156839
gi58465157
gi122936805
gi124235659
gi31616370
gi122936806
gi58372956
gi31616371
gi122936807
gi124234070
gi31616372
gi122936808
gi124236200
gi58372958
gi14349240
gi124234071
gi31616373
gi122936809
gi124236201
gi14349241
gi124234072
gi31616374
gi159664210
gi124236202
gi14349242
gi124234073
gi31616375
gi159664211
gi124236203
gi14349243
gi124234074
gi31616376
gi159664212
gi124236204
gi14349244
gi124234075
gi31616377
gi31616378
gi124236205
gi124234076
gi124236206
gi57546157
gi14349245
gi124234077
gi31616379
gi124236207
gi14349246
gi124234078
gi124236208
gi57546159
gi14349247
gi124234079
gi124236209
gi14349248
gi118157750
gi147259870
gi118157751
gi147262071
gi118157752
gi147259872
gi118157753
gi147262073
gi217315050
gi118157754
gi147259874
gi110676410
gi118157755
gi147262075
gi217315052
gi118157756
gi124240540
gi147259876
gi110676412
gi32395967
gi118157757
gi124240541
gi147262077
gi217315054
gi32395968
gi118157758
gi124240542
gi147259878
gi110676414
gi124230180
gi32395969
gi124227980
gi118157759
gi124232310
gi124240543
gi147262079
gi217315056
gi124230181
gi124227981
gi110676416
gi124232311
gi124240544
gi124230182
gi124227982
gi118156170
gi124232312
gi124240545
gi217315058
gi124230183
gi124227983
gi118156171
gi124232313
gi124240546
gi110676418
gi124230184
gi124227984
gi118156172
gi123125931
gi124232314
gi124240547
gi124230185
gi124227985
gi118156173
gi123125932
gi124232315
gi124240548
gi124230186
gi124227986
gi118156174
gi124232316
gi124240549
gi124230187
gi124227987
gi118156175
gi124223720
gi123125934
gi124232317
gi124230188
gi124227988
gi118156176
gi124223721
gi124232318
gi124230189
gi124227989
gi118156177
gi124223722
gi123125936
gi124232319
gi118156178
gi124223723
gi118156179
gi124223724
gi123125938
gi124228530
gi124223725
gi124228531
gi172053337
gi124223726
gi124228532
gi124223727
gi124228533
gi172053339
gi124223728
gi124228534
gi124223729
gi124228535
gi124228536
gi124228537
gi37591040
gi124228538
gi121963761
gi1903305
gi37591041
gi124228539
gi121963762
gi11063070
gi124241460
gi37591042
gi11063071
gi124241461
gi37591043
gi121963764
gi124241462
gi37591044
gi167996100
gi121963765
gi124241463
gi11063073
gi124241464
gi167996102
gi118157090
gi121963767
gi11063074
gi124241465
gi118157091
gi124241466
gi167996104
gi118157092
gi121963769
gi124241467
gi118157093
gi124241468
gi118157094
gi124241469
gi118157095
gi167996108
gi124224640
gi118157096
gi124237680
gi124224641
gi118157097
gi124237681
gi124224642
gi118157098
gi124237682
gi124224643
gi118157099
gi46560483
gi124229450
gi124237683
gi124224644
gi124229451
gi124237684
gi124224645
gi37903157
gi124229452
gi124237685
gi124224646
gi124229453
gi124237686
gi124224647
gi124229454
gi124237687
gi124224648
gi124229455
gi124237688
gi124224649
gi124229456
gi124237689
gi124223060
gi124229457
gi124223061
gi124229458
gi124223062
gi124229459
gi124223063
gi124223064
gi124223065
gi124223066
gi82698140
gi124223067
gi82698141
gi124223068
gi82698142
gi118154010
gi116583910
gi124223069
gi82698143
gi118154011
gi82698144
gi118154012
gi116583912
gi162956201
gi82698145
gi118154013
gi82698146
gi118154014
gi162956203
gi82698147
gi118154015
gi116583914
gi82698148
gi118154016
gi82698149
gi162956205
gi124234600
gi118154017
gi116583916
gi124234601
gi118154018
gi162956207
gi60459590
gi124234602
gi118154019
gi116583918
gi20177390
gi60459591
gi124234603
gi124239410
gi162956209
gi60459592
gi20177391
gi124234604
gi123126190
gi124239411
gi60459593
gi20177392
gi124234605
gi124239412
gi60459594
gi20177393
gi124234606
gi123126192
gi124239413
gi60459595
gi20177394
gi124234607
gi60459596
gi124239414
gi124234608
gi145864822
gi123126194
gi124239415
gi60459597
gi124234609
gi124239416
gi60459598
gi123126196
gi124239417
gi60459599
gi218974520
gi124239418
gi147262600
gi123126198
gi124239419
gi123126199
gi147262602
gi147262604
gi147262605
gi197257680
gi197257681
gi37594654
gi147262606
gi197257682
gi147262607
gi197257683
gi124230710
gi197257684
gi124230711
gi147262609
gi197257685
gi124230712
gi118156700
gi147261020
gi197257686
gi124230713
gi118156701
gi86451241
gi124235520
gi197257687
gi124230714
gi118156702
gi147261022
gi124235521
gi197257688
gi124230715
gi118156703
gi124235522
gi197257689
gi124230716
gi118156704
gi147261024
gi124235523
gi124230717
gi124235524
gi118156705
gi147261026
gi124235525
gi474437
gi124230718
gi118156706
gi124235526
gi124230719
gi118156707
gi147261028
gi124235527
gi118156708
gi124235528
gi118156709
gi34871921
gi31616240
gi186966100
gi124235529
gi31616241
gi186966101
gi186966102
gi34871923
gi31616242
gi31616243
gi186966103
gi34871925
gi186966104
gi57282049
gi31616245
gi186966105
gi39573545
gi54778610
gi34871927
gi186966106
gi39573546
gi54778611
gi31616247
gi186966107
gi39573547
gi34871929
gi186966108
gi39573548
gi54778612
gi126508251
gi31616249
gi186966109
gi54778613
gi54778614
gi126508253
gi57114800
gi54778615
gi57114801
gi54778616
gi126508255
gi54778617
gi57114802
gi118157620
gi57114803
gi54778618
gi126508257
gi118157621
gi54778619
gi57114804
gi147259741
gi118157622
gi57114805
gi126508259
gi90192681
gi118157623
gi57114806
gi118157624
gi57114807
gi147259744
gi118157625
gi124357961
gi57114808
gi90192683
gi118157626
gi34398480
gi57114809
gi124240410
gi118157627
gi116584171
gi34398481
gi124357963
gi124240411
gi147259747
gi90192685
gi118157628
gi124230050
gi124227850
gi34398482
gi124240412
gi116584173
gi124230051
gi124227851
gi124233950
gi124357965
gi124240413
gi147259749
gi90192687
gi118157629
gi34398483
gi124230052
gi124227852
gi111053900
gi124233951
gi124240414
gi118156040
gi116584175
gi124230053
gi124227853
gi124233952
gi124357967
gi124240415
gi90192689
gi118156041
gi124230054
gi124227854
gi111053902
gi124233953
gi124240416
gi118156042
gi116584177
gi124230055
gi124227855
gi124233954
gi124357969
gi124240417
gi118156043
gi124230056
gi124227856
gi111053904
gi124233955
gi217426086
gi124240418
gi118156044
gi116584179
gi124230057
gi124227857
gi124233956
gi217426087
gi124240419
gi118156045
gi45453410
gi124230058
gi124227858
gi124233957
gi217426088
gi124358510
gi217426089
gi118156046
gi124230059
gi45453411
gi124227859
gi111053906
gi124233958
gi118156047
gi45453412
gi124233959
gi118156048
gi45453413
gi111053908
gi118156049
gi124228400
gi45453414
gi124228401
gi45453415
gi124228402
gi45453416
gi102230192
gi124228403
gi45453417
gi3123670
gi124228404
gi45453418
gi3123671
gi124228405
gi45453419
gi3123672
gi124228406
gi3123673
gi124228407
gi8575590
gi124228408
gi121963630
gi8575591
gi124228409
gi121963631
gi8575592
gi102230199
gi8575593
gi117652290
gi124241330
gi121963633
gi8575594
gi124241331
gi62083370
gi8575595
gi117652292
gi124241332
gi121963635
gi8575596
gi147260371
gi124241333
gi121963636
gi8575597
gi117652294
gi124241334
gi62083372
gi147259080
gi8575598
gi147260373
gi124241335
gi121963638
gi8575599
gi117652296
gi147260374
gi124241336
gi62083374
gi147259082
gi51702431
gi121963639
gi124241337
gi117652298
gi147260376
gi124241338
gi62083376
gi147259084
gi124241339
gi58373080
gi147259085
gi116496380
gi124224510
gi147260378
gi62083378
gi124224511
gi124237550
gi147259087
gi116496382
gi124224512
gi58373082
gi124237551
gi147259088
gi124224513
gi124227190
gi124237552
gi147259089
gi116496384
gi124224514
gi124227191
gi124233290
gi58373084
gi124229320
gi124237553
gi5852861
gi124224515
gi124227192
gi124233291
gi124229321
gi124237554
gi5852862
gi116496386
gi124224516
gi124227193
gi124233292
gi58373086
gi124229322
gi124237555
gi5852863
gi124224517
gi124227194
gi124233293
gi124229323
gi124237556
gi5852864
gi116496388
gi124224518
gi124227195
gi124233294
gi58373088
gi124229324
gi124237557
gi5852865
gi124224519
gi124227196
gi124233295
gi124229325
gi124237558
gi124227197
gi124233296
gi124229326
gi124237559
gi124227198
gi17063301
gi124233297
gi124229327
gi124227199
gi124233298
gi124229328
gi28375990
gi124233299
gi124229329
gi28375992
gi28375994
gi28375996
gi148283220
gi148283221
gi28375998
gi148283222
gi148283223
gi148283224
gi148283225
gi124238470
gi148283226
gi124238471
gi118155390
gi148283227
gi124238472
gi118155391
gi148283228
gi124238473
gi118155392
gi148283229
gi45861540
gi124238474
gi118155393
gi45861541
gi124238475
gi118155394
gi45861542
gi123126060
gi124238476
gi118155395
gi45861543
gi123126061
gi124238477
gi124222940
gi118155396
gi45861544
gi124238478
gi124222941
gi118155397
gi123126063
gi124238479
gi124222942
gi118155398
gi123126064
gi124222943
gi118155399
gi123126065
gi124222944
gi123126066
gi124222945
gi123126067
gi124222946
gi123126068
gi124222947
gi124222948
gi53794453
gi124222949
gi67633287
gi197257550
gi197257551
gi197257552
gi197257553
gi197257554
gi197257555
gi83629560
gi197257556
gi83629561
gi197257557
gi83629562
gi197257558
gi217069690
gi197257559
gi217069691
gi83629564
gi194441991
gi217069692
gi83629565
gi217069693
gi83629566
gi194441993
gi217069694
gi110349250
gi83629568
gi110349251
gi51873390
gi194441995
gi83629569
gi110349252
gi51873391
gi158132180
gi110349253
gi51873392
gi194441997
gi117343920
gi158132181
gi110349254
gi51873393
gi63095100
gi117343921
gi158132182
gi110349255
gi51873394
gi194441999
gi63095101
gi148535270
gi158132183
gi110349256
gi51873395
gi63095102
gi158132184
gi110349257
gi51873396
gi63095103
gi148535272
gi158132185
gi51874201
gi110349258
gi51873397
gi63095104
gi158132186
gi63095105
gi110349259
gi51873398
gi148535274
gi37902379
gi158132187
gi51874203
gi51873399
gi63095106
gi148535275
gi158132188
gi63095107
gi158132189
gi63095108
gi148535277
gi51874205
gi63095109
gi148535279
gi147260900
gi51874207
gi51874209
gi147260901
gi147259611
gi147260903
gi32395703
gi147259613
gi167995880
gi32395704
gi147260905
gi58618271
gi32395705
gi147259615
gi167995882
gi32395706
gi147260907
gi58618273
gi32395707
gi116584041
gi147259617
gi167995884
gi32395708
gi147260909
gi32395709
gi58618275
gi124227720
gi147259619
gi167995886
gi116584043
gi124227721
gi124233820
gi58618277
gi124227722
gi124233821
gi167995888
gi116584045
gi124227723
gi124233822
gi87047370
gi58618279
gi124227724
gi124233823
gi87047371
gi116584047
gi124227725
gi124233824
gi87047372
gi124227726
gi62911690
gi124233825
gi172054840
gi87047373
gi116584049
gi124227727
gi124233826
gi172054841
gi87047374
gi124227728
gi62911692
gi124233827
gi172054842
gi87047375
gi172054843
gi124227729
gi124233828
gi62911694
gi124233829
gi87047376
gi87047377
gi62911696
gi87047378
gi87047379
gi62911698
gi55846606
gi3123543
gi3123544
gi54124733
gi3123545
gi54124734
gi3123546
gi124242970
gi54124735
gi117652160
gi124241200
gi118153790
gi124242971
gi54124736
gi124241201
gi118153791
gi118155920
gi124242972
gi54124737
gi117652162
gi124241202
gi118153792
gi118155921
gi124242973
gi54124738
gi147260241
gi124241203
gi118153793
gi118155922
gi54124739
gi226423758
gi124242974
gi117652164
gi124241204
gi118153794
gi118155923
gi124242975
gi147260243
gi124241205
gi124242976
gi117652166
gi124241206
gi118153796
gi118155924
gi124242977
gi147260245
gi124241207
gi118153797
gi118155925
gi124242978
gi117652168
gi124241208
gi118153798
gi118155926
gi124242979
gi147260247
gi124241209
gi118153799
gi118155927
gi118155928
gi124237420
gi118155929
gi124237421
gi124237422
gi124227060
gi124237423
gi124227061
gi124233160
gi124237424
gi124227062
gi124233161
gi124237425
gi124227063
gi124233162
gi124237426
gi124227064
gi124233163
gi124237427
gi124227065
gi124233164
gi124237428
gi124227066
gi124233165
gi124237429
gi124227067
gi124233166
gi124227068
gi124233167
gi124227069
gi124233168
gi28375860
gi124233169
gi124243890
gi56606740
gi29125670
gi124243891
gi28375862
gi56606741
gi29125671
gi124243892
gi56606742
gi29125672
gi124243893
gi28375864
gi56606743
gi29125673
gi124243894
gi56606744
gi29125674
gi56606745
gi124243895
gi28375866
gi31711458
gi29125675
gi164430801
gi124243896
gi29125676
gi33320010
gi124243897
gi37902900
gi28375868
gi56606746
gi33320011
gi164430803
gi124243898
gi56606747
gi33320012
gi124243899
gi56606748
gi164430805
gi33320013
gi56606749
gi33320014
gi124238340
gi158346431
gi33320015
gi164430807
gi124238341
gi118155260
gi33320016
gi124238342
gi158346433
gi68124051
gi37889810
gi164430809
gi118155261
gi33320017
gi124238343
gi37889811
gi118155262
gi33320018
gi124238344
gi158346435
gi111054030
gi50405301
gi68124053
gi37889812
gi118155263
gi33320019
gi124238345
gi50405302
gi189008706
gi37889813
gi111054032
gi118155264
gi124238346
gi158346437
gi50405303
gi118155265
gi124238347
gi37889814
gi124222810
gi50405304
gi68124055
gi118155266
gi111054034
gi124238348
gi37889815
gi124222811
gi146761671
gi158346439
gi50405305
gi118155267
gi124238349
gi37889816
gi124222812
gi50405306
gi68124057
gi118155268
gi111054036
gi146761673
gi37889817
gi124222813
gi124225490
gi50405307
gi118155269
gi37889818
gi124222814
gi124225491
gi50405308
gi68124059
gi37889819
gi124222815
gi124225492
gi146761675
gi111054038
gi124222816
gi124225493
gi50405309
gi146761677
gi124222817
gi124225494
gi124222818
gi124225495
gi124222819
gi124225496
gi146761679
gi124225497
gi124225498
gi77415691
gi124225499
gi83629430
gi83629432
gi83629433
gi83629434
gi124231960
gi194441861
gi124231961
gi83629436
gi124231962
gi194441863
gi83629437
gi124231963
gi217069565
gi83629438
gi124231964
gi194441865
gi7689340
gi217069566
gi124236770
gi124231965
gi7689341
gi217069567
gi124236771
gi124231966
gi194441867
gi7689342
gi217069568
gi124236772
gi124231967
gi7689343
gi217069569
gi124236773
gi124231968
gi194441869
gi7689344
gi124236774
gi158132053
gi124231969
gi7689345
gi6693640
gi124236775
gi158132054
gi7689346
gi6693641
gi124236776
gi158132055
gi7689347
gi6693642
gi124236777
gi158132056
gi6693643
gi124236778
gi158132057
gi6693644
gi124236779
gi158132058
gi6693645
gi158132059
gi6693646
gi6693647
gi6693648
gi6693649
gi112789879
gi167995750
gi124232880
gi167995752
gi124232881
gi124232882
gi147263190
gi167995754
gi124232883
gi124232884
gi147263192
gi167995756
gi124232885
gi18653070
gi124232886
gi147263194
gi18653071
gi87047240
gi167995758
gi124232887
gi124232888
gi147263196
gi18653072
gi87047242
gi124232889
gi62911560
gi18653073
gi147263198
gi18653074
gi147263199
gi18653075
gi87047244
gi62911562
gi18653076
gi89953757
gi117651480
gi87047246
gi89953758
gi62911564
gi89953759
gi117651482
gi87047248
gi62911566
gi117651484
gi62911568
gi117651486
gi117651488
gi56181986
gi12247430
gi117652030
gi12247431
gi124242840
gi118153660
gi12247432
gi124242841
gi118153661
gi1848068
gi117652032
gi12247433
gi124242842
gi118153662
gi1848069
gi12247434
gi124242843
gi118153663
gi117652034
gi12247435
gi124242844
gi118153664
gi118158470
gi12247436
gi124242845
gi118153665
gi118158471
gi117652036
gi124242846
gi118153666
gi118158472
gi124242847
gi118153667
gi118158473
gi117652038
gi124242848
gi118153668
gi118158474
gi158537021
gi124242849
gi118158475
gi118153669
gi118158476
gi52547370
gi118158477
gi118158478
gi52547372
gi118158479
gi57918891
gi52547374
gi57918893
gi52547376
gi57918895
gi52547378
gi57918897
gi86285500
gi86285501
gi57918899
gi86285502
gi33324141
gi124243760
gi118154580
gi33324143
gi124243761
gi118154581
gi124243762
gi6687440
gi118154582
gi33324145
gi124243763
gi6687441
gi118154583
gi124243764
gi6687442
gi118154584
gi118159390
gi124243765
gi6687443
gi118154585
gi118159391
gi33324147
gi124243766
gi6687444
gi118154586
gi118159392
gi124243767
gi118154587
gi118159393
gi33324149
gi124243768
gi118154588
gi118159394
gi124243769
gi121964480
gi118154589
gi118159395
gi124226940
gi118159396
gi124226941
gi124238210
gi121964482
gi158346301
gi124242180
gi124239980
gi118159397
gi124226942
gi124238211
gi124242181
gi124239981
gi118155130
gi118159398
gi124226943
gi124238212
gi121964484
gi158346303
gi124242182
gi124239982
gi118155131
gi118159399
gi124226944
gi124238213
gi121964485
gi124242183
gi124239983
gi118155132
gi124226945
gi3063720
gi124238214
gi158346305
gi124242184
gi124239984
gi18766071
gi118155133
gi124226946
gi124238215
gi121964487
gi124242185
gi124239985
gi18766072
gi118155134
gi124226947
gi124238216
gi121964488
gi158346307
gi124242186
gi124239986
gi18766073
gi118155135
gi33112748
gi124226948
gi124238217
gi121964489
gi40218300
gi124242187
gi124239987
gi118155136
gi158346309
gi124226949
gi124238218
gi146761541
gi124242188
gi124239988
gi118155137
gi124238219
gi124242189
gi124239989
gi118155138
gi124225360
gi146761543
gi118155139
gi124225361
gi124225362
gi146761545
gi124225363
gi124225364
gi146761547
gi124225365
gi124225366
gi146761549
gi124225367
gi124225368
gi124225369
gi147261591
gi147261593
gi83629300
gi83629301
gi147261595
gi83629302
gi147261597
gi83629304
gi83629305
gi124231830
gi147261599
gi194441731
gi83629306
gi124231831
gi124231832
gi194441733
gi37902110
gi83629308
gi124231833
gi34420367
gi124236640
gi83629309
gi124231834
gi194441735
gi124236641
gi124231835
gi124236642
gi124231836
gi124226280
gi194441737
gi124236643
gi124231837
gi124226281
gi124236644
gi124231838
gi124226282
gi194441739
gi124236645
gi152940808
gi124231839
gi124226283
gi124236646
gi124226284
gi194592520
gi124236647
gi124226285
gi124236648
gi124226286
gi124236649
gi116248291
gi124226287
gi124226288
gi118160390
gi116248293
gi124226289
gi118160391
gi118160392
gi116248295
gi118160393
gi118160394
gi116248297
gi118160395
gi118161200
gi118160396
gi118161201
gi124240980
gi116248299
gi118160397
gi118161202
gi124240981
gi118160398
gi118161203
gi124240982
gi118160399
gi124232750
gi124240983
gi118161204
gi124232751
gi124240984
gi118161205
gi124232752
gi124240985
gi118161206
gi124232753
gi124240986
gi118161207
gi124232754
gi124240987
gi12620230
gi147263061
gi118161208
gi124232755
gi124240988
gi12620231
gi118161209
gi124232756
gi124240989
gi147263063
gi159595810
gi124232757
gi87047110
gi159595811
gi124232758
gi147263065
gi159595812
gi124232759
gi159595813
gi147263067
gi87047112
gi163311250
gi159595814
gi124231170
gi124228970
gi159595815
gi147263069
gi124231171
gi87047114
gi124228971
gi163311252
gi159595816
gi124231172
gi124228972
gi87047116
gi124231173
gi124228973
gi163311254
gi159595817
gi124231174
gi124228974
gi159595818
gi124231175
gi87047118
gi124228975
gi163311256
gi159595819
gi159024300
gi124231176
gi124228976
gi124231177
gi124228977
gi163311258
gi159024302
gi124231178
gi124228978
gi118159920
gi124231179
gi124228979
gi118159921
gi159024304
gi118159922
gi118159923
gi159024306
gi167996540
gi118159924
gi118159925
gi167996542
gi159024308
gi118159926
gi124242710
gi118153530
gi118159927
gi167996544
gi124242711
gi118153531
gi124242712
gi118153532
gi118159928
gi167996546
gi124242713
gi118153533
gi118159929
gi124242714
gi118153534
gi118158340
gi167996548
gi124242715
gi118153535
gi118158341
gi124242716
gi118153536
gi118158342
gi126571080
gi124242717
gi118158343
gi126571081
gi124242718
gi118153537
gi118158344
gi124232090
gi124229890
gi126571082
gi118153538
gi118158345
gi124232091
gi124229891
gi126571083
gi124242719
gi118153539
gi118158346
gi124232092
gi124229892
gi126571084
gi118158347
gi165910333
gi124232093
gi124229893
gi124264711
gi126571085
gi51951281
gi118158348
gi165910334
gi124232094
gi124229894
gi13569540
gi126571086
gi118158349
gi165910335
gi124232095
gi124229895
gi13569541
gi124264713
gi126571087
gi51951283
gi165910336
gi124232096
gi124229896
gi13569542
gi126571088
gi165910337
gi124232097
gi124229897
gi66472209
gi124264715
gi51951285
gi23506290
gi165910338
gi124232098
gi124229898
gi165910339
gi124232099
gi124229899
gi124264717
gi5805160
gi51951287
gi23506292
gi5805161
gi5805162
gi51951289
gi23506294
gi124264719
gi5805163
gi5805164
gi23506296
gi5805165
gi5805166
gi124243630
gi118154450
gi23506298
gi5805167
gi124243631
gi118154451
gi6687310
gi5805168
gi124243632
gi118154452
gi6687311
gi5805169
gi124243633
gi118154453
gi6687312
gi12053644
gi124243634
gi118154454
gi118159260
gi6687313
gi124243635
gi118154455
gi118159261
gi6687314
gi124243636
gi118154456
gi118159262
gi87046720
gi56182000
gi124243637
gi118154457
gi118159263
gi6687316
gi160336851
gi124243638
gi118154458
gi118159264
gi87046722
gi6687317
gi124243639
gi118154459
gi118159265
gi160336853
gi124226810
gi121964351
gi118159266
gi87046724
gi124242050
gi124239850
gi124226811
gi121964352
gi118159267
gi124242051
gi124239851
gi160336855
gi124226812
gi118155000
gi118159268
gi87046726
gi124242052
gi124239852
gi124226813
gi121964354
gi118155001
gi118159269
gi124242053
gi124239853
gi160336857
gi124226814
gi121964355
gi118155002
gi87046728
gi124242054
gi124239854
gi124226815
gi118155003
gi124242055
gi124239855
gi160336859
gi124226816
gi117276850
gi121964357
gi118155004
gi124242056
gi124239856
gi124226817
gi117276851
gi121964358
gi118155005
gi124242057
gi124239857
gi124226818
gi117276852
gi118155006
gi146761411
gi124242058
gi124239858
gi124226819
gi117276853
gi118155007
gi118160920
gi117276854
gi124242059
gi124239859
gi118155008
gi118160921
gi146761413
gi117276855
gi124225230
gi118155009
gi118160922
gi117276856
gi124225231
gi118160923
gi146761415
gi117276857
gi124225232
gi118160924
gi117276858
gi124225233
gi118160925
gi146761417
gi73695580
gi124225234
gi118160926
gi117276859
gi124225235
gi118160927
gi146761419
gi124225236
gi118160928
gi124225237
gi118160929
gi124225238
gi148285520
gi124225239
gi124235960
gi147261461
gi124235961
gi148285522
gi124235962
gi147261463
gi124235963
gi148285524
gi124235964
gi147261465
gi51339775
gi124235965
gi148285526
gi116583690
gi51339776
gi124235966
gi147261467
gi51339777
gi59939970
gi124235967
gi148285528
gi116583692
gi51339778
gi59939971
gi124235968
gi124231700
gi147261469
gi194441601
gi51339779
gi59939972
gi124235969
gi124231701
gi183988270
gi116583694
gi59939973
gi183988271
gi124231702
gi194441603
gi59939974
gi124231703
gi124234380
gi183988272
gi116583696
gi59939975
gi124236510
gi124231704
gi124234381
gi183988273
gi194441605
gi59939976
gi124236511
gi124231705
gi124234382
gi116583698
gi194441607
gi124236512
gi171466640
gi124231706
gi124226150
gi124234383
gi183988274
gi59939977
gi124236513
gi124239190
gi124231707
gi124226151
gi124234384
gi183988275
gi59939978
gi61652864
gi124236514
gi124239191
gi171466642
gi124226152
gi124234385
gi183988276
gi194441609
gi59939979
gi183988277
gi124236515
gi124239192
gi124231708
gi124226153
gi124234386
gi61652865
gi124236516
gi124239193
gi171466644
gi124231709
gi124226154
gi124234387
gi61652866
gi183988278
gi124236517
gi124239194
gi124226155
gi124234388
gi61652867
gi183988279
gi171466646
gi124236518
gi124239195
gi124226156
gi124234389
gi61652868
gi124236519
gi124239196
gi124226157
gi61652869
gi124239197
gi171466648
gi124226158
gi118160260
gi124239198
gi124226159
gi118160261
gi1883023
gi124239199
gi147262381
gi118160262
gi147262382
gi118160263
gi1883025
gi118160264
gi147262384
gi118160265
gi1883027
gi118160266
gi109629260
gi124240850
gi147262386
gi118160267
gi1883029
gi124240851
gi109629262
gi118160268
gi124240852
gi147262388
gi124230490
gi124232620
gi124240853
gi124230491
gi118160269
gi109629264
gi124232621
gi124240854
gi124230492
gi118156480
gi124232622
gi124240855
gi124230493
gi118156481
gi109629266
gi124232623
gi124240856
gi34148100
gi124230494
gi118156482
gi124232624
gi124240857
gi124230495
gi118156483
gi109629268
gi124232625
gi124240858
gi124230496
gi118156484
gi50402260
gi124232626
gi124240859
gi124230497
gi118156485
gi50402261
gi124232627
gi124230498
gi118156486
gi50402262
gi124232628
gi124230499
gi223587690
gi118156487
gi50402263
gi124232629
gi118156488
gi50402264
gi223587692
gi118156489
gi50402265
gi37256225
gi124231040
gi124228840
gi50402266
gi124231041
gi124228841
gi223587694
gi50402267
gi124231042
gi124228842
gi50402268
gi117651220
gi124231043
gi124228843
gi223587696
gi159662950
gi50402269
gi117651221
gi124231044
gi124228844
gi159662951
gi14537492
gi117651222
gi124231045
gi124228845
gi223587698
gi159662952
gi117651223
gi124231046
gi124228846
gi159662953
gi117651224
gi124231047
gi124228847
gi159662954
gi87298980
gi159747884
gi14537495
gi117651225
gi124231048
gi124228848
gi159747885
gi117651226
gi124231049
gi124228849
gi159747886
gi124241770
gi14537498
gi159747887
gi124241771
gi159747888
gi124241772
gi62087112
gi167996410
gi159747889
gi124241773
gi167996412
gi124241774
gi34538300
gi124241775
gi124241776
gi57114584
gi167996414
gi34538302
gi124241777
gi57114585
gi124241778
gi57114586
gi77632651
gi167996416
gi124241779
gi57114587
gi118158210
gi34538304
gi57114588
gi159171660
gi167996418
gi124224950
gi170525350
gi118158211
gi57114589
gi124240190
gi124237990
gi159171661
gi124224951
gi118158212
gi34538306
gi124240191
gi124237991
gi159171662
gi124224952
gi118158213
gi124240192
gi124237992
gi159171663
gi124224953
gi170525352
gi118158214
gi159171664
gi34538308
gi124240193
gi124229760
gi124237993
gi124224954
gi118158215
gi111053680
gi124240194
gi124229761
gi124237994
gi159171665
gi124224955
gi170525354
gi118158216
gi124240195
gi124229762
gi124237995
gi159171666
gi124224956
gi118158217
gi111053682
gi124240196
gi124229763
gi124237996
gi159171667
gi124224957
gi170525356
gi118158218
gi124020820
gi124240197
gi124229764
gi124237997
gi124224958
gi118158219
gi170525358
gi111053684
gi124020821
gi124240198
gi124229765
gi124237998
gi159171668
gi124224959
gi124240199
gi124229766
gi124237999
gi159171669
gi111053686
gi124223370
gi124229767
gi124223371
gi124358291
gi124229768
gi111053688
gi124223372
gi124229769
gi124223373
gi124358293
gi124223374
gi124228180
gi124223375
gi124358295
gi124228181
gi124223376
gi124228182
gi124223377
gi124358297
gi124228183
gi124243500
gi124223378
gi124228184
gi118154320
gi124243501
gi124223379
gi124358299
gi124228185
gi118154321
gi124243502
gi124228186
gi118154322
gi124243503
gi48237727
gi124228187
gi118154323
gi124243504
gi48237728
gi124228188
gi118154324
gi118159130
gi124243505
gi48237729
gi124228189
gi118154325
gi118159131
gi124243506
gi118154326
gi118159132
gi124243507
gi124234910
gi118154327
gi118159133
gi124243508
gi160336721
gi124234911
gi118154328
gi118159134
gi124243509
gi121964220
gi124234912
gi118159135
gi171473371
gi160336723
gi124234913
gi118154329
gi118159136
gi121964222
gi124239720
gi124234914
gi118159137
gi171473373
gi124239721
gi160336725
gi124234915
gi118159138
gi121964224
gi124239722
gi124234916
gi118159139
gi124239723
gi160336727
gi124234917
gi121964226
gi124239724
gi124234918
gi124224290
gi124239725
gi54401810
gi160336729
gi124234919
gi121964228
gi124224291
gi124239726
gi54401811
gi121964229
gi124224292
gi46486400
gi124239727
gi54401812
gi46486401
gi124224293
gi124239728
gi54401813
gi46486402
gi124224294
gi124239729
gi54401814
gi147262911
gi46486403
gi124225100
gi124224295
gi54401815
gi109628981
gi46486404
gi124225101
gi124224296
gi54401816
gi147262913
gi46486405
gi54401817
gi124225102
gi124224297
gi109628983
gi124225103
gi124224298
gi46486406
gi197725624
gi54401818
gi54401819
gi124225104
gi124224299
gi46486407
gi197725625
gi109628985
gi147262915
gi124225105
gi46486408
gi197725626
gi124225106
gi46486409
gi109628987
gi147262917
gi124225107
gi124225108
gi109628989
gi147262919
gi124225109
gi147261331
gi22086831
gi159521830
gi124235830
gi124235831
gi147261333
gi22086833
gi124235832
gi124235833
gi147261335
gi22086835
gi124235834
gi124235835
gi147261337
gi22086837
gi124235836
gi124235837
gi147261339
gi22086839
gi124235838
gi183988140
gi124235839
gi183988141
gi124234250
gi183988142
gi124234251
gi183988143
gi124234252
gi183988144
gi124226020
gi603809
gi124234253
gi183988145
gi124239060
gi124226021
gi124234254
gi183988146
gi124239061
gi124226022
gi124234255
gi183988147
gi124239062
gi124226023
gi124234256
gi183988148
gi124239063
gi124226024
gi124234257
gi183988149
gi124239064
gi124226025
gi124234258
gi124239065
gi124226026
gi124234259
gi124239066
gi124226027
gi124239067
gi124226028
gi118157930
gi118160130
gi124239068
gi124226029
gi118157931
gi118160131
gi124239069
gi118157932
gi118160132
gi118157933
gi118160133
gi118157934
gi118160134
gi118157935
gi118160135
gi147262255
gi118157936
gi118160136
gi124240720
gi109629131
gi124240721
gi64500638
gi118157937
gi118160137
gi124230360
gi124240722
gi159597056
gi118157938
gi118160138
gi124230361
gi37961951
gi109629133
gi124240723
gi159597057
gi118157939
gi118160139
gi124230362
gi124240724
gi159597058
gi118156350
gi124230363
gi1870043
gi37961953
gi109629135
gi124240725
gi159597059
gi118156351
gi124230364
gi124240726
gi124235170
gi118156352
gi124230365
gi37961955
gi109629137
gi124240727
gi124235171
gi118156353
gi32402101
gi124230366
gi124235172
gi118156354
gi124230367
gi172053511
gi37961957
gi109629139
gi124240728
gi124235173
gi118156355
gi124230368
gi124223900
gi32402103
gi124240729
gi124235174
gi118156356
gi172053513
gi124230369
gi124223901
gi37961959
gi124235175
gi118156357
gi209868271
gi124223902
gi124235176
gi126040826
gi118156358
gi172053515
gi124223903
gi32402105
gi124235177
gi118156359
gi124228710
gi209868273
gi124223904
gi124235178
gi126040828
gi124228711
gi172053517
gi124223905
gi32402107
gi124235179
gi124228712
gi209868275
gi124223906
gi124228713
gi172053519
gi124223907
gi32402109
gi159260500
gi124228714
gi209868277
gi124223908
gi159260501
gi124228715
gi159260502
gi124228716
gi209868279
gi124223909
gi159260503
gi124228717
gi124228718
gi204305389
gi124228719
gi121963941
gi110832170
gi121963942
gi110832171
gi124241640
gi110832172
gi124241641
gi121963944
gi110832173
gi124241642
gi121963945
gi110832174
gi147260681
gi124241643
gi110832175
gi124241644
gi118157270
gi147259390
gi121963947
gi110832176
gi147260683
gi124241645
gi118157271
gi121963948
gi110832177
gi124241646
gi118157272
gi147259392
gi110832178
gi147260685
gi124241647
gi118157273
gi110832179
gi124241648
gi118157274
gi147259394
gi147260687
gi124241649
gi118157275
gi124224820
gi118157276
gi147259396
gi124224821
gi147260689
gi124240060
gi124237860
gi118157277
gi124224822
gi124240061
gi124237861
gi118157278
gi147259398
gi124224823
gi124240062
gi124237862
gi118157279
gi124224824
gi124240063
gi124229630
gi124237863
gi124224825
gi111053550
gi124240064
gi124229631
gi124237864
gi124224826
gi124240065
gi124229632
gi124237865
gi124224827
gi111053552
gi124240066
gi124229633
gi124237866
gi124224828
gi124240067
gi124229634
gi124237867
gi124224829
gi111053554
gi124240068
gi124229635
gi124237868
gi124240069
gi124229636
gi124237869
gi111053556
gi124223240
gi124229637
gi124223241
gi124358161
gi124229638
gi111053558
gi124223242
gi124229639
gi124223243
gi124358163
gi124228050
gi124223244
gi124228051
gi124223245
gi124358165
gi124228052
gi124223246
gi124228053
gi312543
gi124223247
gi124358167
gi124228054
gi124223248
gi124228055
gi124223249
gi124358169
gi158426990
gi124228056
gi18477506
gi124228057
gi124228058
gi158426992
gi18477507
gi124228059
gi18477508
gi158426994
gi124238780
gi18477509
gi124238781
gi158426996
gi124238782
gi156144459
gi161176981
gi124238783
gi11342489
gi158426998
gi161176982
gi124238784
gi161176983
gi124238785
gi124238786
gi123126371
gi124238787
gi123126372
gi124238788
gi124238789
gi124224160
gi123126374
gi124224161
gi124224162
gi123126376
gi1495911
gi124224163
gi1495912
gi124224164
gi123126378
gi1495913
gi124224165
gi1495914
gi124224166
gi1495915
gi124224167
gi1495916
gi124224168
gi51895590
gi1495917
gi124224169
gi51895591
gi1495918
gi51895592
gi51895593
gi1495919
gi109628859
gi55669430
gi147261201
gi124235700
gi32396000
gi55669431
gi124235701
gi32396001
gi55669432
gi147261203
gi171202305
gi124235702
gi32396002
gi55669433
gi124235703
gi32396003
gi55669434
gi147261205
gi124235704
gi32396004
gi55669435
gi124235705
gi32396005
gi147261207
gi81170751
gi124235706
gi32396006
gi55669436
gi226844770
gi124235707
gi55669437
gi226844771
gi81170753
gi124235708
gi31616420
gi55669438
gi147261209
gi28376190
gi226844772
gi124235709
gi55669439
gi31616421
gi183988010
gi226844773
gi81170755
gi31616422
gi124234120
gi183988011
gi226844774
gi81170756
gi124234121
gi28376192
gi31616423
gi183988012
gi226844775
gi81170757
gi124234122
gi31616424
gi183988013
gi226844776
gi81170758
gi124234123
gi28376194
gi31616425
gi183988014
gi226844777
gi81170759
gi124234124
gi37902689
gi31616426
gi183988015
gi226844778
gi183988016
gi124234125
gi28376196
gi226844779
gi124222590
gi124234126
gi183988017
gi124222591
gi124234127
gi28376198
gi183988018
gi124222592
gi124234128
gi183988019
gi124222593
gi124234129
gi8698860
gi124222594
gi8698861
gi124222595
gi118157800
gi118160000
gi8698862
gi124222596
gi147262120
gi147259920
gi118157801
gi118160001
gi8698863
gi124222597
gi37595759
gi118157802
gi118160002
gi8698864
gi124222598
gi147262122
gi118157803
gi118160003
gi8698865
gi124222599
gi217315100
gi118157804
gi118160004
gi8698866
gi147262124
gi147259924
gi8698867
gi217315102
gi118157805
gi118160005
gi8698868
gi147262126
gi118157806
gi118160006
gi109629001
gi8698869
gi147262127
gi147259927
gi217315104
gi118157807
gi118160007
gi124230230
gi118157808
gi118160008
gi109629003
gi147262129
gi217315106
gi124230231
gi118157809
gi118160009
gi124230232
gi118156220
gi109629005
gi217315108
gi124230233
gi118156221
gi124235040
gi124230234
gi118156222
gi109629007
gi124235041
gi124230235
gi118156223
gi124235042
gi124230236
gi118156224
gi109629009
gi124235043
gi124230237
gi118156225
gi124235044
gi124230238
gi159521044
gi118156226
gi124235045
gi124230239
gi159521045
gi118156227
gi124235046
gi159521046
gi118156228
gi124235047
gi159521047
gi1323751
gi118156229
gi124235048
gi159521048
gi124235049
gi159521049
gi1323753
gi12055780
gi12055782
gi12055784
gi12055786
gi121963810
gi12055788
gi121963812
gi117652470
gi124241510
gi124241511
gi121963814
gi117652472
gi124241512
gi121963815
gi147260551
gi124241513
gi117652474
gi124241514
gi118157140
gi147259260
gi121963817
gi147260553
gi124241515
gi118157141
gi45386259
gi117652476
gi124241516
gi118157142
gi147259262
gi121963819
gi147260555
gi124241517
gi118157143
gi117652478
gi124241518
gi118157144
gi147259264
gi147260557
gi124241519
gi118157145
gi58373260
gi118157146
gi124237730
gi147259266
gi147260559
gi12275970
gi118157147
gi84177490
gi124237731
gi58373262
gi12275971
gi118157148
gi84177491
gi124237732
gi147259268
gi124227370
gi12275972
gi118157149
gi84177492
gi124229500
gi124237733
gi124227371
gi124233470
gi58373264
gi12275973
gi84177493
gi124229501
gi124237734
gi124227372
gi124233471
gi12275974
gi58373266
gi84177494
gi124229502
gi124237735
gi124227373
gi124233472
gi12275975
gi84177495
gi124229503
gi124237736
gi124227374
gi124233473
gi12275976
gi84177496
gi124229504
gi124237737
gi124227375
gi124233474
gi58373268
gi12275977
gi84177497
gi124229505
gi124237738
gi124227376
gi124233475
gi124229506
gi124237739
gi124227377
gi124233476
gi12275979
gi84177498
gi124229507
gi124227378
gi124233477
gi124223110
gi84177499
gi124229508
gi124227379
gi124233478
gi124223111
gi124358031
gi112144750
gi124229509
gi124233479
gi124223112
gi124223113
gi124358033
gi112144752
gi77543420
gi124223114
gi112144754
gi124223115
gi124358035
gi41350436
gi77543422
gi124223116
gi41350437
gi124223117
gi124358037
gi41350438
gi112144756
gi77543424
gi124223118
gi41350439
gi124223119
gi124358039
gi112144758
gi121963151
gi124238650
gi124238651
gi121963153
gi118155570
gi124238652
gi118155571
gi124238653
gi121963155
gi118155572
gi124238654
gi121963156
gi118155573
gi124238655
gi121963157
gi118155574
gi123126240
gi124238656
gi121963158
gi118155575
gi124238657
gi121963159
gi118155576
gi123126242
gi124238658
gi118155577
gi124238659
gi118155578
gi124224030
gi118155579
gi123126245
gi124237070
gi124224031
gi123126246
gi124237071
gi124224032
gi124237072
gi124224033
gi159503570
gi123126248
gi124237073
gi124224034
gi38603681
gi124237074
gi124224035
gi159503572
gi38603682
gi124237075
gi124224036
gi38603683
gi124237076
gi124224037
gi159503574
gi124237077
gi197257730
gi124224038
gi124237078
gi197257731
gi124224039
gi124237079
gi197257732
gi159503577
gi38603686
gi197257733
gi159503579
gi38603687
gi197257734
gi38603688
gi13811320
gi197257735
gi17902550
gi38603689
gi13811321
gi197257736
gi17902551
gi13811322
gi197257737
gi56180818
gi17902552
gi197257738
gi56180819
gi13811323
gi197257739
gi17902553
gi13811324
gi17902554
gi13811325
gi17902555
gi13811326
gi37902550
gi17902556
gi13811327
gi117957561
gi17902557
gi13811328
gi17902558
gi13811329
gi117957563
gi51873572
gi117957565
gi28376060
gi158346081
gi51873574
gi117957567
gi1589863
gi158346083
gi51873576
gi1589864
gi117957569
gi1589865
gi28376064
gi158346085
gi1589866
gi1589867
gi51873578
gi28376066
gi158346087
gi1589868
gi124222460
gi126508301
gi1589869
gi124222461
gi28376068
gi158346089
gi124222462
gi126508303
gi124222463
gi124222464
gi126508305
gi124222465
gi162289780
gi124222466
gi121974030
gi126508307
gi124222467
gi121974031
gi162289782
gi124222468
gi159134980
gi121974032
gi126508309
gi124222469
gi19110930
gi162289784
gi159134982
gi121974034
gi19110931
gi121974035
gi162289786
gi159134984
gi5052750
gi121974037
gi116584221
gi220684604
gi5052751
gi121974038
gi124230100
gi124227900
gi217426130
gi5052752
gi116584223
gi124230101
gi124227901
gi217426131
gi5052753
gi124230102
gi124227902
gi217426132
gi220684607
gi5052754
gi116584225
gi124230103
gi124227903
gi217426133
gi5052755
gi124230104
gi124227904
gi217426134
gi5052756
gi116584227
gi124230105
gi124227905
gi217426135
gi5052757
gi124230106
gi124227906
gi217426136
gi116584229
gi124230107
gi124227907
gi217426137
gi5052758
gi124230108
gi124227908
gi217426138
gi217426139
gi124230109
gi124227909
gi117651790
gi456194
gi117651792
gi456196
gi102230241
gi117651794
gi117651796
gi1885323
gi148608714
gi117651798
gi148608716
gi102230247
gi8575640
gi8575641
gi8575642
gi117652340
gi8575643
gi118153970
gi8575644
gi206600591
gi118153971
gi117652342
gi42602129
gi8575645
gi118153972
gi62083420
gi147260421
gi8575646
gi206600593
gi117652344
gi8575647
gi118153974
gi118157010
gi118158780
gi62083422
gi147260423
gi8575648
gi118157011
gi118158781
gi206600595
gi117652346
gi8575649
gi118157012
gi118158782
gi62083424
gi147260425
gi82470570
gi118157013
gi118158783
gi206600597
gi117652348
gi82470571
gi118157014
gi118158784
gi62083426
gi147260427
gi82470572
gi118157015
gi118158785
gi206600599
gi58373130
gi116496430
gi118157016
gi118158786
gi62083428
gi82470573
gi124237600
gi118157017
gi118158787
gi82470574
gi84177360
gi124237601
gi116496432
gi118157018
gi118158788
gi82470575
gi84177361
gi124237602
gi124227240
gi118157019
gi118158789
gi124233340
gi58373134
gi82470576
gi84177362
gi124237603
gi147259139
gi116496434
gi124227241
gi124233341
gi82470577
gi84177363
gi124237604
gi124227242
gi124233342
gi58373136
gi82470578
gi84177364
gi124237605
gi116496436
gi124227243
gi124233343
gi82470579
gi84177365
gi124237606
gi124227244
gi124233344
gi58373138
gi124237607
gi116496438
gi124227245
gi124233345
gi84177366
gi124237608
gi124227246
gi124233346
gi84177367
gi124237609
gi124227247
gi124233347
gi84177368
gi124227248
gi124233348
gi84177369
gi124227249
gi124233349
gi86610480
gi118154890
gi118154891
gi86610482
gi118154892
gi118154893
gi86610484
gi118154894
gi118154895
gi86610486
gi118154896
gi187234388
gi118154897
gi187234389
gi86610488
gi118154898
gi121964790
gi118154899
gi121964791
gi124238520
gi121964792
gi124242490
gi158524850
gi124238521
gi121964793
gi169793742
gi124242491
gi158524851
gi118155440
gi158524852
gi124238522
gi121964794
gi169793743
gi124242492
gi118155441
gi158524853
gi121963025
gi124238523
gi121964795
gi169793744
gi124242493
gi118155442
gi158524854
gi124238524
gi121964796
gi169793745
gi124242494
gi118155443
gi158524855
gi121963027
gi124238525
gi121964797
gi169793746
gi12044539
gi124242495
gi118155444
gi169793747
gi158524856
gi121963028
gi124238526
gi121964798
gi124242496
gi118155445
gi123126111
gi124238527
gi121964799
gi169793748
gi124242497
gi118155446
gi123126112
gi124238528
gi169793749
gi124242498
gi118155447
gi123126113
gi124238529
gi124242499
gi118155448
gi123126114
gi124225670
gi118155449
gi123126115
gi124225671
gi123126116
gi124225672
gi123126117
gi124225673
gi123126118
gi124225674
gi124225675
gi124225676
gi124225677
gi124225678
gi197257600
gi124225679
gi197257601
gi159583660
gi197257602
gi159583661
gi197257603
gi159583662
gi197257604
gi159583663
gi197257605
gi159583664
gi197257606
gi159583665
gi197257607
gi159583666
gi197257608
gi159583667
gi197257609
gi159583668
gi1865722
gi159583669
gi37902420
gi124233050
gi124236950
gi124233051
gi124236951
gi51873441
gi124233052
gi124236952
gi124226590
gi124233053
gi124236953
gi124226591
gi51873443
gi124233054
gi124236954
gi124226592
gi124233055
gi148535320
gi124236955
gi124226593
gi51873445
gi124233056
gi124236956
gi124226594
gi124233057
gi148535322
gi124236957
gi124226595
gi124233058
gi124236958
gi124226596
gi51873447
gi124233059
gi148535324
gi124236959
gi124226597
gi114159470
gi124226598
gi51873449
gi124222330
gi148535326
gi124226599
gi11071490
gi124222331
gi114159472
gi194270638
gi11071491
gi124222332
gi148535328
gi11071492
gi124222333
gi114159474
gi11071493
gi124222334
gi11071494
gi124222335
gi114159476
gi11071495
gi124222336
gi11071496
gi124222337
gi114159478
gi77158170
gi11071497
gi124222338
gi11071498
gi124222339
gi167995930
gi77158172
gi11071499
gi223697150
gi167995932
gi77158174
gi167995934
gi77158176
gi147263371
gi147263372
gi167995936
gi167995938
gi122936890
gi147263374
gi122936891
gi159746810
gi87047420
gi122936892
gi159746811
gi147263376
gi87047421
gi62911740
gi122936893
gi159746812
gi87047422
gi47157180
gi122936894
gi159746813
gi124231480
gi87047423
gi47157181
gi62911742
gi122936895
gi159746814
gi147263379
gi124231481
gi87047424
gi47157182
gi122936896
gi124231482
gi87047425
gi47157183
gi194441383
gi47157184
gi117651660
gi62911744
gi122936897
gi159032840
gi124231483
gi87047426
gi122936898
gi124236290
gi159032841
gi124231484
gi87047427
gi194441385
gi87047428
gi62911746
gi122936899
gi124236291
gi159032842
gi117651662
gi124231485
gi47157185
gi124236292
gi159032843
gi124231486
gi87047429
gi47157186
gi194441387
gi124236293
gi159032844
gi117651664
gi124231487
gi47157187
gi62911748
gi124236294
gi159032845
gi124231488
gi47157188
gi194441389
gi117651666
gi124236295
gi159032846
gi170285570
gi124231489
gi47157189
gi124236296
gi159032847
gi124236297
gi170285572
gi117651668
gi124236298
gi124236299
gi170285574
gi170285576
gi117652210
gi118153840
gi170285578
gi117652212
gi62238247
gi62238248
gi118153843
gi159261624
gi117652214
gi62238249
gi118153844
gi118158650
gi159261625
gi118158651
gi117652216
gi534870
gi118153845
gi118158652
gi159261626
gi118153846
gi118158653
gi159261627
gi117652218
gi118153847
gi118158654
gi159261628
gi118153848
gi118158655
gi159261629
gi58373000
gi118153849
gi118158656
gi118158657
gi58373002
gi118158658
gi124227110
gi118158659
gi124227111
gi124233210
gi58373004
gi124227112
gi124233211
gi124227113
gi124233212
gi58373006
gi124227114
gi124233213
gi16945736
gi124227115
gi124233214
gi58373008
gi124227116
gi124233215
gi16945738
gi124227117
gi124233216
gi124227118
gi124233217
gi124227119
gi124233218
gi28375910
gi124233219
gi124243940
gi109676725
gi118154760
gi28375912
gi5650520
gi124243941
gi109676726
gi118154761
gi5650521
gi124243942
gi118154762
gi28375914
gi61699770
gi124243943
gi118154763
gi61699771
gi124243944
gi118154764
gi118159570
gi28375916
gi61699772
gi5650524
gi124243945
gi189212590
gi118154765
gi118159571
gi61699773
gi5650525
gi124243946
gi189212591
gi118154766
gi118159572
gi5326672
gi28375918
gi61699774
gi48476080
gi5650526
gi124243947
gi189212592
gi118154767
gi118159573
gi61699775
gi48476081
gi167996190
gi5650527
gi124243948
gi189212593
gi118154768
gi118159574
gi61699776
gi48476082
gi5650528
gi124243949
gi121964660
gi61699777
gi118159575
gi48476083
gi167996192
gi5650529
gi118154769
gi118159576
gi124242360
gi61699778
gi48476084
gi121964662
gi118159577
gi5326677
gi124242361
gi167996194
gi121964663
gi118155310
gi118159578
gi124242362
gi61699779
gi48476085
gi118155311
gi118159579
gi48476086
gi167996196
gi124242363
gi159520130
gi121964665
gi118155312
gi124242364
gi48476087
gi159520131
gi118155313
gi124242365
gi48476088
gi167996198
gi121964667
gi118155314
gi48476089
gi124242366
gi18446630
gi121964668
gi118155315
gi124242367
gi118155316
gi146761721
gi124242368
gi76262438
gi118155317
gi124242369
gi46370100
gi122937150
gi118155318
gi146761723
gi124225540
gi122937151
gi3063906
gi124225541
gi118155319
gi146761725
gi3063907
gi124225542
gi122937152
gi3063908
gi157475080
gi124225543
gi122937153
gi146761727
gi3063909
gi124225544
gi122937154
gi157475082
gi124225545
gi122937155
gi146761729
gi124225546
gi122937156
gi157475084
gi124225547
gi122937157
gi124225548
gi122937158
gi157475086
gi124225549
gi122937159
gi147261771
gi157475088
gi30575651
gi1762669
gi124243280
gi124243281
gi30575653
gi124243282
gi217069610
gi162956291
gi124243283
gi18072419
gi217069611
gi30575655
gi124243284
gi217069612
gi162956293
gi194441911
gi124243285
gi217069613
gi30575657
gi124243286
gi217069614
gi87046370
gi162956295
gi194441913
gi124243287
gi217069615
gi30575659
gi124234690
gi124243288
gi217069616
gi87046372
gi124236820
gi124234691
gi194441915
gi124243289
gi217069617
gi124236821
gi162956297
gi158132100
gi124234692
gi84620450
gi87046374
gi124236822
gi158132101
gi124226460
gi124234693
gi194441917
gi84620451
gi217069618
gi124236823
gi159749760
gi162956299
gi14549732
gi158132102
gi124226461
gi195542381
gi124234694
gi84620452
gi217069619
gi124236824
gi159749761
gi14549733
gi158132103
gi124226462
gi124234695
gi194441919
gi87046376
gi84620453
gi124236825
gi159749762
gi14549734
gi158132104
gi124226463
gi195542383
gi124234696
gi84620454
gi124236826
gi159749763
gi14549735
gi158132105
gi124226464
gi124234697
gi14549736
gi84620455
gi87046378
gi124236827
gi159749764
gi158132106
gi124226465
gi195542385
gi124234698
gi407154
gi124236828
gi159749765
gi14549737
gi158132107
gi124226466
gi124234699
gi124236829
gi209542140
gi159749766
gi14549738
gi158132108
gi124226467
gi195542387
gi209542141
gi159749767
gi14549739
gi158132109
gi124226468
gi118160570
gi209542142
gi124226469
gi147262690
gi195542389
gi118160571
gi209542143
gi118160572
gi209542144
gi147262692
gi118160573
gi27501891
gi209542145
gi147262693
gi118160574
gi209542146
gi118160575
gi27501893
gi209542147
gi147262695
gi118160576
gi22595900
gi209542148
gi109629570
gi27501895
gi22595901
gi209542149
gi147262697
gi118160577
gi167995800
gi22595902
gi109629572
gi118160578
gi27501897
gi22595903
gi124232930
gi147262699
gi118160579
gi167995802
gi22595904
gi109629574
gi124232931
gi118156790
gi27501899
gi22595905
gi124232932
gi223697021
gi118156791
gi167995804
gi22595906
gi109629576
gi124232933
gi118156792
gi124232934
gi147263241
gi223697023
gi118156793
gi50897962
gi167995806
gi109629578
gi124232935
gi73487130
gi118156794
gi89953800
gi50897963
gi124232936
gi147263243
gi223697025
gi118156795
gi167995808
gi73487132
gi89953801
gi50897964
gi124232937
gi147263244
gi118156796
gi89953802
gi50897965
gi11559790
gi124232938
gi223697027
gi118156797
gi89953803
gi124232939
gi147263246
gi73487134
gi118156798
gi89953804
gi50897966
gi11559792
gi62911610
gi223697029
gi118156799
gi89953805
gi147263248
gi73487136
gi124231350
gi89953806
gi11559794
gi62911612
gi124231351
gi89953807
gi124231352
gi89953808
gi11559796
gi45331060
gi62911614
gi73487138
gi117651530
gi124231353
gi89953809
gi124236160
gi124231354
gi11559798
gi45331062
gi124236161
gi117651532
gi124231355
gi62911616
gi124236162
gi124231356
gi124236163
gi117651534
gi124231357
gi62911618
gi124236164
gi124231358
gi124236165
gi117651536
gi124231359
gi47157059
gi124236166
gi4756360
gi124236167
gi57114890
gi117651538
gi124236168
gi124236169
gi57114891
gi118153710
gi118153711
gi118153712
gi118153713
gi118158520
gi118153714
gi118158521
gi118153715
gi118158522
gi118153716
gi118158523
gi118153717
gi118158524
gi124232270
gi118153718
gi118158525
gi111053990
gi124232271
gi118153719
gi118158526
gi163963210
gi124232272
gi118158527
gi111053992
gi124232273
gi118158528
gi163963212
gi123125891
gi124232274
gi118158529
gi111053994
gi163963213
gi123125892
gi124232275
gi163963214
gi124232276
gi57918943
gi111053996
gi163963215
gi124223680
gi27525629
gi124232277
gi163963216
gi124223681
gi123125895
gi124232278
gi57918944
gi111053998
gi163963217
gi124223682
gi124232279
gi57918945
gi57918946
gi163963218
gi124223683
gi123125897
gi163963219
gi124223684
gi7637435
gi207525060
gi124228490
gi124223685
gi123125899
gi57918947
gi7637436
gi207525061
gi124228491
gi57918948
gi124223686
gi7637437
gi207525062
gi124228492
gi124223687
gi37904326
gi57918949
gi7637438
gi207525063
gi124228493
gi37904327
gi124243810
gi124223688
gi7637439
gi207525064
gi124228494
gi118154630
gi37904328
gi124243811
gi124223689
gi1903261
gi207525065
gi124228495
gi118154631
gi124243812
gi37904329
gi207525066
gi124228496
gi118154632
gi124243813
gi207525067
gi124228497
gi118154633
gi124243814
gi33332428
gi207525068
gi124228498
gi118154634
gi118159440
gi124243815
gi33332429
gi207525069
gi124228499
gi2738360
gi118154635
gi118159441
gi124243816
gi2738361
gi118154636
gi118159442
gi124243817
gi84181441
gi1903267
gi2738362
gi118159443
gi167996060
gi124243818
gi2738363
gi118154637
gi118159444
gi121964530
gi84181443
gi2738364
gi118154638
gi118159445
gi167996062
gi124243819
gi84181444
gi5326545
gi2738365
gi118154639
gi118159446
gi121964532
gi84181445
gi5326546
gi124242230
gi2738366
gi84181446
gi118159447
gi167996064
gi121964533
gi5326547
gi124242231
gi2738367
gi118159448
gi84181447
gi5326548
gi124242232
gi2738368
gi118159449
gi167996066
gi121964535
gi5326549
gi124242233
gi2738369
gi121964536
gi124242234
gi167996068
gi124242235
gi121964538
gi124242236
gi121964539
gi124242237
gi15004651
gi124242238
gi124242239
gi124225410
gi15004653
gi122937020
gi124225411
gi122937021
gi124225412
gi15004655
gi122937022
gi124225413
gi122937023
gi3212072
gi124225414
gi15004657
gi73682720
gi122937024
gi3212073
gi124225415
gi73682721
gi122937025
gi13275220
gi124225416
gi15004659
gi73682722
gi122937026
gi124225417
gi73682723
gi122937027
gi189039403
gi124225418
gi122937028
gi124225419
gi147261640
gi73682725
gi122937029
gi40641835
gi159748719
gi147261642
gi73682727
gi47522470
gi47522471
gi189039408
gi147261644
gi73682729
gi124243150
gi147261646
gi116583870
gi124243151
gi124243152
gi162956161
gi158142330
gi148753521
gi147261648
gi116583872
gi124243153
gi158142331
gi124243154
gi162956163
gi158142332
gi148753523
gi116583874
gi124243155
gi158142333
gi124243156
gi87046240
gi158142334
gi148753525
gi116583876
gi124243157
gi162956165
gi158142335
gi124234560
gi140848084
gi124243158
gi17981576
gi87046242
gi158142336
gi124234561
gi148753527
gi140848085
gi116583878
gi124243159
gi17981577
gi162956167
gi158142337
gi124234562
gi217314990
gi158142338
gi124226330
gi124234563
gi217314991
gi17981579
gi87046244
gi124239370
gi162956169
gi158142339
gi124226331
gi124234564
gi217314992
gi124239371
gi124226332
gi124234565
gi217314993
gi87046246
gi124239372
gi124226333
gi124234566
gi217314994
gi124239373
gi124226334
gi124234567
gi217314995
gi87046248
gi124239374
gi124226335
gi124234568
gi217314996
gi124239375
gi124226336
gi124234569
gi217314997
gi124239376
gi116248341
gi124226337
gi217314998
gi124239377
gi124226338
gi118160440
gi217314999
gi124239378
gi116248343
gi124226339
gi147262560
gi118160441
gi124239379
gi118160442
gi159669517
gi116248345
gi147262562
gi218974483
gi118160443
gi159669518
gi218974484
gi118160444
gi159669519
gi116248347
gi147262564
gi218974485
gi218974486
gi118160445
gi116248349
gi147262566
gi118160446
gi118160447
gi124230670
gi109629442
gi147262568
gi118160448
gi124230671
gi124232800
gi118160449
gi124230672
gi109629444
gi124232801
gi118156660
gi124230673
gi124232802
gi118156661
gi124230674
gi124365594
gi109629446
gi124232803
gi124235480
gi147263110
gi118156662
gi34978700
gi124230675
gi124232804
gi124235481
gi118156663
gi34978701
gi124230676
gi90968991
gi109629448
gi124232805
gi124235482
gi147263112
gi118156664
gi34978702
gi124230677
gi158536981
gi124232806
gi124235483
gi118156665
gi34978703
gi124230678
gi90968993
gi124232807
gi124235484
gi147263114
gi118156666
gi34978704
gi124230679
gi158536983
gi124235485
gi147263115
gi118156667
gi34978705
gi90968995
gi124232808
gi124235486
gi118156668
gi34978706
gi163311300
gi158536985
gi124232809
gi124235487
gi147263117
gi118156669
gi34978707
gi124231220
gi34871880
gi90968997
gi124235488
gi124231221
gi34978708
gi163311302
gi34871881
gi158536987
gi124235489
gi147263119
gi124231222
gi34978709
gi34871882
gi90968999
gi117651400
gi158536989
gi222876010
gi124231223
gi163311304
gi34871883
gi115606250
gi222876011
gi124231224
gi34871884
gi124236030
gi222876012
gi117651402
gi124231225
gi163311306
gi34871885
gi124236031
gi115606252
gi222876013
gi124231226
gi34871886
gi124236032
gi117651404
gi222876014
gi124231227
gi163311308
gi34871887
gi124236033
gi115606254
gi222876015
gi124231228
gi34871888
gi124236034
gi222876016
gi117651406
gi124231229
gi34871889
gi124236035
gi115606256
gi222876017
gi28261180
gi124241950
gi124236036
gi222876018
gi117651408
gi18307515
gi124241951
gi124236037
gi115606258
gi222876019
gi28261182
gi147260990
gi124241952
gi124236038
gi57114760
gi147260991
gi124241953
gi124236039
gi57114761
gi28261184
gi124241954
gi57114762
gi118157580
gi147260993
gi124241955
gi67515357
gi57114763
gi118157581
gi28261186
gi124241956
gi57114764
gi118157582
gi147260995
gi124241957
gi67515358
gi57114765
gi118157583
gi28261188
gi124241958
gi67515359
gi57114766
gi118157584
gi147260997
gi124241959
gi57114767
gi118157585
gi57114768
gi118157586
gi147260999
gi57114769
gi124240370
gi118157587
gi66793642
gi124240371
gi118157588
gi124240372
gi118157589
gi62952990
gi124232140
gi124240373
gi124229940
gi111053860
gi62952991
gi124232141
gi124240374
gi124229941
gi62952992
gi124232142
gi124240375
gi124229942
gi62952993
gi111053862
gi124232143
gi124240376
gi124229943
gi62952994
gi124232144
gi124240377
gi124229944
gi111053864
gi124232145
gi124240378
gi124229945
gi124232146
gi124240379
gi124229946
gi111053866
gi124223550
gi124232147
gi124229947
gi124223551
gi124232148
gi124229948
gi111053868
gi124223552
gi124232149
gi124229949
gi57918815
gi124223553
gi124228360
gi124223554
gi124228361
gi124223555
gi124228362
gi124223556
gi124228363
gi124223557
gi124228364
gi124223558
gi118154500
gi124228365
gi124223559
gi118154501
gi124228366
gi118154502
gi124228367
gi118154503
gi124228368
gi118154504
gi118159310
gi124228369
gi118159311
gi1903136
gi124241290
gi118154505
gi118159312
gi124241291
gi118154506
gi118159313
gi124241292
gi160336901
gi118154507
gi118159314
gi121763720
gi124241293
gi118154508
gi118159315
gi121964401
gi124241294
gi160336903
gi118154509
gi118159316
gi124242100
gi124239900
gi124241295
gi118159317
gi121964403
gi124242101
gi124239901
gi124241296
gi160336905
gi118159318
gi121964404
gi124242102
gi124239902
gi124241297
gi118159319
gi37963331
gi124242103
gi124239903
gi124241298
gi160336907
gi121964406
gi124242104
gi124239904
gi124241299
gi117276900
gi121964407
gi124224470
gi37963333
gi124242105
gi124239905
gi160336909
gi117276901
gi124224471
gi124242106
gi124239906
gi117276902
gi121964409
gi124224472
gi37963335
gi124242107
gi124239907
gi124224473
gi124242108
gi124239908
gi117276903
gi124229280
gi124224474
gi37963337
gi124242109
gi124239909
gi117276904
gi124229281
gi124224475
gi117276905
gi124229282
gi124224476
gi37963339
gi46561120
gi165907523
gi117276906
gi124229283
gi124224477
gi46561121
gi165907524
gi117276907
gi124229284
gi124224478
gi46561122
gi29893508
gi165907525
gi117276908
gi124229285
gi124224479
gi46561123
gi29893509
gi165907526
gi117276909
gi124229286
gi46561124
gi165907527
gi124229287
gi156631131
gi46561125
gi165907528
gi124229288
gi46561126
gi165907529
gi124229289
gi156631133
gi46561127
gi147261510
gi46561128
gi156631135
gi46561129
gi147261512
gi147261514
gi88687055
gi124243020
gi147261516
gi148283180
gi88687056
gi116583740
gi124243021
gi164430891
gi89001640
gi148283181
gi124243022
gi162956031
gi148283182
gi89001641
gi116583742
gi124243023
gi164430893
gi89001642
gi147261518
gi148283183
gi88687058
gi124243024
gi89001643
gi148283184
gi88687059
gi116583744
gi124243025
gi164430895
gi162956033
gi89001644
gi148283185
gi183988320
gi124243026
gi67090850
gi124234430
gi148283186
gi183988321
gi116583746
gi124243027
gi164430897
gi162956035
gi124234431
gi148283187
gi183988322
gi124243028
gi67090852
gi124234432
gi148283188
gi183988323
gi116583748
gi124243029
gi164430899
gi162956037
gi157283290
gi124226200
gi124234433
gi148283189
gi183988324
gi157283291
gi124226201
gi124234434
gi183988325
gi67090854
gi124239240
gi162956039
gi27452691
gi157283292
gi124226202
gi124234435
gi183988326
gi124239241
gi67090856
gi183988327
gi157283293
gi124226203
gi124234436
gi124239242
gi157283294
gi124226204
gi124234437
gi183988328
gi124239243
gi124226205
gi124234438
gi183988329
gi67090858
gi124239244
gi124226206
gi124234439
gi124239245
gi116248211
gi124226207
gi124239246
gi124226208
gi124239247
gi118160310
gi116248213
gi124226209
gi124239248
gi118160311
gi147262431
gi124239249
gi118160312
gi116248215
gi147262433
gi118160313
gi116248217
gi118160314
gi68137810
gi118160315
gi109629310
gi124240900
gi116248219
gi147262436
gi68137811
gi118160316
gi124240901
gi68137812
gi118160317
gi109629312
gi124240902
gi147262438
gi124230540
gi68137813
gi118160318
gi124240903
gi124230541
gi68137814
gi118160319
gi109629314
gi124230542
gi118156530
gi124240904
gi124230543
gi75755561
gi118156531
gi109629316
gi124240905
gi124235350
gi124230544
gi118156532
gi124240906
gi124235351
gi124230545
gi75755563
gi118156533
gi109629318
gi124240907
gi124235352
gi124230546
gi118156534
gi124240908
gi124235353
gi124230547
gi75755565
gi50402310
gi118156535
gi124240909
gi124235354
gi124230548
gi50402311
gi118156536
gi124235355
gi124230549
gi223587740
gi75755567
gi50402312
gi118156537
gi124235356
gi164414993
gi50402313
gi118156538
gi124235357
gi223587742
gi50402314
gi118156539
gi124235358
gi164414995
gi75755569
gi50402315
gi124235359
gi223587744
gi117343880
gi50402316
gi164414997
gi117343881
gi117343882
gi50402317
gi158536859
gi164414999
gi117343883
gi50402318
gi51874161
gi161597870
gi117343884
gi50402319
gi14537542
gi117343885
gi117343886
gi51874163
gi161597872
gi117343887
gi51874165
gi161597874
gi117343888
gi14537545
gi28261050
gi117343889
gi117652780
gi124241820
gi51874167
gi161597876
gi124241821
gi57114630
gi28261052
gi117652782
gi124241822
gi161597878
gi57114631
gi51874169
gi124241823
gi14537549
gi117652784
gi57114632
gi28261054
gi124241824
gi118157450
gi57114633
gi124241825
gi118157451
gi57114634
gi28261056
gi147259571
gi117652786
gi124241826
gi118157452
gi57114635
gi124241827
gi118157453
gi57114636
gi28261058
gi147259573
gi117652788
gi118157454
gi57114637
gi147259574
gi124241828
gi118157455
gi57114638
gi159171710
gi124241829
gi118157456
gi57114639
gi124240240
gi147259576
gi147260868
gi62465460
gi118157457
gi124240241
gi62465461
gi118157458
gi124240242
gi159171712
gi147259578
gi124227680
gi62465462
gi118157459
gi124232010
gi124240243
gi124229810
gi147259579
gi124227681
gi124233780
gi62465463
gi62465464
gi124232011
gi124240244
gi124229811
gi159171714
gi124227682
gi111053730
gi124233781
gi62465465
gi124232012
gi124240245
gi124229812
gi124227683
gi124233782
gi124232013
gi124240246
gi124229813
gi159171716
gi124227684
gi51951201
gi111053732
gi124233783
gi62465466
gi124232014
gi124240247
gi124229814
gi124227685
gi124233784
gi124232015
gi124240248
gi124229815
gi159171718
gi124227686
gi51951203
gi111053734
gi124233785
gi62465467
gi124232016
gi124240249
gi124229816
gi124227687
gi124233786
gi62465468
gi62465469
gi124232017
gi124229817
gi124227688
gi111053736
gi124233787
gi124223420
gi124232018
gi124229818
gi124227689
gi51951205
gi124233788
gi124223421
gi124232019
gi124229819
gi111053738
gi124233789
gi124223422
gi51951207
gi124223423
gi124228230
gi124223424
gi51951209
gi124228231
gi124223425
gi124228232
gi124223426
gi124228233
gi124223427
gi124228234
gi124223428
gi124228235
gi124223429
gi124228236
gi124228237
gi1903003
gi71039970
gi124228238
gi124228239
gi124241160
gi124238960
gi71039972
gi124241161
gi124238961
gi1903007
gi118155880
gi124241162
gi124238962
gi71039974
gi160349810
gi118155881
gi124241163
gi124238963
gi160349811
gi118155882
gi124241164
gi124238964
gi71039976
gi160349812
gi118155883
gi124241165
gi124238965
gi160349813
gi118155884
gi124241166
gi124238966
gi160349814
gi118155885
gi123126551
gi124241167
gi124238967
gi71039978
gi160349815
gi118155886
gi123126552
gi124241168
gi124238968
gi160349816
gi118155887
gi124241169
gi124238969
gi160349817
gi118155888
gi123126554
gi124224340
gi160349818
gi118155889
gi124237380
gi124224341
gi160349819
gi123126556
gi124237381
gi124224342
gi37901945
gi124237382
gi124224343
gi123126558
gi124229150
gi124237383
gi124224344
gi124229151
gi124237384
gi124224345
gi124229152
gi124237385
gi124224346
gi124229153
gi124237386
gi124224347
gi124229154
gi124237387
gi124224348
gi124229155
gi124237388
gi124224349
gi124229156
gi124237389
gi124229157
gi124229158
gi124229159
gi164430761
gi89514806
gi32330662
gi164430763
gi89514807
gi7264060
gi89514808
gi7264061
gi164430765
gi158346391
gi164430767
gi124234300
gi124234301
gi158346393
gi4584047
gi164430769
gi124234302
gi7264066
gi4584048
gi124234303
gi158346395
gi4584049
gi124239110
gi124234304
gi124239111
gi124234305
gi158346397
gi124239112
gi124222770
gi124234306
gi124239113
gi124222771
gi124234307
gi158346399
gi124239114
gi124222772
gi124234308
gi124239115
gi124222773
gi124234309
gi124239116
gi124222774
gi124239117
gi124222775
gi28974930
gi124239118
gi124222776
gi28974931
gi124239119
gi124222777
gi28974932
gi124222778
gi28974933
gi124222779
gi148913100
gi148913101
gi158344630
gi124230410
gi158344632
gi124230411
gi83629390
gi147262309
gi124230412
gi118156400
gi158344634
gi124230413
gi118156401
gi83629392
gi40353650
gi124235220
gi124230414
gi118156402
gi83629393
gi48596560
gi40353651
gi124235221
gi158344636
gi124230415
gi118156403
gi83629394
gi124235222
gi124230416
gi118156404
gi48596562
gi40353652
gi124235223
gi158344638
gi124230417
gi118156405
gi83629396
gi40353653
gi124235224
gi124230418
gi118156406
gi83629397
gi48596564
gi40353654
gi124235225
gi1857270
gi124230419
gi118156407
gi83629398
gi40353655
gi124235226
gi1857271
gi40353656
gi124235227
gi1857272
gi118156408
gi40353657
gi124235228
gi1857273
gi204305431
gi118156409
gi40353658
gi124235229
gi202078651
gi1857274
gi117343750
gi40353659
gi1857275
gi204305433
gi117343751
gi1857276
gi202078653
gi117343752
gi204305435
gi117343753
gi14537411
gi202078655
gi117343754
gi204305437
gi117343755
gi202078657
gi117343756
gi14537414
gi204305439
gi117343757
gi110832220
gi202078659
gi117343758
gi110832221
gi117652650
gi117343759
gi110832222
gi14537417
gi158121290
gi110832223
gi117652652
gi110832224
gi147260731
gi158121292
gi110832225
gi117652654
gi118157320
gi110832226
gi147260733
gi147259440
gi158121294
gi118157321
gi110832227
gi117652656
gi118157322
gi110832228
gi147260735
gi167554570
gi147259442
gi158121296
gi118157323
gi110832229
gi117652658
gi167554571
gi85681829
gi118157324
gi167554572
gi147259444
gi118157325
gi147260737
gi167554573
gi118157326
gi167554574
gi124240110
gi124237910
gi147259446
gi118157327
gi147260739
gi167554575
gi124240111
gi124237911
gi118157328
gi124240112
gi124237912
gi147259448
gi124227550
gi118157329
gi124233650
gi124240113
gi124237913
gi124227551
gi111053600
gi124233651
gi124240114
gi124237914
gi124227552
gi124233652
gi124240115
gi124237915
gi124227553
gi111053602
gi124233653
gi124240116
gi124237916
gi124227554
gi156122500
gi124233654
gi124240117
gi124237917
gi124227555
gi111053604
gi124233655
gi124240118
gi156122501
gi124237918
gi124227556
gi124233656
gi124240119
gi124237919
gi124227557
gi111053606
gi124233657
gi124227558
gi124233658
gi124358211
gi124227559
gi111053608
gi124233659
gi124358213
gi124228100
gi124358215
gi124228101
gi124228102
gi124358217
gi124228103
gi124228104
gi124358219
gi124228105
gi124228106
gi208972210
gi124228107
gi208972211
gi11061730
gi124228108
gi208972212
gi124228109
gi208972213
gi124241030
gi124238830
gi11061732
gi208972214
gi124241031
gi124238831
gi118155750
gi208972215
gi124241032
gi124238832
gi118155751
gi147260071
gi208972216
gi124241033
gi124238833
gi118155752
gi208972217
gi124241034
gi124238834
gi118155753
gi147260073
gi208972218
gi124241035
gi124238835
gi118155754
gi208972219
gi124241036
gi124238836
gi118155755
gi123126421
gi147260075
gi124241037
gi124238837
gi118155756
gi123126422
gi124241038
gi124238838
gi118155757
gi147260077
gi124241039
gi124238839
gi118155758
gi123126424
gi147260078
gi124225980
gi124224210
gi123126425
gi124225981
gi124237250
gi124224211
gi118155759
gi124225982
gi124237251
gi124224212
gi123126427
gi124225983
gi124237252
gi124224213
gi124225984
gi124229020
gi124237253
gi124224214
gi109628901
gi124225985
gi124229021
gi124237254
gi17530270
gi124224215
gi124225986
gi124229022
gi124237255
gi124224216
gi109628903
gi124225987
gi124229023
gi124237256
gi17530272
gi124224217
gi124225988
gi124229024
gi124237257
gi124224218
gi109628905
gi124225989
gi124229025
gi124237258
gi17530274
gi124224219
gi93276820
gi124229026
gi124237259
gi93276821
gi109628907
gi124229027
gi17530276
gi7620040
gi93276822
gi124229028
gi93276823
gi109628909
gi124229029
gi17530278
gi86285463
gi93276824
gi86285464
gi93276825
gi86285465
gi93276826
gi86285466
gi93276827
gi86285467
gi93276828
gi86285468
gi93276829
gi86285469
gi37902732
gi158346261
gi215398487
gi124238170
gi28376240
gi215398488
gi124238171
gi118155090
gi29028560
gi158346263
gi215398489
gi124238172
gi28376242
gi118155091
gi29028561
gi124238173
gi118155092
gi158346265
gi29028562
gi124238174
gi28376244
gi118155093
gi124238175
gi1816595
gi118155094
gi158346267
gi124238176
gi1816596
gi157168091
gi28376246
gi118155095
gi124238177
gi124222640
gi1816597
gi118155096
gi158346269
gi124238178
gi124222641
gi1816598
gi157168093
gi28376248
gi118155097
gi124238179
gi124222642
gi1816599
gi118155098
gi124222643
gi157168095
gi118155099
gi124222644
gi124222645
gi157168097
gi162289960
gi124222646
gi124222647
gi157168099
gi162289962
gi124222648
gi124222649
gi162289964
gi5139030
gi5139031
gi162289966
gi5139032
gi5139033
gi162289968
gi5139034
gi82830752
gi5139035
gi5139036
gi82830754
gi5139037
gi5139038
gi31414584
gi82830756
gi5139039
gi31414585
gi31414586
gi124231790
gi194441691
gi31414587
gi124231791
gi82830758
gi37902070
gi31414588
gi124231792
gi194441693
gi31414589
gi117651970
gi124231793
gi157504301
gi124231794
gi194441695
gi117651972
gi124231795
gi157504303
gi194441697
gi124231796
gi32394850
gi117651974
gi124231797
gi157504305
gi32394851
gi124231798
gi194441699
gi117651976
gi124231799
gi157504307
gi117651978
gi157504309
gi117652520
gi159599666
gi206600771
gi117652522
gi147260600
gi159599667
gi147260601
gi159599668
gi117652524
gi147260602
gi118158960
gi118161160
gi159599669
gi147260603
gi118158961
gi118161161
gi117652526
gi147259311
gi118158962
gi118161162
gi147260604
gi118158963
gi118161163
gi117652528
gi147260605
gi147259313
gi118158964
gi118161164
gi147260606
gi157326174
gi118158965
gi118161165
gi147259315
gi118158966
gi118161166
gi147260608
gi157326176
gi118158967
gi118161167
gi84177540
gi147259317
gi118158968
gi118161168
gi124227420
gi157326178
gi84177541
gi118158969
gi118161169
gi124227421
gi124233520
gi147259319
gi124227422
gi124233521
gi84177542
gi124227423
gi124233522
gi87047070
gi84177543
gi124227424
gi124233523
gi84177544
gi124227425
gi124233524
gi87047072
gi84177545
gi124227426
gi125656006
gi124233525
gi84177546
gi124227427
gi124233526
gi87047074
gi84177547
gi124227428
gi124233527
gi157420034
gi84177548
gi124227429
gi124233528
gi112144800
gi157420035
gi87047076
gi84177549
gi124233529
gi157420036
gi112144802
gi157420037
gi87047078
gi157420038
gi112144804
gi157420039
gi12055171
gi112144806
gi118159880
gi118159881
gi12055173
gi158345981
gi112144808
gi118159882
gi118159883
gi12055175
gi158345983
gi118159884
gi16588350
gi440186
gi118159885
gi16588351
gi12055177
gi158345985
gi121963201
gi118159886
gi124242670
gi121963202
gi124238700
gi118153490
gi118159887
gi16588353
gi12055179
gi124242671
gi158345987
gi148821030
gi124238701
gi440189
gi118153491
gi118155620
gi118159888
gi16588354
gi124242672
gi121963204
gi148821031
gi124238702
gi118153492
gi118155621
gi118159889
gi148821032
gi124242673
gi158345989
gi164372415
gi227438920
gi121963205
gi124238703
gi118153493
gi118155622
gi148821033
gi33668832
gi16588356
gi124242674
gi227438921
gi121963206
gi124238704
gi118153494
gi118155623
gi148821034
gi16588357
gi124242675
gi227438922
gi124238705
gi118153495
gi118155624
gi148821035
gi183987970
gi124242676
gi227438923
gi121963208
gi124238706
gi118153496
gi118155625
gi148821036
gi183987971
gi16588359
gi124242677
gi227438924
gi124238707
gi118153497
gi118155626
gi148821037
gi183987972
gi124242678
gi227438925
gi124238708
gi118153498
gi148821038
gi183987973
gi124242679
gi227438926
gi146724120
gi124238709
gi118153499
gi118155627
gi183987974
gi227438927
gi148821039
gi146724121
gi98375639
gi124225850
gi118155628
gi183987975
gi227438928
gi146724122
gi124225851
gi124237120
gi118155629
gi183987976
gi227438929
gi146724123
gi124225852
gi124237121
gi183987977
gi183585657
gi124225853
gi124237122
gi183987978
gi159503621
gi183585658
gi124225854
gi124237123
gi183987979
gi183585659
gi124225855
gi124237124
gi159503623
gi124225856
gi124237125
gi124225857
gi124237126
gi124225858
gi124237127
gi124225859
gi124237128
gi124237129
gi124243590
gi124243591
gi124243592
gi124243593
gi124243594
gi13276210
gi124243595
gi124243596
gi87046680
gi124243597
gi117957611
gi124243598
gi87046682
gi51873620
gi124243599
gi117957613
gi124226770
gi28376110
gi87046684
gi158346131
gi124226771
gi124238040
gi51873622
gi117957615
gi124226772
gi124238041
gi28376112
gi87046686
gi158346133
gi124226773
gi124238042
gi51873624
gi117957617
gi129593761
gi124226774
gi124238043
gi28376114
gi87046688
gi158346135
gi124226775
gi124238044
gi51873626
gi117957619
gi124226776
gi124238045
gi28376116
gi158346137
gi124226777
gi124238046
gi51873628
gi114159650
gi124226778
gi124238047
gi124222510
gi118160880
gi28376118
gi146761371
gi158346139
gi124226779
gi124238048
gi124222511
gi114159652
gi118160881
gi124238049
gi124222512
gi118160882
gi146761373
gi124222513
gi114159654
gi124225190
gi118160883
gi10717210
gi124222514
gi124225191
gi118160884
gi146761375
gi10717211
gi124222515
gi114159656
gi124225192
gi10717212
gi124222516
gi124225193
gi118160885
gi146761377
gi10717213
gi124222517
gi114159658
gi124225194
gi118160886
gi10717214
gi124222518
gi124225195
gi118160887
gi146761379
gi10717215
gi124222519
gi124225196
gi118160888
gi124225197
gi118160889
gi124225198
gi124225199
gi147263551
gi215421143
gi147263553
gi147263555
gi147263557
gi194441561
gi124231660
gi215421149
gi147263559
gi124231661
gi194441563
gi124231662
gi124248005
gi117651840
gi124231663
gi194441565
gi124236470
gi124248006
gi124231664
gi124236471
gi124248007
gi117651842
gi124231665
gi194441567
gi124236472
gi124248008
gi124231666
gi124236473
gi124248009
gi117651844
gi124231667
gi194441569
gi124236474
gi124231668
gi124236475
gi117651846
gi124231669
gi124236476
gi124236477
gi117651848
gi124236478
gi124236479
gi206600641
gi15982563
gi49618694
gi206600643
gi15982564
gi49618695
gi118158830
gi118161030
gi163869666
gi49618696
gi118158831
gi118161031
gi163869667
gi206600645
gi49618697
gi49618698
gi118158832
gi118161032
gi163869668
gi118158833
gi118161033
gi163869669
gi206600647
gi49618699
gi118158834
gi118161034
gi124232580
gi118158835
gi118161035
gi57547600
gi206600649
gi124232581
gi118158836
gi118161036
gi57547601
gi124232582
gi118158837
gi118161037
gi57547602
gi124232583
gi118158838
gi118161038
gi84177410
gi57547603
gi124232584
gi84177411
gi57547604
gi124232585
gi118158839
gi118161039
gi84177412
gi57547605
gi124232586
gi84177413
gi57547606
gi124223990
gi124232587
gi84177414
gi57547607
gi124223991
gi124232588
gi84177415
gi57547608
gi124223992
gi124232589
gi84177416
gi57547609
gi124223993
gi18369770
gi84177417
gi124223994
gi84177418
gi124223995
gi84177419
gi124223996
gi124223997
gi76560231
gi117651180
gi117651181
gi86610530
gi124223998
gi118154940
gi124223999
gi76560233
gi117651182
gi118154941
gi86610532
gi117651183
gi118154942
gi76560235
gi51095229
gi117651184
gi118154943
gi117651185
gi118154944
gi118159750
gi117651186
gi86610534
gi76560237
gi118159751
gi117651187
gi118154945
gi118159752
gi86610536
gi76560239
gi117651188
gi118154946
gi118159753
gi167996370
gi117651189
gi118154947
gi118159754
gi86610538
gi121964840
gi118154948
gi118159755
gi167996372
gi121964841
gi158345855
gi118154949
gi118159756
gi121964842
gi124242540
gi118159757
gi167996374
gi121964843
gi124242541
gi158345857
gi118159758
gi121964844
gi124242542
gi118159759
gi167996376
gi121964845
gi124242543
gi158345859
gi37962001
gi121964846
gi7008110
gi124242544
gi118158170
gi167996378
gi121964847
gi7008111
gi124242545
gi37962003
gi118158171
gi121964848
gi7008112
gi183987840
gi124242546
gi118158172
gi121964849
gi183987841
gi124242547
gi37962005
gi118158173
gi183987842
gi124242548
gi118158174
gi148872669
gi183987843
gi124242549
gi37962007
gi118158175
gi124225720
gi37727315
gi183987844
gi37727316
gi118158176
gi222353730
gi124225721
gi183987845
gi37962009
gi118158177
gi222353731
gi124225722
gi37727317
gi183987846
gi118158178
gi124225723
gi222353732
gi37727318
gi183987847
gi124020780
gi118158179
gi124225724
gi222353733
gi183987848
gi124020781
gi124225725
gi222353734
gi183987849
gi124020782
gi222353735
gi124225726
gi124020783
gi222353736
gi124020784
gi124225727
gi124225728
gi222353737
gi124020785
gi124225729
gi124020786
gi147261951
gi124020787
gi189314122
gi124020788
gi189314123
gi82659590
gi82659591
gi147261953
gi124020789
gi189314124
gi74231208
gi189314125
gi82659592
gi74231209
gi147261955
gi124243460
gi26000780
gi189314126
gi82659593
gi118154280
gi124243461
gi26000781
gi189314127
gi82659594
gi118154281
gi82659595
gi124243462
gi26000782
gi189314128
gi118154282
gi82659596
gi147261957
gi124243463
gi26000783
gi189314129
gi118154283
gi82659597
gi147261958
gi124243464
gi26000784
gi118154284
gi118159090
gi124243465
gi26000785
gi82659598
gi118154285
gi118159091
gi124243466
gi26000786
gi87046550
gi38232060
gi82659599
gi118154286
gi118159092
gi124243467
gi26000787
gi124234870
gi118154287
gi118159093
gi38232062
gi124243468
gi26000788
gi160336681
gi124234871
gi118154288
gi118159094
gi124243469
gi121964180
gi26000789
gi87046552
gi124234872
gi118154289
gi118159095
gi38232064
gi160336683
gi124226640
gi124234873
gi118159096
gi87046554
gi121964182
gi158346001
gi124239680
gi124226641
gi124234874
gi118159097
gi121964183
gi38232066
gi124239681
gi160336685
gi124226642
gi124234875
gi118159098
gi87046556
gi158346003
gi124239682
gi124226643
gi124234876
gi118159099
gi38232068
gi121964185
gi124239683
gi160336687
gi124226644
gi124234877
gi87046558
gi158346005
gi124239684
gi124226645
gi124234878
gi121964187
gi124239685
gi160336689
gi124226646
gi124234879
gi114159520
gi121964188
gi46486360
gi158346007
gi5731342
gi124239686
gi124226647
gi5731343
gi124239687
gi124226648
gi118160750
gi114159522
gi46486361
gi146761241
gi158346009
gi5731344
gi124239688
gi124226649
gi147262870
gi118160751
gi11071541
gi74049291
gi46486362
gi124239689
gi118160752
gi11071542
gi114159524
gi124225060
gi46486363
gi146761243
gi147262872
gi11071543
gi74049293
gi124225061
gi46486364
gi147262873
gi118160753
gi11071544
gi114159526
gi124225062
gi46486365
gi146761245
gi118160754
gi74049295
gi11071545
gi124225063
gi46486366
gi116248658
gi147262875
gi118160755
gi114159528
gi124225064
gi46486367
gi146761247
gi116248659
gi118160756
gi74049297
gi124225065
gi159134900
gi46486368
gi147262877
gi118160757
gi124230980
gi124225066
gi46486369
gi146761249
gi118160758
gi124230981
gi74049299
gi124225067
gi159134902
gi147262879
gi118160759
gi124230982
gi124225068
gi118156970
gi124230983
gi124225069
gi159134904
gi147261290
gi118156971
gi124230984
gi22086791
gi124235790
gi158427040
gi147263420
gi118156972
gi124230985
gi147261292
gi124235791
gi147263421
gi118156973
gi124230986
gi159134906
gi147261293
gi22086793
gi124235792
gi158427042
gi147263422
gi118156974
gi124230987
gi124235793
gi147263423
gi22086795
gi118156975
gi124230988
gi159134908
gi147261295
gi122936940
gi124235794
gi158427044
gi147263424
gi118156976
gi124230989
gi122936941
gi124235795
gi147263425
gi118156977
gi147261297
gi22086797
gi122936942
gi124235796
gi158427046
gi147263426
gi118156978
gi147261298
gi208658360
gi124235797
gi147263427
gi118156979
gi124231530
gi47157230
gi22086799
gi194441431
gi124235798
gi158427048
gi147263428
gi124231531
gi47157231
gi208658362
gi124235799
gi147263429
gi124231532
gi47157232
gi194441433
gi122936946
gi47157233
gi117651710
gi124231533
gi929000
gi208658364
gi122936947
gi124231534
gi47157234
gi194441435
gi122936948
gi124236340
gi117651712
gi124231535
gi47157235
gi122936949
gi124236341
gi124231536
gi47157236
gi194441437
gi124236342
gi117651714
gi124231537
gi47157237
gi124236343
gi124231538
gi47157238
gi194441439
gi124236344
gi117651716
gi124231539
gi47157239
gi124236345
gi124236346
gi929008
gi48256797
gi124236347
gi117651718
gi929009
gi48256798
gi124236348
gi48256799
gi124236349
gi118157890
gi118160090
gi118157891
gi118160091
gi118157892
gi118160092
gi118157893
gi118160093
gi118157894
gi118160094
gi110676550
gi118157895
gi118158700
gi118160095
gi206600514
gi118157896
gi118158701
gi118160096
gi110676552
gi206600515
gi124240680
gi118157897
gi118158702
gi118160097
gi109629091
gi206600516
gi124240681
gi118157898
gi118158703
gi118160098
gi110676554
gi206600517
gi124240682
gi118157899
gi118158704
gi118160099
gi109629093
gi206600518
gi124232450
gi124240683
gi118158705
gi110676556
gi206600519
gi124232451
gi124240684
gi118158706
gi109629095
gi124232452
gi124240685
gi110676558
gi124232453
gi124240686
gi118158707
gi109629097
gi124232454
gi124240687
gi118158708
gi124232455
gi124240688
gi118158709
gi172053471
gi219807370
gi109629099
gi124232456
gi124240689
gi219807371
gi124223860
gi124232457
gi172053473
gi219807372
gi124223861
gi124232458
gi219807373
gi124223862
gi124232459
gi172053475
gi219807374
gi124223863
gi124228670
gi219807375
gi124223864
gi124228671
gi172053477
gi219807376
gi124223865
gi124228672
gi219807377
gi124223866
gi117651050
gi124228673
gi172053479
gi33186720
gi124223867
gi117651051
gi124228674
gi33186721
gi124223868
gi118154810
gi117651052
gi124228675
gi33186722
gi124223869
gi159260462
gi118154811
gi117651053
gi124228676
gi33186723
gi159260463
gi118154812
gi117651054
gi124228677
gi159260464
gi61699820
gi117651055
gi124228678
gi159260465
gi61699821
gi118154813
gi118159620
gi117651056
gi124228679
gi5326720
gi159260466
gi61699822
gi118154814
gi118159621
gi117651057
gi159260467
gi118154815
gi118159622
gi117651058
gi159260468
gi61699823
gi118154816
gi118159623
gi117651059
gi167996240
gi159260469
gi61699824
gi118154817
gi118159624
gi121964710
gi61699825
gi118154818
gi118159625
gi167996242
gi61699826
gi118154819
gi118159626
gi61699827
gi121964712
gi5326726
gi124242410
gi118159627
gi167996244
gi121964713
gi124242411
gi61699828
gi118159628
gi124242412
gi61699829
gi118159629
gi167996246
gi55735440
gi121964715
gi124242413
gi55735441
gi121964716
gi124242414
gi118158040
gi167996248
gi55735442
gi124224780
gi124242415
gi118158041
gi55735443
gi121964718
gi124224781
gi124242416
gi118158042
gi56682540
gi55735444
gi124224782
gi124242417
gi118158043
gi56682541
gi55735445
gi124224783
gi124242418
gi118158044
gi56682542
gi124229590
gi55735446
gi124224784
gi124242419
gi118158045
gi56682543
gi124229591
gi124224785
gi118158046
gi124229592
gi55735447
gi124224786
gi118158047
gi124229593
gi55735448
gi124224787
gi118158048
gi124229594
gi157475130
gi55735449
gi124224788
gi118158049
gi124229595
gi124224789
gi124229596
gi157475132
gi124229597
gi124229598
gi157475134
gi124229599
gi1762714
gi157475136
gi62997080
gi62997081
gi157475138
gi62997082
gi62997083
gi62997084
gi124243330
gi62997085
gi118154150
gi124243331
gi62997086
gi118154151
gi124243332
gi62997087
gi118154152
gi124243333
gi62997088
gi162956341
gi118154153
gi147261828
gi124243334
gi62997089
gi118154154
gi124243335
gi6687013
gi162956343
gi118154155
gi124243336
gi6687014
gi118154156
gi124234740
gi124243337
gi87046420
gi6687015
gi162956345
gi118154157
gi124234741
gi124243338
gi118154158
gi124234742
gi124243339
gi121964050
gi87046422
gi162956347
gi118154159
gi124226510
gi124234743
gi121964051
gi124226511
gi195542431
gi124234744
gi121964052
gi87046424
gi124239550
gi162956349
gi124226512
gi124234745
gi121964053
gi124239551
gi195542433
gi124226513
gi124234746
gi121964054
gi87046426
gi124239552
gi124226514
gi124234747
gi121964055
gi89477170
gi124239553
gi124226515
gi195542435
gi124234748
gi121964056
gi89477171
gi87046428
gi124239554
gi124226516
gi124234749
gi121964057
gi89477172
gi2352390
gi124239555
gi124226517
gi195542437
gi121964058
gi89477173
gi2352391
gi124239556
gi124226518
gi121964059
gi89477174
gi2352392
gi124239557
gi118160620
gi124226519
gi195542439
gi89477175
gi2352393
gi124239558
gi56938850
gi89477176
gi2352394
gi124239559
gi118160621
gi56938851
gi2352395
gi118160622
gi56938852
gi89477177
gi2352396
gi118160623
gi2352397
gi56938853
gi89477178
gi118160624
gi157021252
gi56938854
gi89477179
gi2352398
gi118160625
gi109629620
gi126842410
gi157021253
gi56938855
gi2352399
gi118160626
gi56938856
gi118160627
gi109629622
gi124230850
gi56938857
gi118160628
gi124230851
gi157021256
gi118160629
gi109629624
gi124230852
gi157021257
gi56938858
gi118156840
gi124230853
gi56938859
gi118156841
gi109629626
gi124235660
gi124230854
gi147261161
gi118156842
gi124235661
gi124230855
gi118156843
gi109629628
gi124235662
gi124230856
gi118156844
gi124235663
gi124230857
gi147261164
gi118156845
gi124235664
gi58372960
gi124230858
gi122936810
gi118156846
gi124235665
gi124230859
gi147261166
gi122936811
gi58372962
gi118156847
gi124235666
gi122936812
gi124235667
gi147261168
gi122936813
gi118156848
gi124235668
gi58372964
gi124231400
gi122936814
gi118156849
gi31616380
gi124235669
gi124231401
gi58465167
gi122936815
gi58372966
gi124231402
gi31616381
gi122936816
gi57546161
gi124231403
gi124234080
gi31616382
gi122936817
gi124236210
gi58372968
gi124231404
gi124234081
gi31616383
gi122936818
gi124236211
gi124231405
gi124234082
gi31616384
gi122936819
gi31616385
gi124236212
gi124231406
gi124234083
gi31616386
gi124236213
gi124231407
gi124234084
gi31616387
gi124236214
gi124231408
gi124234085
gi124236215
gi124231409
gi124234086
gi31616388
gi124236216
gi124234087
gi31616389
gi159750446
gi124236217
gi124234088
gi159750447
gi124236218
gi124234089
gi159750448
gi159677265
gi124236219
gi159750449
gi159677266
gi32395970
gi159677267
gi118157760
gi147262080
gi147259880
gi32395971
gi159677268
gi118157761
gi32395972
gi159677269
gi118157762
gi147262082
gi147259882
gi32395973
gi118157763
gi147262083
gi217315060
gi32395974
gi118157764
gi147259884
gi110676420
gi32395975
gi118157765
gi217315062
gi32395976
gi118157766
gi124240550
gi147259886
gi110676422
gi32395977
gi118157767
gi124240551
gi217315064
gi32395978
gi118157768
gi124240552
gi147262088
gi147259888
gi110676424
gi124230190
gi32395979
gi124227990
gi118157769
gi124232320
gi124240553
gi37730879
gi217315066
gi124230191
gi124227991
gi124232321
gi124240554
gi110676426
gi124230192
gi124227992
gi118156180
gi124232322
gi124240555
gi217315068
gi124230193
gi124227993
gi118156181
gi123125940
gi124232323
gi124240556
gi110676428
gi124230194
gi124227994
gi118156182
gi123125941
gi124232324
gi124240557
gi124230195
gi124227995
gi118156183
gi124232325
gi124240558
gi124230196
gi124227996
gi118156184
gi124232326
gi124240559
gi124230197
gi172053341
gi124227997
gi118156185
gi123125944
gi124232327
gi124230198
gi50660055
gi124227998
gi124223730
gi118156186
gi124232328
gi124230199
gi172053343
gi50660056
gi124227999
gi124223731
gi118156187
gi123125946
gi124232329
gi50660057
gi124223732
gi118156188
gi123125947
gi172053345
gi124223733
gi118156189
gi50660058
gi124228540
gi124223734
gi124228541
gi172053347
gi66730985
gi124223735
gi124228542
gi66730986
gi124223736
gi124228543
gi172053349
gi124223737
gi124228544
gi124223738
gi124228545
gi124223739
gi124228546
gi124228547
gi124228548
gi121963770
gi124228549
gi124241470
gi121963772
gi124241471
gi121963773
gi124241472
gi167996110
gi124241473
gi121963775
gi124241474
gi9437327
gi167996112
gi121963776
gi124241475
gi9437328
gi124241476
gi9437329
gi167996114
gi121963778
gi124241477
gi124241478
gi167996116
gi124241479
gi167996118
gi124224650
gi124237690
gi124224651
gi124237691
gi124224652
gi124237692
gi124224653
gi124229460
gi124237693
gi124224654
gi124229461
gi124237694
gi124224655
gi124229462
gi124237695
gi124224656
gi124229463
gi124237696
gi124224657
gi37903169
gi124229464
gi124237697
gi124224658
gi124229465
gi124237698
gi124224659
gi124229466
gi124237699
gi124223070
gi124229467
gi124223071
gi124229468
gi124223072
gi124229469
gi124223073
gi124223074
gi124223075
gi124223076
gi82698150
gi124223077
gi82698151
gi124223078
gi82698152
gi124243200
gi118154020
gi124223079
gi82698153
gi116583920
gi124243201
gi82698154
gi124243202
gi118154022
gi162956211
gi82698155
gi116583922
gi124243203
gi118154023
gi82698156
gi124243204
gi118154024
gi82698157
gi162956213
gi116583924
gi124243205
gi118154025
gi82698158
gi124243206
gi118154026
gi162956215
gi124234610
gi124243207
gi118154027
gi124234611
gi116583926
gi124243208
gi118154028
gi162956217
gi124234612
gi124243209
gi124234613
gi116583928
gi124239420
gi162956219
gi124234614
gi124239421
gi124234615
gi124239422
gi124234616
gi124239423
gi124234617
gi124239424
gi124234618
gi124239425
gi124234619
gi124239426
gi124239427
gi124239428
gi124239429
gi147262611
gi147262613
gi147262614
gi147262615
gi197257690
gi197257691
gi197257692
gi147262617
gi9082210
gi197257693
gi124230720
gi9082211
gi197257694
gi124230721
gi147262619
gi197257695
gi124230722
gi118156710
gi3822511
gi9082212
gi197257696
gi124230723
gi147261030
gi118156711
gi3822512
gi124235530
gi12963356
gi9082213
gi197257697
gi124230724
gi62736747
gi118156712
gi3822513
gi124235531
gi12963357
gi9082214
gi197257698
gi124230725
gi147261032
gi62736748
gi118156713
gi3822514
gi124235532
gi12963358
gi9082215
gi197257699
gi124230726
gi118156714
gi3822515
gi124235533
gi12963359
gi9082216
gi124230727
gi147261034
gi62736749
gi118156715
gi3822516
gi57282050
gi124235534
gi9082217
gi124230728
gi3822517
gi124235535
gi9082218
gi37694919
gi147261036
gi118156716
gi3822518
gi124235536
gi9082219
gi124230729
gi147261037
gi118156717
gi3822519
gi124235537
gi118156718
gi124235538
gi147261039
gi118156719
gi186966110
gi124235539
gi34871931
gi186966111
gi31616251
gi186966112
gi115606300
gi34871933
gi186966113
gi115606301
gi31616253
gi76576220
gi186966114
gi115606302
gi34871935
gi11559718
gi186966115
gi115606303
gi54778620
gi31616255
gi76576222
gi186966116
gi115606304
gi54778621
gi34871937
gi186966117
gi115606305
gi54778622
gi31616257
gi186966118
gi115606306
gi126508261
gi34871939
gi115606307
gi76576224
gi186966119
gi54778623
gi31616259
gi115606308
gi54778624
gi126508263
gi76576226
gi57114810
gi115606309
gi54778625
gi57114811
gi54778626
gi126508265
gi76576228
gi57114812
gi54778627
gi118157630
gi57114813
gi54778628
gi126508267
gi118157631
gi57114814
gi54778629
gi147259751
gi118157632
gi57114815
gi126508269
gi90192691
gi118157633
gi57114816
gi147259753
gi118157634
gi57114817
gi90192693
gi118157635
gi124357971
gi57114818
gi147259755
gi118157636
gi57114819
gi124240420
gi118157637
gi124357973
gi124240421
gi147259757
gi90192695
gi116584181
gi118157638
gi217426090
gi124240422
gi124230060
gi124227860
gi118157639
gi124233960
gi217426091
gi124357975
gi124240423
gi147259759
gi90192697
gi116584183
gi124230061
gi124227861
gi111053910
gi124233961
gi217426092
gi124240424
gi124230062
gi124227862
gi118156050
gi217426093
gi124233962
gi124357977
gi68637773
gi124240425
gi90192699
gi116584185
gi124230063
gi124227863
gi118156051
gi111053912
gi124233963
gi217426094
gi124240426
gi124230064
gi124227864
gi118156052
gi124233964
gi217426095
gi124357979
gi124240427
gi116584187
gi124230065
gi124227865
gi118156053
gi111053914
gi124233965
gi217426096
gi124240428
gi124230066
gi124227866
gi118156054
gi124233966
gi217426097
gi124240429
gi116584189
gi124230067
gi124227867
gi118156055
gi111053916
gi124233967
gi217426098
gi124223600
gi124230068
gi45453420
gi124227868
gi118156056
gi45453421
gi124233968
gi217426099
gi124223601
gi124230069
gi124227869
gi118156057
gi124233969
gi124223602
gi45453422
gi118156058
gi45453423
gi111053918
gi124223603
gi118156059
gi124223604
gi124228410
gi45453424
gi124223605
gi124228411
gi45453425
gi124223606
gi124228412
gi45453426
gi124223607
gi3123680
gi293235
gi124228413
gi45453427
gi124223608
gi3123681
gi293236
gi124228414
gi45453428
gi124223609
gi3123682
gi293237
gi124228415
gi45453429
gi3123683
gi293238
gi124228416
gi3123684
gi293239
gi124228417
gi3123685
gi124228418
gi121963641
gi3123686
gi124228419
gi124241340
gi3123687
gi121963643
gi124241341
gi3123688
gi62083380
gi147260380
gi124241342
gi3123689
gi121963645
gi124241343
gi147260382
gi124241344
gi62083382
gi121963647
gi124241345
gi147260384
gi124241346
gi147259091
gi62083384
gi121963649
gi124241347
gi218218039
gi147260386
gi124241348
gi147259093
gi62083386
gi124241349
gi11245901
gi58373090
gi124224520
gi147260388
gi147259095
gi116496390
gi62083388
gi124224521
gi11245903
gi58373092
gi124237560
gi124224522
gi37903033
gi124237561
gi147259097
gi116496392
gi124224523
gi11245905
gi124237562
gi124224524
gi58373094
gi124229330
gi124237563
gi147259099
gi116496394
gi124224525
gi11245907
gi124229331
gi124237564
gi124224526
gi58373096
gi124229332
gi124237565
gi116496396
gi124224527
gi11245909
gi124229333
gi124237566
gi124224528
gi58373098
gi124229334
gi124237567
gi116496398
gi124224529
gi124229335
gi124237568
gi124229336
gi124237569
gi124229337
gi124229338
gi124229339
gi9438113
gi9438114
gi9438115
gi9438116
gi9438117
gi30141464
gi9438118
gi30141465
gi9438119
gi148283230
gi148283231
gi30141466
gi30141467
gi148283232
gi30141468
gi148283233
gi30141469
gi148283234
gi124238480
gi148283235
gi124238481
gi148283236
gi148283237
gi124238482
gi148283238
gi124238483
gi124238484
gi148283239
gi124238485
gi123126070
gi124238486
gi123126071
gi124238487
gi124222950
gi217314914
gi123126072
gi124238488
gi124222951
gi217314915
gi123126073
gi124238489
gi124222952
gi217314916
gi123126074
gi124222953
gi217314917
gi123126075
gi124222954
gi124222955
gi217314918
gi123126077
gi124222956
gi217314919
gi123126078
gi124222957
gi123126079
gi124222958
gi124222959
gi82949157
gi82949158
gi82949159
gi197257560
gi197257561
gi197257562
gi197257563
gi197257564
gi83629570
gi197257565
gi197257566
gi83629572
gi124235400
gi197257567
gi83629573
gi124235401
gi197257568
gi83629574
gi124235402
gi197257569
gi158536901
gi124235403
gi83629576
gi124235404
gi83629577
gi158536903
gi124235405
gi83629578
gi124235406
gi110349260
gi158536905
gi124235407
gi110349261
gi158132190
gi124235408
gi110349262
gi158536907
gi124235409
gi110349263
gi63095110
gi1865688
gi110349264
gi63095111
gi148535280
gi158536909
gi110349265
gi63095112
gi63095113
gi148535282
gi51874211
gi63095114
gi51874213
gi63095115
gi148535284
gi63095116
gi63095117
gi148535286
gi51874215
gi63095118
gi28261100
gi63095119
gi148535288
gi28261102
gi147260911
gi32395710
gi28261104
gi118157500
gi32395711
gi118157501
gi32395712
gi147260913
gi37730611
gi28261106
gi147259621
gi118157502
gi32395713
gi118157503
gi167995890
gi32395714
gi147260915
gi37730613
gi28261108
gi118157504
gi58618281
gi32395715
gi147260916
gi37730614
gi118157505
gi167995892
gi32395716
gi147260917
gi118157506
gi58618283
gi32395717
gi37730616
gi147259626
gi118157507
gi167995894
gi116584051
gi147260919
gi58618285
gi124227730
gi147259628
gi118157508
gi167995896
gi116584053
gi124227731
gi124233830
gi118157509
gi124227732
gi124233831
gi167995898
gi116584055
gi124227733
gi124233832
gi87047380
gi124227734
gi124233833
gi87047381
gi116584057
gi124227735
gi124233834
gi87047382
gi124227736
gi124233835
gi87047383
gi116584059
gi124227737
gi124233836
gi229259780
gi87047384
gi124227738
gi124233837
gi87047385
gi124227739
gi124233838
gi87047386
gi124233839
gi87047387
gi87047388
gi87047389
gi34485760
gi34485761
gi34485762
gi34485763
gi226423760
gi226423762
gi226423764
gi124242980
gi117652170
gi124241210
gi124242981
gi124241211
gi226423766
gi118155930
gi124242982
gi117652172
gi124241212
gi118155931
gi124242983
gi159261583
gi124241213
gi118155932
gi117652174
gi226423768
gi124242984
gi159261584
gi124241214
gi118155933
gi124242985
gi159261585
gi124241215
gi118155934
gi124242986
gi159261586
gi117652176
gi124241216
gi124242987
gi159261587
gi123126601
gi124241217
gi118155935
gi124242988
gi159261588
gi117652178
gi124241218
gi118155936
gi124242989
gi159261589
gi123126603
gi124241219
gi118155937
gi118155938
gi123126605
gi124237430
gi118155939
gi123126606
gi124237431
gi124227070
gi124237432
gi124227071
gi124233170
gi123126608
gi124229200
gi124237433
gi124227072
gi124233171
gi124229201
gi124237434
gi124227073
gi124233172
gi49616972
gi124229202
gi124237435
gi124227074
gi124233173
gi49616973
gi124229203
gi124237436
gi124227075
gi124233174
gi49616974
gi124229204
gi124237437
gi124227076
gi124233175
gi49616975
gi124229205
gi124237438
gi124227077
gi31711460
gi124233176
gi49616976
gi124229206
gi124237439
gi124227078
gi124233177
gi49616977
gi124229207
gi124227079
gi31711462
gi124233178
gi49616978
gi124229208
gi28375870
gi124233179
gi49616979
gi124229209
gi31711464
gi56606750
gi28375872
gi56606751
gi31711466
gi56606752
gi28375874
gi56606753
gi31711468
gi56606754
gi28375876
gi56606755
gi56606756
gi33320020
gi164430811
gi28375878
gi33320021
gi56606757
gi164430813
gi56606758
gi33320022
gi164430815
gi56606759
gi33320023
gi87046994
gi158346441
gi33320024
gi124238350
gi33320025
gi164430817
gi124238351
gi118155270
gi87046996
gi158346443
gi33320026
gi124238352
gi118155271
gi50405310
gi164430819
gi124238353
gi37889820
gi118155272
gi87046998
gi158346445
gi111054040
gi50405311
gi124238354
gi37889821
gi118155273
gi37902919
gi50405312
gi124238355
gi37889822
gi118155274
gi158346447
gi111054042
gi50405313
gi124238356
gi37889823
gi118155275
gi6651330
gi50405314
gi124238357
gi37889824
gi124222820
gi118155276
gi146761681
gi158346449
gi111054044
gi50405315
gi3063864
gi124238358
gi18446592
gi37889825
gi124222821
gi37889826
gi118155277
gi6651332
gi50405316
gi3063865
gi124238359
gi124222822
gi37889827
gi118155278
gi18446594
gi146761683
gi111054046
gi50405317
gi3063866
gi124222823
gi118155279
gi6651334
gi50405318
gi3063867
gi37889828
gi124222824
gi18446596
gi146761685
gi111054048
gi50405319
gi3063868
gi124222825
gi6651336
gi3063869
gi124222826
gi18446598
gi146761687
gi124222827
gi124222828
gi146761689
gi124222829
gi83629440
gi83629441
gi83629442
gi217069570
gi217069571
gi83629444
gi194441871
gi217069572
gi83629445
gi124231970
gi217069573
gi83629446
gi124231971
gi194441873
gi217069574
gi124231972
gi217069575
gi83629448
gi124231973
gi194441875
gi217069576
gi124236780
gi83629449
gi124231974
gi37902253
gi217069577
gi124236781
gi158132060
gi124231975
gi194441877
gi202078701
gi217069578
gi117343800
gi124236782
gi158132061
gi124231976
gi217069579
gi117343801
gi124236783
gi158132062
gi124231977
gi202078703
gi194441879
gi117343802
gi124236784
gi158132063
gi124231978
gi6693650
gi117343803
gi124236785
gi158132064
gi124231979
gi6693651
gi202078705
gi117343804
gi124236786
gi158132065
gi6693652
gi124236787
gi158132066
gi6693653
gi202078707
gi117343805
gi124236788
gi158132067
gi112789880
gi117343806
gi124236789
gi158132068
gi121489688
gi112789881
gi117343807
gi158132069
gi202078709
gi121489689
gi112789882
gi117343808
gi117652700
gi112789883
gi117343809
gi62362452
gi112789884
gi117652702
gi62362453
gi62362454
gi112789885
gi117652704
gi112789886
gi62362455
gi112789887
gi62362456
gi112789888
gi117652706
gi62362457
gi112789889
gi62362458
gi167995760
gi62362459
gi117652708
gi124232890
gi167995762
gi124232891
gi124232892
gi167995764
gi124232893
gi124227600
gi124232894
gi89953760
gi167995766
gi124227601
gi124233700
gi124232895
gi89953761
gi124227602
gi124233701
gi124232896
gi151934147
gi89953762
gi167995768
gi124227603
gi124233702
gi124232897
gi87047250
gi87047251
gi124227604
gi124233703
gi124232898
gi89953763
gi124227605
gi40557179
gi124233704
gi124232899
gi87047252
gi89953764
gi124227606
gi62911570
gi124233705
gi87047253
gi89953765
gi124227607
gi124233706
gi87047254
gi89953766
gi124227608
gi62911572
gi124233707
gi89953767
gi124227609
gi124233708
gi87047255
gi89953768
gi62911574
gi124233709
gi117651490
gi87047256
gi89953769
gi65306820
gi87047257
gi65306821
gi62911576
gi117651492
gi87047258
gi87047259
gi65306822
gi62911578
gi117651494
gi65306823
gi65306824
gi117651496
gi65306825
gi19570322
gi65306826
gi117651498
gi65306827
gi65306828
gi65306829
gi124242850
gi117652040
gi118153670
gi124242851
gi118153671
gi118155800
gi117652042
gi124242852
gi118153672
gi118155801
gi124242853
gi118153673
gi118155802
gi124242854
gi117652044
gi118153674
gi118158480
gi124242855
gi51511865
gi118153675
gi118155803
gi118158481
gi124242856
gi51511866
gi117652046
gi118153676
gi118155804
gi118158482
gi124242857
gi118153677
gi118155805
gi118158483
gi117652048
gi124242858
gi118153678
gi118155806
gi118158484
gi124242859
gi118153679
gi118155807
gi118158485
gi2065008
gi118155808
gi118158486
gi52547380
gi124237300
gi2065009
gi118155809
gi118158487
gi124237301
gi118158488
gi52547382
gi124237302
gi118158489
gi124237303
gi59803715
gi52547384
gi124237304
gi59803716
gi124237305
gi59803717
gi52547386
gi124237306
gi59803718
gi124237307
gi18072900
gi59803719
gi52547388
gi124237308
gi18072901
gi124237309
gi18072902
gi18072903
gi18072904
gi18072905
gi33324151
gi124243770
gi18072906
gi118154590
gi124243771
gi18072907
gi33324153
gi118154591
gi124243772
gi18072908
gi118154592
gi33324155
gi124243773
gi62632244
gi118154593
gi124243774
gi18072909
gi62632245
gi118154594
gi124243775
gi62632246
gi118154595
gi79148807
gi124243776
gi33324157
gi62632247
gi118154596
gi124243777
gi62632248
gi79148808
gi118154597
gi33324159
gi124243778
gi79148809
gi118154598
gi124243779
gi62632249
gi118154599
gi121964491
gi33112750
gi124226950
gi124238220
gi121964492
gi158346311
gi124242190
gi124239990
gi124226951
gi124238221
gi33112752
gi124242191
gi124239991
gi124226952
gi118155140
gi124238222
gi121964494
gi158346313
gi124242192
gi124239992
gi124226953
gi118155141
gi33112754
gi124238223
gi121964495
gi124242193
gi124239993
gi124226954
gi118155142
gi124238224
gi158346315
gi124242194
gi124239994
gi124226955
gi118155143
gi124238225
gi121964497
gi33112756
gi124242195
gi124239995
gi124226956
gi118155144
gi124238226
gi158346317
gi124242196
gi124239996
gi124226957
gi3063732
gi118155145
gi124238227
gi121964499
gi33112758
gi124242197
gi124239997
gi124226958
gi3063733
gi118155146
gi124238228
gi146761551
gi158346319
gi124242198
gi124239998
gi124226959
gi118155147
gi124238229
gi124242199
gi124239999
gi118155148
gi124225370
gi146761553
gi118155149
gi124225371
gi124225372
gi146761555
gi13940454
gi124225373
gi13940455
gi124225374
gi146761557
gi13940456
gi124225375
gi13940457
gi124225376
gi146761559
gi159143807
gi13940458
gi124225377
gi13940459
gi124225378
gi159143809
gi124225379
gi40557702
gi40557704
gi83629310
gi83629312
gi83629313
gi118159000
gi83629314
gi118159001
gi124231840
gi194441741
gi83629316
gi118159002
gi124231841
gi152940810
gi83629317
gi118159003
gi124231842
gi194441743
gi83629318
gi118159004
gi124231843
gi152940812
gi118159005
gi124231844
gi194441745
gi124236650
gi118159006
gi124231845
gi124236651
gi118159007
gi124231846
gi124226290
gi194441747
gi124236652
gi118159008
gi124231847
gi124226291
gi124236653
gi152940816
gi118159009
gi124231848
gi124226292
gi194441749
gi124236654
gi124231849
gi124226293
gi124236655
gi152940818
gi124226294
gi124236656
gi124226295
gi124236657
gi124226296
gi124236658
gi124226297
gi124236659
gi124226298
gi124226299
gi288916
gi28422859
gi152125934
gi118161210
gi152125935
gi118161211
gi124240990
gi118161212
gi124240991
gi118161213
gi124240992
gi118161214
gi159660409
gi124232760
gi124240993
gi124232761
gi124240994
gi118161215
gi124232762
gi124240995
gi118161216
gi124232763
gi124240996
gi118161217
gi147263071
gi124232764
gi124240997
gi118161218
gi147263072
gi124232765
gi124240998
gi118161219
gi124232766
gi124240999
gi147263074
gi87047120
gi226858172
gi159595820
gi124232767
gi159595821
gi124232768
gi147263076
gi87047122
gi159595822
gi124232769
gi163311260
gi159595823
gi147263078
gi124231180
gi124228980
gi124231181
gi87047124
gi124228981
gi163311262
gi124231182
gi124228982
gi124231183
gi87047126
gi124228983
gi163311264
gi124231184
gi124228984
gi87047128
gi124231185
gi124228985
gi163311266
gi124231186
gi124228986
gi159024310
gi124231187
gi124228987
gi163311268
gi124231188
gi124228988
gi159024312
gi118159930
gi124231189
gi124228989
gi118159931
gi159024314
gi118159932
gi118159933
gi167996550
gi118159934
gi118159935
gi167996552
gi118159936
gi124242720
gi118153540
gi118159937
gi167996554
gi124242721
gi118153541
gi118159938
gi124242722
gi118153542
gi167996556
gi124242723
gi118153543
gi118159939
gi124242724
gi118153544
gi118158350
gi167996558
gi124242725
gi118153545
gi118158351
gi124242726
gi118153546
gi118158352
gi124242727
gi118153547
gi118158353
gi124242728
gi118158354
gi165910340
gi124242729
gi118153548
gi118158355
gi165910341
gi124225900
gi118153549
gi118158356
gi165910342
gi124225901
gi118158357
gi165910343
gi124225902
gi124264721
gi51951291
gi118158358
gi165910344
gi124225903
gi118158359
gi165910345
gi124225904
gi124264723
gi51951293
gi165910346
gi124225905
gi165910347
gi124225906
gi124264725
gi51951295
gi124225907
gi124225908
gi124264727
gi5805170
gi51951297
gi124225909
gi5805171
gi124264729
gi5805172
gi51951299
gi124243640
gi118154460
gi124243641
gi118154461
gi124243642
gi118154462
gi124243643
gi33324025
gi118154463
gi124243644
gi118154464
gi118159270
gi86197998
gi124243645
gi118154465
gi118159271
gi86197999
gi33324027
gi124243646
gi118154466
gi118159272
gi124243647
gi87046730
gi118154467
gi118159273
gi33324029
gi160336861
gi162532700
gi124243648
gi118154468
gi118159274
gi162532701
gi124243649
gi121964360
gi87046732
gi118154469
gi118159275
gi160336863
gi124226820
gi162532702
gi121964361
gi118159276
gi124226821
gi162532703
gi87046734
gi124242060
gi124239860
gi118159277
gi160336865
gi124226822
gi13517800
gi162532704
gi121964363
gi124242061
gi124239861
gi118155010
gi118159278
gi124226823
gi162532705
gi121964364
gi124242062
gi124239862
gi118155011
gi118159279
gi13517802
gi160336867
gi124226824
gi162532706
gi124242063
gi124239863
gi118155012
gi124226825
gi162532707
gi121964366
gi124242064
gi124239864
gi118155013
gi160336869
gi124226826
gi117276860
gi13517804
gi162532708
gi124242065
gi124239865
gi118155014
gi124226827
gi117276861
gi162532709
gi114159700
gi121964368
gi124242066
gi124239866
gi118155015
gi124226828
gi117276862
gi13517806
gi121964369
gi124242067
gi124239867
gi118155016
gi124226829
gi117276863
gi114159702
gi146761421
gi124242068
gi124239868
gi118155017
gi118160930
gi117276864
gi13517808
gi124242069
gi124239869
gi118155018
gi118160931
gi114159704
gi124225240
gi146761423
gi118155019
gi118160932
gi124225241
gi118160933
gi114159706
gi124225242
gi146761425
gi118160934
gi124225243
gi118160935
gi114159708
gi124225244
gi146761427
gi118160936
gi124225245
gi118160937
gi156631091
gi124225246
gi146761429
gi118160938
gi124225247
gi118160939
gi156631093
gi124225248
gi148285530
gi124225249
gi51339780
gi124235970
gi156631095
gi147261471
gi51339781
gi124235971
gi148285532
gi51339782
gi124235972
gi156631097
gi147261473
gi51339783
gi124235973
gi148285534
gi51339784
gi124235974
gi156631099
gi147261475
gi51339785
gi124235975
gi148285536
gi51339786
gi124235976
gi147261477
gi51339787
gi59939980
gi124235977
gi148285538
gi51339788
gi59939981
gi124235978
gi124231710
gi147261479
gi194441611
gi51339789
gi59939982
gi124235979
gi124231711
gi183988280
gi59939983
gi124231712
gi183988281
gi194441613
gi59939984
gi124231713
gi124234390
gi61652870
gi183988282
gi59939985
gi124236520
gi124231714
gi124234391
gi61652871
gi183988283
gi194441615
gi59939986
gi59939987
gi124236521
gi124231715
gi124234392
gi183988284
gi124236522
gi171466650
gi124231716
gi124226160
gi124234393
gi194441617
gi124236523
gi124231717
gi124226161
gi124234394
gi9886702
gi183988285
gi59939988
gi9886703
gi124236524
gi171466652
gi124231718
gi124226162
gi124234395
gi183988286
gi194441619
gi59939989
gi124236525
gi124226163
gi124234396
gi183988287
gi124236526
gi171466654
gi124231719
gi124226164
gi124234397
gi183988288
gi124236527
gi124226165
gi124234398
gi183988289
gi124236528
gi171466656
gi124226166
gi124234399
gi124236529
gi124226167
gi9886708
gi171466658
gi124226168
gi1883031
gi118160270
gi124226169
gi147262390
gi9886709
gi118160271
gi1883033
gi118160272
gi147262392
gi118160273
gi118160274
gi147262394
gi118160275
gi118160276
gi109629270
gi124240860
gi147262396
gi118160277
gi124240861
gi34305678
gi118160278
gi34305679
gi109629272
gi124240862
gi147262398
gi118160279
gi124232630
gi124240863
gi147262399
gi109629274
gi124232631
gi124240864
gi1870182
gi118156490
gi124232632
gi124240865
gi118156491
gi109629276
gi124232633
gi124240866
gi118156492
gi124232634
gi124240867
gi118156493
gi109629278
gi124232635
gi124240868
gi118156494
gi124232636
gi124240869
gi50402270
gi118156495
gi124232637
gi50402271
gi118156496
gi124232638
gi50402272
gi118156497
gi124232639
gi50402273
gi37256233
gi118156498
gi50402274
gi118156499
gi124231050
gi124228850
gi50402275
gi50402276
gi124231051
gi124228851
gi124231052
gi124228852
gi50402277
gi124231053
gi124228853
gi50402278
gi186968022
gi124231054
gi124228854
gi159747890
gi50402279
gi124231055
gi124228855
gi159747891
gi124231056
gi124228856
gi186968024
gi159747892
gi124231057
gi124228857
gi159747893
gi124231058
gi124228858
gi186968026
gi159747894
gi118159800
gi124231059
gi124228859
gi159747895
gi118159801
gi158345901
gi124241780
gi186968028
gi159747896
gi118159802
gi124241781
gi57114590
gi159747897
gi118159803
gi158345903
gi124241782
gi57114591
gi167996420
gi118159804
gi124241783
gi57114592
gi167996422
gi118159805
gi158345905
gi124241784
gi57114593
gi118159806
gi124241785
gi34538310
gi158345907
gi124241786
gi57114594
gi167996424
gi118159807
gi124241787
gi57114595
gi34538312
gi118159808
gi124241788
gi57114596
gi167996426
gi118159809
gi158345909
gi124241789
gi57114597
gi34538314
gi118158220
gi57114598
gi159171670
gi167996428
gi124224960
gi118158221
gi57114599
gi159171671
gi124224961
gi118158222
gi159171672
gi124224962
gi34538316
gi118158223
gi124224963
gi118158224
gi159171674
gi124229770
gi124224964
gi34538318
gi118158225
gi124229771
gi124224965
gi111053690
gi118158226
gi124229772
gi159171676
gi124224966
gi118158227
gi124229773
gi124224967
gi111053692
gi118158228
gi124229774
gi159171678
gi124224968
gi118158229
gi124229775
gi124224969
gi111053694
gi124229776
gi124223380
gi124229777
gi111053696
gi124223381
gi124229778
gi124223382
gi124229779
gi51951167
gi111053698
gi124223383
gi124223384
gi48237730
gi124228190
gi51951169
gi124223385
gi48237731
gi124228191
gi124223386
gi48237732
gi124228192
gi124223387
gi48237733
gi124228193
gi124223388
gi48237734
gi124228194
gi124243510
gi118154330
gi124223389
gi48237735
gi124228195
gi124243511
gi118154331
gi48237736
gi124228196
gi124243512
gi118154332
gi48237737
gi124228197
gi124243513
gi118154333
gi48237738
gi124228198
gi124243514
gi118154334
gi118159140
gi48237739
gi124228199
gi124243515
gi118154335
gi118159141
gi124243516
gi118154336
gi118159142
gi87046600
gi124234920
gi124243517
gi118154337
gi118159143
gi160336731
gi124234921
gi124243518
gi118154338
gi118159144
gi87046602
gi124234922
gi124243519
gi118154339
gi118159145
gi160336733
gi124234923
gi121964231
gi118159146
gi87046604
gi124239730
gi124234924
gi118159147
gi124239731
gi160336735
gi124234925
gi121964233
gi118159148
gi87046606
gi124239732
gi450171
gi124234926
gi118159149
gi124239733
gi160336737
gi450172
gi124234927
gi121964235
gi87046608
gi124239734
gi124234928
gi121964236
gi124239735
gi54401820
gi160336739
gi124234929
gi124239736
gi54401821
gi450174
gi121964238
gi46486410
gi124239737
gi54401822
gi46486411
gi124239738
gi54401823
gi118160800
gi46486412
gi124239739
gi54401824
gi147262921
gi118160801
gi46486413
gi54401825
gi109628991
gi124225110
gi118160802
gi46486414
gi54401826
gi147262923
gi124225111
gi118160803
gi46486415
gi54401827
gi109628993
gi124225112
gi118160804
gi46486416
gi54401828
gi124225113
gi118160805
gi109628995
gi46486417
gi54401829
gi147262925
gi124225114
gi118160806
gi46486418
gi124225115
gi118160807
gi46486419
gi109628997
gi147262927
gi124225116
gi118160808
gi124225117
gi118160809
gi109628999
gi147262929
gi124225118
gi124225119
gi170786100
gi124235840
gi147261341
gi22086841
gi170786101
gi124235841
gi170786102
gi124235842
gi147261343
gi22086843
gi170786103
gi124235843
gi170786104
gi124235844
gi147261345
gi22086845
gi170786105
gi124235845
gi22086847
gi170786106
gi124235846
gi147261347
gi170786107
gi124235847
gi22086849
gi170786108
gi124235848
gi147261349
gi170786109
gi124235849
gi183988150
gi183988151
gi124234260
gi183988152
gi124234261
gi124234262
gi183988153
gi124226030
gi124234263
gi183988154
gi124239070
gi124226031
gi124234264
gi183988155
gi124239071
gi124226032
gi124234265
gi183988156
gi124239072
gi124226033
gi124234266
gi183988157
gi124239073
gi124226034
gi124234267
gi183988158
gi124239074
gi124226035
gi124234268
gi183988159
gi124239075
gi124226036
gi124234269
gi124239076
gi88698160
gi124226037
gi124239077
gi124226038
gi221706701
gi118157940
gi118160140
gi124239078
gi124226039
gi118157941
gi118160141
gi124239079
gi118157942
gi118160142
gi159597060
gi118157943
gi118160143
gi159597061
gi118157944
gi118160144
gi159597062
gi118157945
gi118160145
gi159597063
gi8886648
gi118157946
gi118160146
gi124240730
gi159597064
gi8886649
gi118157947
gi118160147
gi109629141
gi124240731
gi159597065
gi1870050
gi124240732
gi159597066
gi147262268
gi124230370
gi118157948
gi118160148
gi37961961
gi1870051
gi109629143
gi124232500
gi124240733
gi159597067
gi124230371
gi118157949
gi118160149
gi1870052
gi124232501
gi124240734
gi159597068
gi124230372
gi118156360
gi37961963
gi109629145
gi124232502
gi124240735
gi159597069
gi126040830
gi124230373
gi118156361
gi124232503
gi124240736
gi124235180
gi194579458
gi124230374
gi109629147
gi118156362
gi37961965
gi124232504
gi124240737
gi124235181
gi126040832
gi194579459
gi124230375
gi118156363
gi32402111
gi124232505
gi124240738
gi124235182
gi124230376
gi118156364
gi109629149
gi37961967
gi124232506
gi124235183
gi124230377
gi172053521
gi118156365
gi124223910
gi66220362
gi124232507
gi124240739
gi124235184
gi126040834
gi124230378
gi118156366
gi124223911
gi1870059
gi37961969
gi66220363
gi124232508
gi124235185
gi124230379
gi172053523
gi118156367
gi124223912
gi66220364
gi124232509
gi124235186
gi126040836
gi209868281
gi118156368
gi124223913
gi66220365
gi124235187
gi209868282
gi172053525
gi118156369
gi124223914
gi66220366
gi124235188
gi126040838
gi204305391
gi124228720
gi124223915
gi66220367
gi124235189
gi124228721
gi209868284
gi172053527
gi66220368
gi204305393
gi124228722
gi124223917
gi66220369
gi117651100
gi124228723
gi209868286
gi172053529
gi124223918
gi204305395
gi117651101
gi124228724
gi124223919
gi117651102
gi124228725
gi209868288
gi204305397
gi117651103
gi124228726
gi117651104
gi124228727
gi117651105
gi121963950
gi204305399
gi124228728
gi110832180
gi117651106
gi124228729
gi117651107
gi121963952
gi110832181
gi124241650
gi121963953
gi110832182
gi124241651
gi117651108
gi117651109
gi110832183
gi147260690
gi124241652
gi121963955
gi110832184
gi147260691
gi124241653
gi121963956
gi110832185
gi147260692
gi124241654
gi118157280
gi110832186
gi147260693
gi124241655
gi118157281
gi121963958
gi110832187
gi147260694
gi124241656
gi118157282
gi110832188
gi124241657
gi118157283
gi110832189
gi147260696
gi124241658
gi118157284
gi147260697
gi124241659
gi118157285
gi124224830
gi118157286
gi124224831
gi147260699
gi124240070
gi124237870
gi118157287
gi124224832
gi124240071
gi124237871
gi118157288
gi124224833
gi124240072
gi124237872
gi118157289
gi124224834
gi124240073
gi124229640
gi124237873
gi124224835
gi111053560
gi124240074
gi124229641
gi124237874
gi124224836
gi124240075
gi124229642
gi124237875
gi111053562
gi124224837
gi124240076
gi124229643
gi124237876
gi124224838
gi124240077
gi124229644
gi124237877
gi124224839
gi111053564
gi124240078
gi124229645
gi124237878
gi124240079
gi124229646
gi124237879
gi111053566
gi124223250
gi124229647
gi124223251
gi124358171
gi124229648
gi111053568
gi124223252
gi124229649
gi124223253
gi124358173
gi124228060
gi124223254
gi124228061
gi124223255
gi124358175
gi18477510
gi124228062
gi124223256
gi18477511
gi124228063
gi124223257
gi124358177
gi18477512
gi124228064
gi124223258
gi11342490
gi156144460
gi18477513
gi118154200
gi124228065
gi124223259
gi124358179
gi11342491
gi156144461
gi18477514
gi118154201
gi17981800
gi124228066
gi156144462
gi118154202
gi124228067
gi156144463
gi118154203
gi124228068
gi17981802
gi156144464
gi118154204
gi124228069
gi156144465
gi118154205
gi17981804
gi124238790
gi118154206
gi124238791
gi118154207
gi17981806
gi124238792
gi124238793
gi118154208
gi121964101
gi17981808
gi124238794
gi118154209
gi121964102
gi124239600
gi124238795
gi121964103
gi123126380
gi124239601
gi124238796
gi121964104
gi123126381
gi124239602
gi124238797
gi121964105
gi171473255
gi124239603
gi124238798
gi121964106
gi123126383
gi124239604
gi124238799
gi121964107
gi124224170
gi171473257
gi124239605
gi121964108
gi124224171
gi123126385
gi124239606
gi1495920
gi121964109
gi124224172
gi171473259
gi123126386
gi124239607
gi1495921
gi124224173
gi123126387
gi124239608
gi1495922
gi56938900
gi124224174
gi124239609
gi1495923
gi56938901
gi124224175
gi123126389
gi109628861
gi1495924
gi124224176
gi1495925
gi56938902
gi124224177
gi109628863
gi1495926
gi56938903
gi124224178
gi1495927
gi56938904
gi124224179
gi109628865
gi1495928
gi56938905
gi1495929
gi124230900
gi56938906
gi109628867
gi124230901
gi56938907
gi124230902
gi56938908
gi109628869
gi124230903
gi56938909
gi124230904
gi147261211
gi124235710
gi55669440
gi124235711
gi55669441
gi76362316
gi124230905
gi147261213
gi124235712
gi55669442
gi124230906
gi124235713
gi55669443
gi76362317
gi76362318
gi124230907
gi147261215
gi124235714
gi55669444
gi42521627
gi124230908
gi147261216
gi81170760
gi124235715
gi55669445
gi76362319
gi124230909
gi81170761
gi124235716
gi55669446
gi147261218
gi226844780
gi81170762
gi124235717
gi226844781
gi81170763
gi124235718
gi55669447
gi183988020
gi226844782
gi81170764
gi124235719
gi55669448
gi226844783
gi81170765
gi55669449
gi81170766
gi183988021
gi226844784
gi124234130
gi183988022
gi226844785
gi81170767
gi124234131
gi183988023
gi226844786
gi81170768
gi124234132
gi183988024
gi226844787
gi81170769
gi124234133
gi183988025
gi226844788
gi124234134
gi183988026
gi226844789
gi124234135
gi183988027
gi124234136
gi183988028
gi124234137
gi183988029
gi124234138
gi124234139
gi8698870
gi8698871
gi118157810
gi118160010
gi147259930
gi8698872
gi118157811
gi118160011
gi8698873
gi147262131
gi118157812
gi118160012
gi147259932
gi8698874
gi118157813
gi118160013
gi217315110
gi8698875
gi147262133
gi118157814
gi118160014
gi147259934
gi121962900
gi8698876
gi118157815
gi118160015
gi217315112
gi121962901
gi147262135
gi147259936
gi121962902
gi124240600
gi118157816
gi118160016
gi147259937
gi217315114
gi121962903
gi109629011
gi124240601
gi147262137
gi118157817
gi118160017
gi124230240
gi121962904
gi124240602
gi118157818
gi118160018
gi147259939
gi217315116
gi124230241
gi121962905
gi57283154
gi109629013
gi124240603
gi147262139
gi118157819
gi118160019
gi124230242
gi121962906
gi57283155
gi124240604
gi118156230
gi217315118
gi124230243
gi28194075
gi121962907
gi57283156
gi109629015
gi124240605
gi118156231
gi124230244
gi28194076
gi159521050
gi121962908
gi57283157
gi124240606
gi124235050
gi118156232
gi109629017
gi124230245
gi159521051
gi121962909
gi57283158
gi124235051
gi118156233
gi124230246
gi159521052
gi57283159
gi124240607
gi124235052
gi118156234
gi124230247
gi159521053
gi109629019
gi124240608
gi124235053
gi118156235
gi124230248
gi159521054
gi124240609
gi124235054
gi118156236
gi124230249
gi159521055
gi124235055
gi118156237
gi159521056
gi124235056
gi118156238
gi159521057
gi124235057
gi118156239
gi124235058
gi124235059
gi12055790
gi12055792
gi12055794
gi45386261
gi12055796
gi121963821
gi12055798
gi45386263
gi117652480
gi124241520
gi121963823
gi124241521
gi45386265
gi117652482
gi124241522
gi121963825
gi147260561
gi124241523
gi45386267
gi117652484
gi147260562
gi124241524
gi118157150
gi147259270
gi121963827
gi124241525
gi118157151
gi121963828
gi45386269
gi117652486
gi147260564
gi124241526
gi118157152
gi147259272
gi124241527
gi118157153
gi117652488
gi147260566
gi124241528
gi118157154
gi147259274
gi124241529
gi118157155
gi124224700
gi147260568
gi58373270
gi118157156
gi2065449
gi124237740
gi147259276
gi124224701
gi12275980
gi118157157
gi124237741
gi124224702
gi58373272
gi12275981
gi118157158
gi124237742
gi147259278
gi124224703
gi124227380
gi12275982
gi33087311
gi118157159
gi124237743
gi124224704
gi124227381
gi124233480
gi58373274
gi12275983
gi33087312
gi124229510
gi124237744
gi124224705
gi124227382
gi124233481
gi33087313
gi124229511
gi124237745
gi124224706
gi124227383
gi124233482
gi58373276
gi33087314
gi124229512
gi124237746
gi124224707
gi124227384
gi27262595
gi124233483
gi33087315
gi124229513
gi124237747
gi124224708
gi124227385
gi27262596
gi124233484
gi1418653
gi33087316
gi124229514
gi124237748
gi124224709
gi124227386
gi27262597
gi124233485
gi1418654
gi124229515
gi124237749
gi124227387
gi27262598
gi124233486
gi1418655
gi41350440
gi124229516
gi124227388
gi27262599
gi124233487
gi124223120
gi41350441
gi124229517
gi124227389
gi124233488
gi124223121
gi124358041
gi41350442
gi112144760
gi124229518
gi124233489
gi124223122
gi41350443
gi124229519
gi124223123
gi124358043
gi41350444
gi112144762
gi115394529
gi124223124
gi124223125
gi124358045
gi112144764
gi124223126
gi62997003
gi124223127
gi124358047
gi112144766
gi62997004
gi124223128
gi62997005
gi112144768
gi124223129
gi124358049
gi62997006
gi62997007
gi62997008
gi121963161
gi62997009
gi124238660
gi121963163
gi124238661
gi118155580
gi124238662
gi118155581
gi121963165
gi208972046
gi124238663
gi118155582
gi121963166
gi208972047
gi124238664
gi118155583
gi208972048
gi124238665
gi118155584
gi121963168
gi123126250
gi208972049
gi124238666
gi118155585
gi121963169
gi124238667
gi118155586
gi124238668
gi118155587
gi123126253
gi124238669
gi118155588
gi124224040
gi123126254
gi118155589
gi124237080
gi124224041
gi123126255
gi124237081
gi124224042
gi124237082
gi124224043
gi46909053
gi124237083
gi124224044
gi159503581
gi123126258
gi38603690
gi46909054
gi124237084
gi124224045
gi38603691
gi38603692
gi46909055
gi124237085
gi124224046
gi159503583
gi38603693
gi46909056
gi124237086
gi56180820
gi124224047
gi46909057
gi124237087
gi197257740
gi56180821
gi124224048
gi159503585
gi38603694
gi124237088
gi197257741
gi56180822
gi124224049
gi124237089
gi197257742
gi56180823
gi159503587
gi38603695
gi197257743
gi56180824
gi38603696
gi197257744
gi56180825
gi159503589
gi13811330
gi197257745
gi56180826
gi13811331
gi197257746
gi56180827
gi56180828
gi13811332
gi197257747
gi13811333
gi197257748
gi56180829
gi197257749
gi13811334
gi13811335
gi13811336
gi13811337
gi117957571
gi13811338
gi51873580
gi13811339
gi117957573
gi51873582
gi1589870
gi31616301
gi117957575
gi1589871
gi158346091
gi51873584
gi124234000
gi1589872
gi117957577
gi124234001
gi1589873
gi28376072
gi31616303
gi158346093
gi51873586
gi124234002
gi1589874
gi31616305
gi117957579
gi124234003
gi1589875
gi28376074
gi158346095
gi51873588
gi124234004
gi1589876
gi124234005
gi1589877
gi31616307
gi158346097
gi124222470
gi124234006
gi1589878
gi126508311
gi124222471
gi124234007
gi1589879
gi28376078
gi158346099
gi124222472
gi124234008
gi126508313
gi31616309
gi124222473
gi124234009
gi124222474
gi126508315
gi124222475
gi124222476
gi126508317
gi124222477
gi147262001
gi147259801
gi124222478
gi126508319
gi124222479
gi147262003
gi147259803
gi147259804
gi147262005
gi147259805
gi147262007
gi147259807
gi116584231
gi124230110
gi124227910
gi217426140
gi22597085
gi147262009
gi147259809
gi116584233
gi124230111
gi124227911
gi217426141
gi22597086
gi124230112
gi124227912
gi217426142
gi22597087
gi118156100
gi116584235
gi124230113
gi124227913
gi217426143
gi22597088
gi118156101
gi124230114
gi124227914
gi217426144
gi118156102
gi116584237
gi124230115
gi124227915
gi217426145
gi22597089
gi118156103
gi3941292
gi124230116
gi124227916
gi217426146
gi118156104
gi3941293
gi116584239
gi124230117
gi124227917
gi217426147
gi118156105
gi3941294
gi124230118
gi124227918
gi217426148
gi118156106
gi3941295
gi124230119
gi124227919
gi217426149
gi118156107
gi3941296
gi118156108
gi37703617
gi118156109
gi37703618
gi37703619
gi102230251
gi42602130
gi42602131
gi42602132
gi42602133
gi47779644
gi8575650
gi47779645
gi8575651
gi47779646
gi102230259
gi8575652
gi47779647
gi8575653
gi117652350
gi118153980
gi47779648
gi8575654
gi118153981
gi47779649
gi8575655
gi117652352
gi147260430
gi62083430
gi8575656
gi118153983
gi8575657
gi117652354
gi147260432
gi118153984
gi118157020
gi118158790
gi62083432
gi8575658
gi117652356
gi118153985
gi118157021
gi118158791
gi8575659
gi147260434
gi118153986
gi118157022
gi118158792
gi62083434
gi82470580
gi216360794
gi118153987
gi118157023
gi118158793
gi82470581
gi117652358
gi147260436
gi118157024
gi118158794
gi62083436
gi82470582
gi159520936
gi118153988
gi118157025
gi118158795
gi58373140
gi82470583
gi159520937
gi147259145
gi116496440
gi147260438
gi118153989
gi118157026
gi118158796
gi62083438
gi159520938
gi124247977
gi124237610
gi118157027
gi118158797
gi58373142
gi82470584
gi159520939
gi124247978
gi84177370
gi124237611
gi147259147
gi116496442
gi118157028
gi118158798
gi82470585
gi124247979
gi84177371
gi124237612
gi124227250
gi58373144
gi118157029
gi118158799
gi82470586
gi84177372
gi124237613
gi147259149
gi116496444
gi124227251
gi124233350
gi82470587
gi84177373
gi124237614
gi124227252
gi124233351
gi58373146
gi82470588
gi84177374
gi124237615
gi124227253
gi124233352
gi82470589
gi84177375
gi124237616
gi124227254
gi124233353
gi58373148
gi84177376
gi124237617
gi3169688
gi124227255
gi124233354
gi124237618
gi124227256
gi124233355
gi84177377
gi124237619
gi124227257
gi124233356
gi77998105
gi84177378
gi124227258
gi124233357
gi76560190
gi84177379
gi124227259
gi124233358
gi76560191
gi77998107
gi124233359
gi76560192
gi86610490
gi76560193
gi187234392
gi76560194
gi187234393
gi86610492
gi76560195
gi86610494
gi76560196
gi76560197
gi86610496
gi76560199
gi86610498
gi121963030
gi169793750
gi121963031
gi124238530
gi169793751
gi124238531
gi169793752
gi121963033
gi118155450
gi124238532
gi169793753
gi118155451
gi124238533
gi169793754
gi121963035
gi118155452
gi124238534
gi118155453
gi124238535
gi118155454
gi123126120
gi124238536
gi7008072
gi118155455
gi123126121
gi124238537
gi7008073
gi121963039
gi118155456
gi123126122
gi124238538
gi7008074
gi118155457
gi124238539
gi7008075
gi118155458
gi123126124
gi124225680
gi7008076
gi118155459
gi124225681
gi7008077
gi123126126
gi108864766
gi124225682
gi7008078
gi123126127
gi108864767
gi124225683
gi7008079
gi123126128
gi108864768
gi124225684
gi31323284
gi108864769
gi124225685
gi124225686
gi124225687
gi124225688
gi197257610
gi124225689
gi197257611
gi31323289
gi159583670
gi197257612
gi159583671
gi197257613
gi159583672
gi197257614
gi159583673
gi197257615
gi197257616
gi197257617
gi197257618
gi197257619
gi124233060
gi124233061
gi124236960
gi51873451
gi124233062
gi124236961
gi124233063
gi124236962
gi217386883
gi51873453
gi124233064
gi194270640
gi124236963
gi217386884
gi124233065
gi148535330
gi124236964
gi217386885
gi51873455
gi124233066
gi148535331
gi194270642
gi124236965
gi217386886
gi124233067
gi124236966
gi148535333
gi217386887
gi124233068
gi124236967
gi51873457
gi124233069
gi124236968
gi217386889
gi114159480
gi148535335
gi124236969
gi51873459
gi124222340
gi114159482
gi124222341
gi148535337
gi124222342
gi124222343
gi114159484
gi124222344
gi22121737
gi124222345
gi114159486
gi22121738
gi124222346
gi22121739
gi124222347
gi114159488
gi124222348
gi124222349
gi167995940
gi159134862
gi146272300
gi167995942
gi146272301
gi159134864
gi146272302
gi167995944
gi116584101
gi159134866
gi147263381
gi146272303
gi146272304
gi167995946
gi116584103
gi147263383
gi146272305
gi159134868
gi146272306
gi87047430
gi167995948
gi116584105
gi213492447
gi147263385
gi213492448
gi87047431
gi116584107
gi213492449
gi147263387
gi87047432
gi47157190
gi62911750
gi124231490
gi87047433
gi47157191
gi158147010
gi194441391
gi116584109
gi147263389
gi124231491
gi87047434
gi47157192
gi62911752
gi47157193
gi124231492
gi87047435
gi158147012
gi194441393
gi117651670
gi124231493
gi87047436
gi47157194
gi62911754
gi124231494
gi87047437
gi47157195
gi194441395
gi117651672
gi124231495
gi87047438
gi194441397
gi124231496
gi87047439
gi47157196
gi117651674
gi124231497
gi47157197
gi124231498
gi47157198
gi194441399
gi170285580
gi117651676
gi124231499
gi47157199
gi62238250
gi14279584
gi170285582
gi62238251
gi62238252
gi170285584
gi62238253
gi62238254
gi170285586
gi117652220
gi62238255
gi159261630
gi118153850
gi62238256
gi159261631
gi118153851
gi170285588
gi117652222
gi62238257
gi3123609
gi159261632
gi118153852
gi147260301
gi62238258
gi159261633
gi118153853
gi117652224
gi62238259
gi159261634
gi118153854
gi118158660
gi147260303
gi159261635
gi118153855
gi118158661
gi117652226
gi159261636
gi118158662
gi118153856
gi118158663
gi117652228
gi147260306
gi147259013
gi159261637
gi118153857
gi118158664
gi118158665
gi147260307
gi58373010
gi118158666
gi118158667
gi147260309
gi58373012
gi118158668
gi124227120
gi118158669
gi124233220
gi58373014
gi124227121
gi124233221
gi124227122
gi124233222
gi58373016
gi124227123
gi124233223
gi124227124
gi124233224
gi205361500
gi58373018
gi124227125
gi124233225
gi124227126
gi124233226
gi205361502
gi124227127
gi124233227
gi124227128
gi124233228
gi124227129
gi124233229
gi205361504
gi28375920
gi56606800
gi124243950
gi118154770
gi5650530
gi124243951
gi28375922
gi118154771
gi56606801
gi124243952
gi118154772
gi56606802
gi61699780
gi124243953
gi28375924
gi118154773
gi56606803
gi61699781
gi124243954
gi118154774
gi118159580
gi56606804
gi61699782
gi51342959
gi124243955
gi28375926
gi118154775
gi118159581
gi56606805
gi61699783
gi124243956
gi118154776
gi118159582
gi48476090
gi56606806
gi61699784
gi124243957
gi28375928
gi118154777
gi118159583
gi5326683
gi56606807
gi61699785
gi48476091
gi124243958
gi118154778
gi118159584
gi56606808
gi61699786
gi48476092
gi124243959
gi121964670
gi118154779
gi118159585
gi56606809
gi61699787
gi48476093
gi121964671
gi118159586
gi61699788
gi124238400
gi48476094
gi124242370
gi118159587
gi61699789
gi124238401
gi48476095
gi121964673
gi5326687
gi124242371
gi118155320
gi118159588
gi124238402
gi121964674
gi124242372
gi118155321
gi118159589
gi124238403
gi48476096
gi124242373
gi118155322
gi3063910
gi124238404
gi48476097
gi121964676
gi124242374
gi118155323
gi3063911
gi124238405
gi48476098
gi121964677
gi124242375
gi118155324
gi3063912
gi124238406
gi48476099
gi121964678
gi124242376
gi118155325
gi3063913
gi124238407
gi121964679
gi124242377
gi118155326
gi124238408
gi146761731
gi124242378
gi118155327
gi3063914
gi124238409
gi159520146
gi122937160
gi124242379
gi146761733
gi118155328
gi3063915
gi159520147
gi124225550
gi122937161
gi118155329
gi3063916
gi159520148
gi124225551
gi122937162
gi159520149
gi124225552
gi146761735
gi157475090
gi124225553
gi122937163
gi124225554
gi122937164
gi146761737
gi157475092
gi124225555
gi122937165
gi124225556
gi122937166
gi146761739
gi157475094
gi124225557
gi122937167
gi124225558
gi122937168
gi18072420
gi157475096
gi124225559
gi122937169
gi1762676
gi157475098
gi38000437
gi30575661
gi30575663
gi147261785
gi124243290
gi124243291
gi124243292
gi217069620
gi30575665
gi124243293
gi217069621
gi194441921
gi124243294
gi217069622
gi30575667
gi124243295
gi217069623
gi194441923
gi124243296
gi217069624
gi87046380
gi30575669
gi124243297
gi217069625
gi124236830
gi14549740
gi51873320
gi194441925
gi124243298
gi217069626
gi87046382
gi124236831
gi14549741
gi158132110
gi51873321
gi6782416
gi124243299
gi217069627
gi124236832
gi158132111
gi124226470
gi51873322
gi194441927
gi6782417
gi217069628
gi87046384
gi195542391
gi124236833
gi14549742
gi158132112
gi124226471
gi51873323
gi6782418
gi124236834
gi14549743
gi158132113
gi124226472
gi51873324
gi194441929
gi6782419
gi217069629
gi124236835
gi14549744
gi158132114
gi124226473
gi195542393
gi87046386
gi124236836
gi14549745
gi158132115
gi124226474
gi51873325
gi124236837
gi14549746
gi158132116
gi124226475
gi195542395
gi51873326
gi40642891
gi87046388
gi124236838
gi14549747
gi158132117
gi124226476
gi51873327
gi124236839
gi209542150
gi14549748
gi158132118
gi124226477
gi195542397
gi51873328
gi40642893
gi14549749
gi209542151
gi158132119
gi62362500
gi124226478
gi51873329
gi118160580
gi209542152
gi62362501
gi124226479
gi195542399
gi40642895
gi62362502
gi118160581
gi209542153
gi118160582
gi209542154
gi62362503
gi118160583
gi209542155
gi62362504
gi11071373
gi40642897
gi118160584
gi209542156
gi62362505
gi11071374
gi118160585
gi62362506
gi11071375
gi40642899
gi118160586
gi109629580
gi62362507
gi11071376
gi118160587
gi62362508
gi11071377
gi109629582
gi62362509
gi11071378
gi167995810
gi118160588
gi124232940
gi11071379
gi118160589
gi109629584
gi124232941
gi167995812
gi124232942
gi223697031
gi109629586
gi124232943
gi147263250
gi167995814
gi124232944
gi223697033
gi109629588
gi124232945
gi147263252
gi73487140
gi167995816
gi124232946
gi223697035
gi89953810
gi124232947
gi147263254
gi73487142
gi89953811
gi167995818
gi124232948
gi223697037
gi87047300
gi89953812
gi124232949
gi147263256
gi73487144
gi87047301
gi89953813
gi62911620
gi223697039
gi87047302
gi89953814
gi147263258
gi73487146
gi124231360
gi87047303
gi47157061
gi89953815
gi62911622
gi124231361
gi87047304
gi89953816
gi124231362
gi87047305
gi47157063
gi89953817
gi62911624
gi73487148
gi117651540
gi124231363
gi87047306
gi89953818
gi124236170
gi124231364
gi87047307
gi89953819
gi87047308
gi62911626
gi124236171
gi117651542
gi124231365
gi124236172
gi124231366
gi87047309
gi117651544
gi124236173
gi124231367
gi62911628
gi124236174
gi124231368
gi124236175
gi117651546
gi124231369
gi124236176
gi107785100
gi117651548
gi124236177
gi124236178
gi107785102
gi124236179
gi107785104
gi124242900
gi118153720
gi124242901
gi107785106
gi118153721
gi124242902
gi192763863
gi118153722
gi124242903
gi192763864
gi107785108
gi118153723
gi124242904
gi118158530
gi124242905
gi118153724
gi118158531
gi118153725
gi118158532
gi124242906
gi217360
gi118153726
gi118158533
gi124242907
gi217361
gi118153727
gi118158534
gi124242908
gi217362
gi124232280
gi118153728
gi118158535
gi124242909
gi124232281
gi118153729
gi118158536
gi163963220
gi124232282
gi118158537
gi163963221
gi124232283
gi118158538
gi163963222
gi124232284
gi57918950
gi118158539
gi163963223
gi124232285
gi57918951
gi163963224
gi124232286
gi57918952
gi7637440
gi163963225
gi124223690
gi37904330
gi124232287
gi57918953
gi7637441
gi163963226
gi124223691
gi37904331
gi124232288
gi57918954
gi7637442
gi37904332
gi57918955
gi163963227
gi124223692
gi124232289
gi7637443
gi163963228
gi124223693
gi37904333
gi57918956
gi7637444
gi163963229
gi124223694
gi37904334
gi33332430
gi57918957
gi161598101
gi7637445
gi207525070
gi124223695
gi37904335
gi7637446
gi207525071
gi124223696
gi37904336
gi57918958
gi161598103
gi7637447
gi207525072
gi7637448
gi124223697
gi207525073
gi161598105
gi124223698
gi1903271
gi37904337
gi33324201
gi7637449
gi207525074
gi124243820
gi118154640
gi124223699
gi37904338
gi207525075
gi124243821
gi118154641
gi37904339
gi33324203
gi161598107
gi207525076
gi124243822
gi118154642
gi1903273
gi207525077
gi116174179
gi124243823
gi118154643
gi33324205
gi161598109
gi207525078
gi124243824
gi118154644
gi118159450
gi5326550
gi207525079
gi2738370
gi124243825
gi118154645
gi118159451
gi5326551
gi33324207
gi2738371
gi124243826
gi118154646
gi118159452
gi5326552
gi2738372
gi124243827
gi118154647
gi118159453
gi33324209
gi2738373
gi167996070
gi124243828
gi118159454
gi2738374
gi124243829
gi118154648
gi118159455
gi33112800
gi2738375
gi167996072
gi121964541
gi118154649
gi118159456
gi124242240
gi2738376
gi121964542
gi118159457
gi33112802
gi124242241
gi2738377
gi167996074
gi118159458
gi124242242
gi2738378
gi121964544
gi118159459
gi33112804
gi124242243
gi2738379
gi167996076
gi124242244
gi121964546
gi33112806
gi124242245
gi167996078
gi121964547
gi124242246
gi33112808
gi124242247
gi121964549
gi146761601
gi124242248
gi124242249
gi122937030
gi146761603
gi124225420
gi159748720
gi124225421
gi122937031
gi146761605
gi159748721
gi124225422
gi122937032
gi159748722
gi124225423
gi122937033
gi146761607
gi159748723
gi124225424
gi73682730
gi122937034
gi189039411
gi159748724
gi124225425
gi73682731
gi122937035
gi3212085
gi146761609
gi159748725
gi124225426
gi122937036
gi3212086
gi159748726
gi124225427
gi73682733
gi122937037
gi3212087
gi159748727
gi124225428
gi122937038
gi3212088
gi159748728
gi124225429
gi147261650
gi73682735
gi122937039
gi3212089
gi189039416
gi159748729
gi205318888
gi147261652
gi73682737
gi73682738
gi189039419
gi147261654
gi124243160
gi116583880
gi124243161
gi147261656
gi124243162
gi17981580
gi162956171
gi158142340
gi116583882
gi124243163
gi17981581
gi158142341
gi147261658
gi124243164
gi17981582
gi162956173
gi158142342
gi147261659
gi116583884
gi124243165
gi17981583
gi158142343
gi124243166
gi17981584
gi87046250
gi158142344
gi116583886
gi124243167
gi17981585
gi162956175
gi158142345
gi124234570
gi124243168
gi87046252
gi124236700
gi158142346
gi124234571
gi116583888
gi124243169
gi124236701
gi162956177
gi158142347
gi124234572
gi124236702
gi158142348
gi124226340
gi124234573
gi87046254
gi124236703
gi124239380
gi162956179
gi158142349
gi124226341
gi124234574
gi124236704
gi124239381
gi124226342
gi124234575
gi160693400
gi87046256
gi124236705
gi124239382
gi124226343
gi124234576
gi159669520
gi124236706
gi124239383
gi28422901
gi124226344
gi124234577
gi160693402
gi159669521
gi87046258
gi124236707
gi124239384
gi124226345
gi124234578
gi159669522
gi124236708
gi124239385
gi28422903
gi124226346
gi124234579
gi160693404
gi159669523
gi124236709
gi124239386
gi116248351
gi124226347
gi159669524
gi124239387
gi28422905
gi124226348
gi160693406
gi118160450
gi159669525
gi124239388
gi116248353
gi124226349
gi147262570
gi118160451
gi159669526
gi124239389
gi28422907
gi160693408
gi118160452
gi159669527
gi116248355
gi147262572
gi1174311
gi118160453
gi159669528
gi28422909
gi147262573
gi118160454
gi159669529
gi116248357
gi118160455
gi109629450
gi116248359
gi147262576
gi118160456
gi118160457
gi109629452
gi147262578
gi124230680
gi118160458
gi124232810
gi124230681
gi118160459
gi109629454
gi124232811
gi124230682
gi118156670
gi124232812
gi124230683
gi118156671
gi109629456
gi124232813
gi124235490
gi147263120
gi34978710
gi124230684
gi118156672
gi124232814
gi124235491
gi124230685
gi118156673
gi109629458
gi124232815
gi124235492
gi147263122
gi34978711
gi124230686
gi118156674
gi34978712
gi158536991
gi124232816
gi124235493
gi124230687
gi118156675
gi34978713
gi124232817
gi124235494
gi147263124
gi124230688
gi118156676
gi158536993
gi124232818
gi124235495
gi34978714
gi124230689
gi118156677
gi34978715
gi124235496
gi147263126
gi118156678
gi34978716
gi158536995
gi124232819
gi124235497
gi163311310
gi118156679
gi34871890
gi124235498
gi147263128
gi124231230
gi34978717
gi34978718
gi158536997
gi124235499
gi124231231
gi163311312
gi124231232
gi34978719
gi158536999
gi115606260
gi222876020
gi117651410
gi124231233
gi163311314
gi124236040
gi124231234
gi124236041
gi115606262
gi117651412
gi124231235
gi163311316
gi124236042
gi124231236
gi124236043
gi115606264
gi117651414
gi124231237
gi163311318
gi67515360
gi124236044
gi124231238
gi56181913
gi67515361
gi124236045
gi115606266
gi117651416
gi124231239
gi124241960
gi67515362
gi124236046
gi28261190
gi124241961
gi67515363
gi124236047
gi115606268
gi117651418
gi124241962
gi67515364
gi124236048
gi57114770
gi28261192
gi124241963
gi67515365
gi124236049
gi57114771
gi124241964
gi67515366
gi57114772
gi28261194
gi118157590
gi124241965
gi67515367
gi57114773
gi118157591
gi124241966
gi67515368
gi57114774
gi118157592
gi124241967
gi57114775
gi118157593
gi124241968
gi67515369
gi57114776
gi118157594
gi124241969
gi57114777
gi118157595
gi118158400
gi57114778
gi118157596
gi118158401
gi57114779
gi124240380
gi116745458
gi118157597
gi118158402
gi124240381
gi116745459
gi118157598
gi118158403
gi124240382
gi118157599
gi118158404
gi124232150
gi124240383
gi124229950
gi118158405
gi111053870
gi124232151
gi124240384
gi124229951
gi118158406
gi124232152
gi124240385
gi124229952
gi118158407
gi111053872
gi124232153
gi124240386
gi124229953
gi118158408
gi124232154
gi124240387
gi124229954
gi118158409
gi111053874
gi124232155
gi124240388
gi124229955
gi124232156
gi124240389
gi124229956
gi57918822
gi111053876
gi124223560
gi124232157
gi124229957
gi124223561
gi124232158
gi124229958
gi111053878
gi124223562
gi124232159
gi124229959
gi57918825
gi124223563
gi124228370
gi124223564
gi124228371
gi124223565
gi124228372
gi124223566
gi124228373
gi124223567
gi124228374
gi124223568
gi1903140
gi118154510
gi124228375
gi124223569
gi118154511
gi124228376
gi118154512
gi124228377
gi118154513
gi124228378
gi1903144
gi118154514
gi118159320
gi124228379
gi118154515
gi118159321
gi118159322
gi118154516
gi118159323
gi160336911
gi118154517
gi118159324
gi121964410
gi118154518
gi118159325
gi121763731
gi156624
gi160336913
gi118154519
gi118159326
gi121964412
gi124242110
gi124239910
gi156625
gi118159327
gi121964413
gi124242111
gi124239911
gi156626
gi160336915
gi118159328
gi124242112
gi124239912
gi118159329
gi121964415
gi37963341
gi124242113
gi124239913
gi160336917
gi124242114
gi124239914
gi121964417
gi124224480
gi37963343
gi124242115
gi124239915
gi160336919
gi117276910
gi124224481
gi124242116
gi124239916
gi29893510
gi117276911
gi121964419
gi124224482
gi37963345
gi124242117
gi124239917
gi29893511
gi117276912
gi124224483
gi124242118
gi124239918
gi29893512
gi117276913
gi124224484
gi37963347
gi124242119
gi124239919
gi29893513
gi165907530
gi124229290
gi124224485
gi29893514
gi165907531
gi124229291
gi124224486
gi37963349
gi46561130
gi29893515
gi165907532
gi124229292
gi124224487
gi207524956
gi46561131
gi29893516
gi165907533
gi124229293
gi124224488
gi207524957
gi46561132
gi29893517
gi165907534
gi124229294
gi124224489
gi207524958
gi46561133
gi29893518
gi165907535
gi124229295
gi207524959
gi199588941
gi46561134
gi165907536
gi124229296
gi46561135
gi165907537
gi124229297
gi199588943
gi46561136
gi165907538
gi124229298
gi165907539
gi124229299
gi147261520
gi88687060
gi199588945
gi40644393
gi147261522
gi199588947
gi147261524
gi199588949
gi124243030
gi147261526
gi148283190
gi116583750
gi124243031
gi148283191
gi124243032
gi162956041
gi148283192
gi116583752
gi124243033
gi148283193
gi124243034
gi28416309
gi148283194
gi147261529
gi116583754
gi124243035
gi162956043
gi148283195
gi183988330
gi124243036
gi124234440
gi148283196
gi183988331
gi116583756
gi124243037
gi67090860
gi162956045
gi124234441
gi148283197
gi159750800
gi183988332
gi124243038
gi162956047
gi124234442
gi148283198
gi159750801
gi183988333
gi116583758
gi124243039
gi67090862
gi124234443
gi148283199
gi159750802
gi183988334
gi124226210
gi124234444
gi159750803
gi183988335
gi67090864
gi124239250
gi162956049
gi124226211
gi183988336
gi124234445
gi159750804
gi124239251
gi124226212
gi124234446
gi159750805
gi183988337
gi67090866
gi124239252
gi124226213
gi124234447
gi159750806
gi183988338
gi124239253
gi124226214
gi124234448
gi183988339
gi67090868
gi124239254
gi124226215
gi124234449
gi159750807
gi124239255
gi124226216
gi159750808
gi124239256
gi116248221
gi124226217
gi159750809
gi124239257
gi124226218
gi118160320
gi124239258
gi116248223
gi124226219
gi147262440
gi118160321
gi124239259
gi118160322
gi116248225
gi147262442
gi118160323
gi126142762
gi116248227
gi46327369
gi147262444
gi118160324
gi118160325
gi109629320
gi124240910
gi116248229
gi147262446
gi118160326
gi124240911
gi147262447
gi118160327
gi227266891
gi124230550
gi109629322
gi124240912
gi118160328
gi124230551
gi124240913
gi118160329
gi124230552
gi109629324
gi124240914
gi118156540
gi124230553
gi75755571
gi118156541
gi124230554
gi109629326
gi124240915
gi124235360
gi118156542
gi124230555
gi75755573
gi124240916
gi124235361
gi118156543
gi124230556
gi109629328
gi124240917
gi124235362
gi118156544
gi124230557
gi75755575
gi50402320
gi158536861
gi124240918
gi124235363
gi118156545
gi124230558
gi50402321
gi124240919
gi124235364
gi118156546
gi124230559
gi75755577
gi50402322
gi158536863
gi124235365
gi118156547
gi50402323
gi124235366
gi118156548
gi50402324
gi158536865
gi124235367
gi118156549
gi124231100
gi124228900
gi75755579
gi50402325
gi124235368
gi124231101
gi124228901
gi117343890
gi50402326
gi158536867
gi124235369
gi124231102
gi124228902
gi117343891
gi50402327
gi124231103
gi124228903
gi117343892
gi158536869
gi124231104
gi124228904
gi117343893
gi50402328
gi124231105
gi124228905
gi117343894
gi50402329
gi14537552
gi51874171
gi161597880
gi124231106
gi124228906
gi117343895
gi124231107
gi124228907
gi117343896
gi51874173
gi161597882
gi124231108
gi124228908
gi117343897
gi124231109
gi124228909
gi117343898
gi14537555
gi51874175
gi161597884
gi28261060
gi117343899
gi117652790
gi124241830
gi124241831
gi51874177
gi161597886
gi28261062
gi119393856
gi117652792
gi124241832
gi14537558
gi57114640
gi51874179
gi124241833
gi57114641
gi161597888
gi28261064
gi117652794
gi147260872
gi124241834
gi57114642
gi118157460
gi147259580
gi147260873
gi124241835
gi57114643
gi118157461
gi28261066
gi117652796
gi124241836
gi57114644
gi118157462
gi147260875
gi124241837
gi57114645
gi118157463
gi28261068
gi147259583
gi117652798
gi124241838
gi57114646
gi118157464
gi147260877
gi57114647
gi118157465
gi159171720
gi147259585
gi124241839
gi57114648
gi118157466
gi62465470
gi57114649
gi124240250
gi118157467
gi159171722
gi147259587
gi147260879
gi62465471
gi124240251
gi118157468
gi124227690
gi62465472
gi124240252
gi118157469
gi124229820
gi147259589
gi124227691
gi124233790
gi62465473
gi124232020
gi124240253
gi124229821
gi159171724
gi124227692
gi111053740
gi124233791
gi62465474
gi124232021
gi124240254
gi124229822
gi124227693
gi124233792
gi62465475
gi124232022
gi124240255
gi124245062
gi124229823
gi159171726
gi124227694
gi51951211
gi111053742
gi124233793
gi62465476
gi124232023
gi124240256
gi124229824
gi124227695
gi124233794
gi124245063
gi62465477
gi124232024
gi124240257
gi124229825
gi159171728
gi124227696
gi51951213
gi111053744
gi124233795
gi124245064
gi124232025
gi124240258
gi124229826
gi124227697
gi124233796
gi62465478
gi124232026
gi124240259
gi124229827
gi124227698
gi51951215
gi111053746
gi124233797
gi124223430
gi62465479
gi124232027
gi124229828
gi124227699
gi124233798
gi124223431
gi124245067
gi124232028
gi124229829
gi111053748
gi124233799
gi124223432
gi124245068
gi124232029
gi51951217
gi124223433
gi124245069
gi124228240
gi124223434
gi124228241
gi51951219
gi124223435
gi124228242
gi124223436
gi124228243
gi124223437
gi124228244
gi124223438
gi1903010
gi124228245
gi124223439
gi124228246
gi124228247
gi71039980
gi124228248
gi1903014
gi124228249
gi71039982
gi124241170
gi57864542
gi124238970
gi57864543
gi124241171
gi124238971
gi118155890
gi71039984
gi160349820
gi124241172
gi57864544
gi124238972
gi118155891
gi160349821
gi124241173
gi57864545
gi124238973
gi118155892
gi71039986
gi160349822
gi124241174
gi57864546
gi124238974
gi118155893
gi160349823
gi124241175
gi57864547
gi124238975
gi118155894
gi71039988
gi160349824
gi123126560
gi124241176
gi57864548
gi124238976
gi118155895
gi160349825
gi123126561
gi124241177
gi124238977
gi118155896
gi160349826
gi124241178
gi124238978
gi118155897
gi160349827
gi123126563
gi124241179
gi124238979
gi118155898
gi124224350
gi160349828
gi123126564
gi118155899
gi124237390
gi124224351
gi160349829
gi123126565
gi124237391
gi124224352
gi124237392
gi124224353
gi123126567
gi124229160
gi124237393
gi124224354
gi124229161
gi124237394
gi124224355
gi124229162
gi124237395
gi124224356
gi124229163
gi124237396
gi124224357
gi124229164
gi124237397
gi124224358
gi124229165
gi124237398
gi124224359
gi124229166
gi124237399
gi124229167
gi124229168
gi124229169
gi157382503
gi164430771
gi4584050
gi4584051
gi4584052
gi164430773
gi4584053
gi4584054
gi164430775
gi183988200
gi4584055
gi124234310
gi183988201
gi4584056
gi164430777
gi124234311
gi183988202
gi124234312
gi183988203
gi164430779
gi124234313
gi183988204
gi124234314
gi183988205
gi124239120
gi124234315
gi183988206
gi124239121
gi124222780
gi124234316
gi183988207
gi124239122
gi124222781
gi124234317
gi183988208
gi124239123
gi183988209
gi124222782
gi124234318
gi124239124
gi124222783
gi124234319
gi124239125
gi124222784
gi124239126
gi124222785
gi124239127
gi124222786
gi124239128
gi124222787
gi124239129
gi124222788
gi124222789
gi147262313
gi147262315
gi147262317
gi158344640
gi124230420
gi147262319
gi158344642
gi124230421
gi124230422
gi31745510
gi118156410
gi158344644
gi124230423
gi31745511
gi118156411
gi124235230
gi124230424
gi31745512
gi40353660
gi118156412
gi124235231
gi158344646
gi124230425
gi31745513
gi40353661
gi118156413
gi124235232
gi124230426
gi40353662
gi118156414
gi124235233
gi158344648
gi124230427
gi31745514
gi118156415
gi124235234
gi124230428
gi31745515
gi40353663
gi118156416
gi124235235
gi124230429
gi31745516
gi40353664
gi118156417
gi124235236
gi25247553
gi31745517
gi40353665
gi118156418
gi124235237
gi31745518
gi40353666
gi124235238
gi204305441
gi31745519
gi40353667
gi118156419
gi124235239
gi202078661
gi117343760
gi40353668
gi204305443
gi117343761
gi40353669
gi14537420
gi202078663
gi117343762
gi204305445
gi117343763
gi202078665
gi117343764
gi204305447
gi117343765
gi14537423
gi202078667
gi117343766
gi204305449
gi117343767
gi117343768
gi202078669
gi110832230
gi117343769
gi14537426
gi110832231
gi117652660
gi124241700
gi110832232
gi124241701
gi110832233
gi117652662
gi147260740
gi124241702
gi14537429
gi110832234
gi147260741
gi124241703
gi110832235
gi117652664
gi124241704
gi118157330
gi147259450
gi60416969
gi110832236
gi147260743
gi124241705
gi118157331
gi110832237
gi117652666
gi124241706
gi118157332
gi147259452
gi110832238
gi147260745
gi118157333
gi147259453
gi110832239
gi117652668
gi124241707
gi118157334
gi124241708
gi118157335
gi147259455
gi147260747
gi124241709
gi118157336
gi124240120
gi124237920
gi118157337
gi124240121
gi124237921
gi147259457
gi147260749
gi118157338
gi124240122
gi124237922
gi124227560
gi118157339
gi124240123
gi124237923
gi147259459
gi124227561
gi124233660
gi124240124
gi124237924
gi124227562
gi111053610
gi124233661
gi124240125
gi124237925
gi124227563
gi124233662
gi124240126
gi124237926
gi124227564
gi111053612
gi124233663
gi124240127
gi124237927
gi124227565
gi124233664
gi124240128
gi124237928
gi124227566
gi111053614
gi124233665
gi124240129
gi124237929
gi124227567
gi124233666
gi111053616
gi124227568
gi124233667
gi124223300
gi18699067
gi124227569
gi124233668
gi124223301
gi124358221
gi18699068
gi111053618
gi124233669
gi124223302
gi18699069
gi124223303
gi124358223
gi124228110
gi124223304
gi124228111
gi124223305
gi124358225
gi124228112
gi124223306
gi124228113
gi124223307
gi124358227
gi124228114
gi124223308
gi124228115
gi124223309
gi124358229
gi124228116
gi208972220
gi124228117
gi208972221
gi124228118
gi208972222
gi124228119
gi208972223
gi124241040
gi124238840
gi208972224
gi124241041
gi124238841
gi118155760
gi147260080
gi208972225
gi124241042
gi124238842
gi118155761
gi208972226
gi124241043
gi124238843
gi118155762
gi171473301
gi147260082
gi208972227
gi124241044
gi124238844
gi118155763
gi208972228
gi124241045
gi124238845
gi118155764
gi171473303
gi123126430
gi147260084
gi208972229
gi124241046
gi124238846
gi118155765
gi123126431
gi124241047
gi124238847
gi159672954
gi118155766
gi171473305
gi147260086
gi124241048
gi124238848
gi159672955
gi118155767
gi123126433
gi124241049
gi124238849
gi159672956
gi118155768
gi171473307
gi147260088
gi159672957
gi124225990
gi124224220
gi118155769
gi123126435
gi159672958
gi124225991
gi124237260
gi124224221
gi171473309
gi123126436
gi159672959
gi124225992
gi124237261
gi124224222
gi124225993
gi124237262
gi124224223
gi123126438
gi124225994
gi124229030
gi124237263
gi124224224
gi8134532
gi123126439
gi109628911
gi124225995
gi124229031
gi124237264
gi17530280
gi124224225
gi124225996
gi124229032
gi124237265
gi124224226
gi148734599
gi109628913
gi124225997
gi124229033
gi124237266
gi17530282
gi124224227
gi124225998
gi124229034
gi124237267
gi124224228
gi109628915
gi124225999
gi124229035
gi124237268
gi17530284
gi86285470
gi124224229
gi93276830
gi124229036
gi124237269
gi86285471
gi93276831
gi109628917
gi124229037
gi17530286
gi93276832
gi124229038
gi86285472
gi93276833
gi109628919
gi124229039
gi17530288
gi86285473
gi93276834
gi93276835
gi93276836
gi7620054
gi93276837
gi7620055
gi93276838
gi215398490
gi7620056
gi93276839
gi215398491
gi7620057
gi79148767
gi7620058
gi79148768
gi7620059
gi124238180
gi28376250
gi158346271
gi124238181
gi124238182
gi158346273
gi124238183
gi124238184
gi158346275
gi124238185
gi158346277
gi124238186
gi124238187
gi124222650
gi124238188
gi124222651
gi158346279
gi124238189
gi124222652
gi124222653
gi124222654
gi124222655
gi162289970
gi124222656
gi124222657
gi162289972
gi124222658
gi32481074
gi124222659
gi162289974
gi5139040
gi5139041
gi162289976
gi5139042
gi82830760
gi5139043
gi162289978
gi31414590
gi82830763
gi31414591
gi194399009
gi31414592
gi124235100
gi31414593
gi74229160
gi124235101
gi31414594
gi74229161
gi124235102
gi31414595
gi74229162
gi124235103
gi31414596
gi83629276
gi82830768
gi74229163
gi124235104
gi31414597
gi83629277
gi74229164
gi124235105
gi117651980
gi83629278
gi74229165
gi124235106
gi157504311
gi74229166
gi124235107
gi117651982
gi74229167
gi124235108
gi157504313
gi74229168
gi124235109
gi117651984
gi74229169
gi157504315
gi117651986
gi157504317
gi37902087
gi117651988
gi157504319
gi159599670
gi159599671
gi159599672
gi110832100
gi159599673
gi110832101
gi117652530
gi159599674
gi157267145
gi110832102
gi9856932
gi159599675
gi157267146
gi110832103
gi117652532
gi147260610
gi159599676
gi157267147
gi110832104
gi159599677
gi157267148
gi110832105
gi117652534
gi147260612
gi159599678
gi157267149
gi118157200
gi118158970
gi118161170
gi110832106
gi147260613
gi157326180
gi159599679
gi118157201
gi118158971
gi118161171
gi110832107
gi117652536
gi147259321
gi118157202
gi118158972
gi118161172
gi110832108
gi157326182
gi118157203
gi118158973
gi118161173
gi110832109
gi117652538
gi147260615
gi147259323
gi118157204
gi118158974
gi118161174
gi157326184
gi118157205
gi118158975
gi118161175
gi147260617
gi147259325
gi118157206
gi118158976
gi118161176
gi157326186
gi118157207
gi118158977
gi118161177
gi147260619
gi84177550
gi147259327
gi118157208
gi118158978
gi118161178
gi157326188
gi84177551
gi124227430
gi118157209
gi118158979
gi118161179
gi124233530
gi84177552
gi147259329
gi124227431
gi124233531
gi124227432
gi124233532
gi87047080
gi84177553
gi124227433
gi124233533
gi157420040
gi84177554
gi124227434
gi124233534
gi157420041
gi87047082
gi84177555
gi124227435
gi124233535
gi157420042
gi84177556
gi124227436
gi87047084
gi124233536
gi157420043
gi84177557
gi124227437
gi124233537
gi157420044
gi84177558
gi124227438
gi124233538
gi112144810
gi157420045
gi87047086
gi84177559
gi190333250
gi124227439
gi124233539
gi157420046
gi190333251
gi112144812
gi157420047
gi87047088
gi157420048
gi112144814
gi157420049
gi440190
gi56422034
gi12055181
gi112144816
gi56422036
gi118159890
gi440193
gi12055183
gi118159891
gi112144818
gi56422038
gi158345991
gi118159892
gi118159893
gi12055185
gi16588360
gi158345993
gi118159894
gi121963210
gi118159895
gi121963211
gi12055187
gi158345995
gi118159896
gi124238710
gi16588362
gi124242680
gi118159897
gi16588363
gi158345997
gi121963213
gi148821040
gi124238711
gi12055189
gi124242681
gi118155630
gi118159898
gi121963214
gi148821041
gi124238712
gi124242682
gi118155631
gi118159899
gi227438930
gi148821042
gi124238713
gi124242683
gi158345999
gi118155632
gi227438931
gi121963216
gi148821043
gi124238714
gi124242684
gi118155633
gi227438932
gi121963217
gi148821044
gi124238715
gi124242685
gi118155634
gi227438933
gi148821045
gi183585660
gi124238716
gi183987980
gi124242686
gi118155635
gi121963219
gi148821046
gi123126301
gi183585661
gi124238717
gi183987981
gi124242687
gi118155636
gi148821047
gi183585662
gi124238718
gi183987982
gi124242688
gi118155637
gi148821048
gi123126303
gi183585663
gi124238719
gi183987983
gi124242689
gi148821049
gi183585664
gi124225860
gi183987984
gi118155638
gi123126305
gi183585665
gi124225861
gi124237130
gi183987985
gi118155639
gi183585666
gi124225862
gi124237131
gi183987986
gi183585667
gi124225863
gi124237132
gi183987987
gi123126308
gi183585668
gi124225864
gi124237133
gi183987988
gi183585669
gi124225865
gi124237134
gi183987989
gi124225866
gi124237135
gi124225867
gi124237136
gi124225868
gi124237137
gi124225869
gi124237138
gi124237139
gi928990
gi87046690
gi117957621
gi87046692
gi31324019
gi226844700
gi159739357
gi51873630
gi226844701
gi159739358
gi117957623
gi226844702
gi124226780
gi159739359
gi51873632
gi226844703
gi158346141
gi124226781
gi124238050
gi117957625
gi28376120
gi87046694
gi226844704
gi124226782
gi124238051
gi226844705
gi158346143
gi124226783
gi13517762
gi124238052
gi51873634
gi117957627
gi28376122
gi87046696
gi226844706
gi124226784
gi124238053
gi37902617
gi226844707
gi158346145
gi124226785
gi13517764
gi124238054
gi51873636
gi117957629
gi28376124
gi87046698
gi226844708
gi124226786
gi124238055
gi28376126
gi226844709
gi158346147
gi124226787
gi124238056
gi51873638
gi114159660
gi124226788
gi124238057
gi124222520
gi118160890
gi158346149
gi114159662
gi146761381
gi124226789
gi124238058
gi124222521
gi28376128
gi118160891
gi13517768
gi124238059
gi124222522
gi118160892
gi146761383
gi124222523
gi114159664
gi118160893
gi124222524
gi118160894
gi146761385
gi124222525
gi114159666
gi118160895
gi124222526
gi146761387
gi124222527
gi114159668
gi118160896
gi124222528
gi118160897
gi146761389
gi124222529
gi118160898
gi118160899
gi147263561
gi215421152
gi147263563
gi147263565
gi124248010
gi215421157
gi124248011
gi124248012
gi124231670
gi194441571
gi124248013
gi124231671
gi124248014
gi124231672
gi194441573
gi117651850
gi124248015
gi124231673
gi124236480
gi124248016
gi124231674
gi194441575
gi4007967
gi11321048
gi124236481
gi124248017
gi117651852
gi124231675
gi4689411
gi4007968
gi11321049
gi124236482
gi124248018
gi124231676
gi4689412
gi194441577
gi4007969
gi124236483
gi124248019
gi117651854
gi124231677
gi4689413
gi102230302
gi124236484
gi124231678
gi4689414
gi194441579
gi117651856
gi124236485
gi124231679
gi4689415
gi124236486
gi4689416
gi102230305
gi124236487
gi117651858
gi4689417
gi124236488
gi4689418
gi124236489
gi4689419
gi163869670
gi163869671
gi117652400
gi163869672
gi163869673
gi206600651
gi117652402
gi163869674
gi163869675
gi206600653
gi117652404
gi171190149
gi118158840
gi118161040
gi163869676
gi118158841
gi118161041
gi206600655
gi34105762
gi117652406
gi118158842
gi118161042
gi34105763
gi118158843
gi118161043
gi206600657
gi34105764
gi117652408
gi118158844
gi118161044
gi124232590
gi118158845
gi118161045
gi57547610
gi206600659
gi124232591
gi118158846
gi118161046
gi57547611
gi124232592
gi118158847
gi118161047
gi57547612
gi124232593
gi84177420
gi118158848
gi118161048
gi124227300
gi124232594
gi118158849
gi118161049
gi124227301
gi124233400
gi124232595
gi84177421
gi124227302
gi124233401
gi124232596
gi84177422
gi124227303
gi124233402
gi124232597
gi84177423
gi124227304
gi124233403
gi124232598
gi84177424
gi124227305
gi124233404
gi124232599
gi51095230
gi84177425
gi124227306
gi124233405
gi84177426
gi124227307
gi124233406
gi84177427
gi124227308
gi124233407
gi84177428
gi124227309
gi124233408
gi124233409
gi76560241
gi117651190
gi117651191
gi86610540
gi118154950
gi76560243
gi117651192
gi118154951
gi117651193
gi86610542
gi118154952
gi76560245
gi117651194
gi118154953
gi117651195
gi118154954
gi118159760
gi76560247
gi117651196
gi86610544
gi118154955
gi118159761
gi158345861
gi117651197
gi118159762
gi76560249
gi117651198
gi86610546
gi118154956
gi118159763
gi158345863
gi117651199
gi167996380
gi118154957
gi118159764
gi86610548
gi121964850
gi118154958
gi118159765
gi158345865
gi167996382
gi121964851
gi118154959
gi118159766
gi124242550
gi121964852
gi118159767
gi124242551
gi158345867
gi167996384
gi121964853
gi118155500
gi118159768
gi124242552
gi121964854
gi118155501
gi118159769
gi124242553
gi158345869
gi37962011
gi167996386
gi118155502
gi124242554
gi121964856
gi118155503
gi118158180
gi167996388
gi124242555
gi37962013
gi118155504
gi118158181
gi183987850
gi124242556
gi121964858
gi118155505
gi118158182
gi183987851
gi124242557
gi37962015
gi118158183
gi183987852
gi124242558
gi118155506
gi118158184
gi183987853
gi124242559
gi37962017
gi118155507
gi118158185
gi183987854
gi124225730
gi118155508
gi118158186
gi124237000
gi183987855
gi37962019
gi124225731
gi118155509
gi118158187
gi124237001
gi183987856
gi124225732
gi118158188
gi124237002
gi183987857
gi124020790
gi159503500
gi124225733
gi118158189
gi124237003
gi183987858
gi124020791
gi124225734
gi124237004
gi183987859
gi124020792
gi159503502
gi74231210
gi124225735
gi124237005
gi124020793
gi74231211
gi124225736
gi159503504
gi124237006
gi124020794
gi74231212
gi124225737
gi124237007
gi124020795
gi189314130
gi74231213
gi124225738
gi124237008
gi124020796
gi189314131
gi159503506
gi124225739
gi147261960
gi124237009
gi124020797
gi189314132
gi124020798
gi189314133
gi159503508
gi147261962
gi124020799
gi189314134
gi189314135
gi147261964
gi124243470
gi26000790
gi189314136
gi118154290
gi124243471
gi26000791
gi189314137
gi147261966
gi118154291
gi124243472
gi189314138
gi118154292
gi124243473
gi189314139
gi118154293
gi124243474
gi147261968
gi118154294
gi38232070
gi124243475
gi118154295
gi124243476
gi87046560
gi118154296
gi124243477
gi124234880
gi118154297
gi124243478
gi121964190
gi38232072
gi160336691
gi124234881
gi118154298
gi124243479
gi87046562
gi124234882
gi118154299
gi121964191
gi38232074
gi160336693
gi124226650
gi124234883
gi51873501
gi87046564
gi158346011
gi124239690
gi124226651
gi124234884
gi121964193
gi38232076
gi124239691
gi160336695
gi124226652
gi124234885
gi51873503
gi87046566
gi158346013
gi124239692
gi124226653
gi124234886
gi121964195
gi38232078
gi124239693
gi160336697
gi124226654
gi124234887
gi51873505
gi121964196
gi87046568
gi158346015
gi124239694
gi124226655
gi124234888
gi124239695
gi160336699
gi116248660
gi124226656
gi124234889
gi51873507
gi121964198
gi46486370
gi158346017
gi124239696
gi116248661
gi124226657
gi114159530
gi121964199
gi46486371
gi124239697
gi124226658
gi51873509
gi118160760
gi146761251
gi158346019
gi124239698
gi124226659
gi114159532
gi118160761
gi46486372
gi124239699
gi147262881
gi118160762
gi124225070
gi46486373
gi146761253
gi114159534
gi118160763
gi124225071
gi46486374
gi147262883
gi11071554
gi124225072
gi46486375
gi146761255
gi114159536
gi118160764
gi46486376
gi147262885
gi11071555
gi11071556
gi118160765
gi124225074
gi46486377
gi146761257
gi114159538
gi118160766
gi159134910
gi124225075
gi46486378
gi147262887
gi11071557
gi118160767
gi46486379
gi124225076
gi146761259
gi11071558
gi124230990
gi118160768
gi124225077
gi159134912
gi147262889
gi11071559
gi124230991
gi118160769
gi124225078
gi124230992
gi118156980
gi124225079
gi159134914
gi124230993
gi118156981
gi158427050
gi147263430
gi219244307
gi124230994
gi118156982
gi159134916
gi124230995
gi118156983
gi158427052
gi147263432
gi219244309
gi124230996
gi118156984
gi124230997
gi118156985
gi159134918
gi122936950
gi158427054
gi147263434
gi124230998
gi118156986
gi122936951
gi124230999
gi118156987
gi122936952
gi158427056
gi147263436
gi118156988
gi122936953
gi118156989
gi158427058
gi194441441
gi122936954
gi147263438
gi124231540
gi47157240
gi122936955
gi124231541
gi47157241
gi194441443
gi122936956
gi124231542
gi47157242
gi929010
gi122936957
gi117651720
gi124231543
gi47157243
gi929011
gi194441445
gi122936958
gi124236350
gi124231544
gi47157244
gi124236351
gi117651722
gi124231545
gi47157245
gi194441447
gi124236352
gi124231546
gi47157246
gi117651724
gi124236353
gi124231547
gi47157247
gi194441449
gi124236354
gi124231548
gi47157248
gi124236355
gi117651726
gi124231549
gi47157249
gi124236356
gi124236357
gi117651728
gi124236358
gi124236359
gi206600520
gi118153900
gi206600521
gi118153901
gi206600522
gi206600523
gi118153902
gi110676560
gi221706666
gi206600524
gi118153903
gi118158710
gi162957000
gi206600525
gi118153904
gi118158711
gi110676562
gi124240690
gi206600526
gi118153905
gi118158712
gi162957002
gi124240691
gi118153906
gi118158713
gi110676564
gi90265662
gi76097696
gi206600527
gi124240692
gi118153907
gi118158714
gi206600528
gi124232460
gi124240693
gi118153908
gi118158715
gi110676566
gi162957005
gi206600529
gi124232461
gi124240694
gi118153909
gi118158716
gi124232462
gi124240695
gi118158717
gi124232463
gi124240696
gi162957008
gi124232464
gi124240697
gi118158718
gi124232465
gi124240698
gi118158719
gi172053481
gi124232466
gi124240699
gi124223870
gi124232467
gi172053483
gi124223871
gi124232468
gi124223872
gi124232469
gi172053485
gi124223873
gi124228680
gi124223874
gi124228681
gi172053487
gi124223875
gi124228682
gi124223876
gi124228683
gi172053489
gi124223877
gi159260470
gi117651060
gi124228684
gi124223878
gi159260471
gi117651061
gi118154820
gi124228685
gi124223879
gi159260472
gi117651062
gi118154821
gi124228686
gi159260473
gi117651063
gi118154822
gi124228687
gi159260474
gi61699830
gi117651064
gi118154823
gi124228688
gi159260475
gi61699831
gi117651065
gi118159630
gi5326730
gi124228689
gi117651066
gi118154824
gi118159631
gi117651067
gi118154825
gi118159632
gi117651068
gi118154826
gi118159633
gi167996250
gi117651069
gi118154827
gi118159634
gi121964720
gi118154828
gi118159635
gi167996252
gi121964721
gi5326735
gi118154829
gi118159636
gi124242420
gi118159637
gi167996254
gi121964723
gi124242421
gi118159638
gi110950988
gi124242422
gi118159639
gi55735450
gi167996256
gi121964725
gi5326739
gi110950989
gi124242423
gi55735451
gi124242424
gi118158050
gi167996258
gi55735452
gi121964727
gi124224790
gi124242425
gi118158051
gi55735453
gi124224791
gi124242426
gi118158052
gi55735454
gi121964729
gi124224792
gi124242427
gi118158053
gi55735455
gi124224793
gi124242428
gi118158054
gi55735456
gi124224794
gi124242429
gi118158055
gi124225600
gi55735457
gi124224795
gi118158056
gi124225601
gi124224796
gi118158057
gi124225602
gi55735458
gi124224797
gi118158058
gi157475140
gi124225603
gi55735459
gi124224798
gi62912065
gi32441717
gi118158059
gi124225604
gi124224799
gi157475142
gi124225605
gi62912067
gi124225606
gi157475144
gi124225607
gi124225608
gi157475146
gi1762725
gi124225609
gi78214796
gi62997090
gi62997091
gi157475148
gi62997092
gi78214799
gi62997093
gi62997094
gi124243340
gi62997095
gi118154160
gi124243341
gi62997096
gi118154161
gi124243342
gi62997097
gi118154162
gi124243343
gi62997098
gi162956351
gi118154163
gi124243344
gi62997099
gi118154164
gi124243345
gi162956353
gi118154165
gi124243346
gi118154166
gi124234750
gi124243347
gi87046430
gi162956355
gi118154167
gi124234751
gi124243348
gi118154168
gi124234752
gi124243349
gi121964060
gi87046432
gi162956357
gi118154169
gi124226520
gi124234753
gi121964061
gi124226521
gi195542441
gi124234754
gi121964062
gi87046434
gi124239560
gi162956359
gi124226522
gi124234755
gi121964063
gi124239561
gi124226523
gi195542443
gi124234756
gi121964064
gi87046436
gi124239562
gi124226524
gi124234757
gi121964065
gi89477180
gi124239563
gi124226525
gi195542445
gi124234758
gi121964066
gi89477181
gi87046438
gi124239564
gi124226526
gi124234759
gi121964067
gi89477182
gi124239565
gi124226527
gi195542447
gi121964068
gi89477183
gi124239566
gi124226528
gi121964069
gi89477184
gi124239567
gi118160630
gi124226529
gi195542449
gi124239568
gi118160631
gi56938860
gi229890779
gi124239569
gi56938861
gi66736454
gi118160632
gi157021260
gi56938862
gi66736455
gi118160633
gi157021261
gi56938863
gi118160634
gi56938864
gi118160635
gi157021263
gi56938865
gi109629630
gi118160636
gi56938866
gi77158100
gi118160637
gi62947925
gi124230860
gi56938867
gi109629632
gi118160638
gi124230861
gi56938868
gi118160639
gi124230862
gi77158102
gi109629634
gi118156850
gi62947927
gi124230863
gi147261170
gi56938869
gi226442054
gi118156851
gi124230864
gi77158104
gi109629636
gi124235670
gi118156852
gi124230865
gi147261172
gi124235671
gi147263301
gi226442056
gi118156853
gi124230866
gi124365786
gi77158106
gi109629638
gi124235672
gi118156854
gi124230867
gi124365787
gi147261174
gi124235673
gi147263303
gi226442058
gi118156855
gi124230868
gi124365788
gi122936820
gi77158108
gi124235674
gi58372970
gi118156856
gi124230869
gi124365789
gi147261176
gi122936821
gi124235675
gi147263305
gi118156857
gi122936822
gi124235676
gi58372972
gi118156858
gi147261178
gi122936823
gi124235677
gi147263307
gi124231410
gi58465176
gi122936824
gi124235678
gi58372974
gi118156859
gi124231411
gi31616390
gi122936825
gi124235679
gi147263309
gi124231412
gi31616391
gi122936826
gi58372976
gi124231413
gi124234090
gi31616392
gi122936827
gi124231414
gi124234091
gi31616393
gi159750450
gi122936828
gi124236220
gi58372978
gi124231415
gi124234092
gi31616394
gi159750451
gi122936829
gi124236221
gi124231416
gi124234093
gi31616395
gi159750452
gi124236222
gi57791229
gi124231417
gi124234094
gi31616396
gi159750453
gi159677270
gi511992
gi124236223
gi124231418
gi124234095
gi31616397
gi159750454
gi159677271
gi124236224
gi124231419
gi124234096
gi31616398
gi159750455
gi159677272
gi511993
gi124236225
gi124234097
gi31616399
gi159750456
gi159677273
gi511994
gi124236226
gi124234098
gi159750457
gi159677274
gi511995
gi124236227
gi124234099
gi159750458
gi159677275
gi511996
gi124236228
gi159750459
gi159677276
gi124236229
gi32395980
gi159677277
gi118157770
gi37730880
gi147262090
gi147259890
gi32395981
gi159677278
gi118157771
gi37730881
gi147262091
gi32395982
gi118157772
gi37730882
gi147259892
gi32395983
gi118157773
gi37730883
gi147262093
gi217315070
gi32395984
gi118157774
gi147259894
gi110676430
gi32395985
gi118157775
gi147262095
gi217315072
gi32395986
gi118157776
gi124240560
gi37730886
gi147262096
gi147259896
gi110676432
gi32395987
gi118157777
gi124240561
gi147259897
gi217315074
gi32395988
gi118157778
gi124240562
gi147262098
gi147259898
gi110676434
gi32395989
gi118157779
gi124240563
gi147259899
gi217315076
gi124232330
gi110676436
gi124240564
gi124232331
gi118156190
gi124240565
gi217315078
gi50660060
gi124232332
gi118156191
gi124240566
gi110676438
gi50660061
gi123125950
gi124232333
gi118156192
gi124240567
gi50660062
gi123125951
gi124232334
gi118156193
gi124240568
gi50660063
gi124232335
gi118156194
gi124240569
gi172053351
gi50660064
gi123125953
gi124232336
gi118156195
gi50660065
gi124223740
gi124232337
gi118156196
gi172053353
gi50660066
gi124223741
gi124232338
gi118156197
gi50660067
gi124223742
gi123125956
gi124232339
gi118156198
gi172053355
gi50660068
gi124223743
gi118156199
gi124228550
gi124223744
gi123125958
gi172053357
gi124228551
gi50660069
gi124223745
gi123125959
gi124228552
gi124223746
gi124228553
gi172053359
gi124223747
gi124228554
gi124223748
gi124228555
gi124223749
gi124228556
gi1903322
gi124228557
gi9437330
gi124228558
gi9437331
gi121963780
gi118159500
gi124228559
gi9437332
gi118159501
gi9437333
gi121963782
gi124241480
gi118159502
gi9437334
gi124241481
gi118159503
gi9437335
gi167996120
gi121963784
gi124241482
gi118159504
gi121963785
gi124241483
gi118159505
gi167996122
gi124241484
gi118159506
gi121963787
gi124241485
gi118159507
gi167996124
gi28298140
gi121963788
gi124241486
gi118159508
gi28298141
gi124241487
gi118159509
gi28298142
gi167996126
gi124241488
gi28298143
gi124241489
gi28298144
gi167996128
gi124224660
gi28298145
gi124224661
gi28298146
gi124224662
gi28298147
gi124224663
gi124229470
gi28298148
gi124224664
gi124229471
gi28298149
gi124224665
gi33089402
gi37903177
gi124229472
gi124224666
gi33089403
gi124229473
gi124224667
gi124229474
gi124224668
gi124229475
gi124224669
gi124229476
gi124229477
gi124223080
gi124229478
gi124223081
gi124229479
gi124223082
gi147261700
gi124223083
gi124223084
gi147261702
gi124223085
gi124223086
gi77543394
gi124223087
gi147261704
gi124243210
gi124223088
gi118154030
gi77543396
gi116583930
gi124243211
gi124223089
gi118154031
gi147261706
gi124243212
gi476025
gi118154032
gi162956221
gi147261707
gi116583932
gi124243213
gi476026
gi118154033
gi77543398
gi147261708
gi124243214
gi476027
gi118154034
gi162956223
gi147261709
gi116583934
gi124243215
gi476028
gi118154035
gi124243216
gi476029
gi118154036
gi162956225
gi124234620
gi124243217
gi87046300
gi118154037
gi124234621
gi116583936
gi124243218
gi162956227
gi124234622
gi124243219
gi87046302
gi124234623
gi116583938
gi162956229
gi124234624
gi87046304
gi124239430
gi124234625
gi124239431
gi124234626
gi87046306
gi124239432
gi124234627
gi124239433
gi124234628
gi87046308
gi124239434
gi124234629
gi124239435
gi124239436
gi124239437
gi124239438
gi118160500
gi147262621
gi124239439
gi118160501
gi118160502
gi147262623
gi118160503
gi147262624
gi218974545
gi118160504
gi218974546
gi62736750
gi118160505
gi109629500
gi147262626
gi218974547
gi62736751
gi118160506
gi218974548
gi62736752
gi118160507
gi62736753
gi109629502
gi218974549
gi9082220
gi124230730
gi37694920
gi118160508
gi147262628
gi9082221
gi124230731
gi37694921
gi62736754
gi118160509
gi109629504
gi9082222
gi124230732
gi37694922
gi62736755
gi3822520
gi62736756
gi118156720
gi124230733
gi37694923
gi3822521
gi118156721
gi109629506
gi124235540
gi9082223
gi124230734
gi37694924
gi147261041
gi62736757
gi3822522
gi118156722
gi124235541
gi9082224
gi124230735
gi37694925
gi62736758
gi3822523
gi118156723
gi109629508
gi124235542
gi18073454
gi9082225
gi124230736
gi37694926
gi147261043
gi62736759
gi3822524
gi118156724
gi124235543
gi18073455
gi9082226
gi124230737
gi37694927
gi31745824
gi3822525
gi118156725
gi124235544
gi18073456
gi9082227
gi124230738
gi37694928
gi147261045
gi31745825
gi3822526
gi118156726
gi124235545
gi13811297
gi18073457
gi9082228
gi124230739
gi37694929
gi147261046
gi31745826
gi11559720
gi3822527
gi124235546
gi13811298
gi18073458
gi9082229
gi3822528
gi118156727
gi124235547
gi13811299
gi18073459
gi3822529
gi118156728
gi124235548
gi11559722
gi118156729
gi124235549
gi34871941
gi186966120
gi31616261
gi11559724
gi186966121
gi115606310
gi34871943
gi186966122
gi11559726
gi115606311
gi31616263
gi186966123
gi34871945
gi76576230
gi186966124
gi31616265
gi54778630
gi11559728
gi186966125
gi54778631
gi34871947
gi186966126
gi54778632
gi31616267
gi186966127
gi54778633
gi126508271
gi34871949
gi186966128
gi31616269
gi186966129
gi54778634
gi126508273
gi57114820
gi54778635
gi57114821
gi54778636
gi126508275
gi57114822
gi54778637
gi118157640
gi57114823
gi54778638
gi126508277
gi118157641
gi57114824
gi54778639
gi118157642
gi57114825
gi126508279
gi147259762
gi118157643
gi57114826
gi118157644
gi57114827
gi147259764
gi118157645
gi124357981
gi57114828
gi118157646
gi57114829
gi124240430
gi147259766
gi118157647
gi124357983
gi124240431
gi116584191
gi118157648
gi124240432
gi147259768
gi124230070
gi124227870
gi118157649
gi124357985
gi124232200
gi124240433
gi116584193
gi124230071
gi124227871
gi124233970
gi111053920
gi124232201
gi124240434
gi124230072
gi124227872
gi124233971
gi118156060
gi124357987
gi124232202
gi124240435
gi116584195
gi124230073
gi124227873
gi124233972
gi118156061
gi124232203
gi124240436
gi124230074
gi124227874
gi111053922
gi124233973
gi118156062
gi124357989
gi124232204
gi124240437
gi116584197
gi124230075
gi124227875
gi124233974
gi118156063
gi124232205
gi124240438
gi124230076
gi124227876
gi111053924
gi124233975
gi118156064
gi124232206
gi124240439
gi116584199
gi124230077
gi124227877
gi124233976
gi118156065
gi124232207
gi124230078
gi45453430
gi124227878
gi111053926
gi124233977
gi124223610
gi118156066
gi124232208
gi124230079
gi45453431
gi124227879
gi124233978
gi124223611
gi118156067
gi45453432
gi124232209
gi124233979
gi124223612
gi118156068
gi45453433
gi111053928
gi124223613
gi118156069
gi124228420
gi45453434
gi124223614
gi124228421
gi45453435
gi124223615
gi124228422
gi45453436
gi124223616
gi124228423
gi45453437
gi124223617
gi124228424
gi45453438
gi124223618
gi124228425
gi45453439
gi124223619
gi124228426
gi124228427
gi124228428
gi121963650
gi124228429
gi124241350
gi3123697
gi121963652
gi124241351
gi3123698
gi62083390
gi147260390
gi124241352
gi3123699
gi121963654
gi124241353
gi62083392
gi147260392
gi124241354
gi121963656
gi124241355
gi121963657
gi147260394
gi124241356
gi62083394
gi124241357
gi121963659
gi147260396
gi124241358
gi62083396
gi124241359
gi11245911
gi147260398
gi124224530
gi11245913
gi62083398
gi124237570
gi124224531
gi124237571
gi124224532
gi11245915
gi124237572
gi124224533
gi124229340
gi124237573
gi124224534
gi11245917
gi124229341
gi124237574
gi124224535
gi124229342
gi124237575
gi124224536
gi52075574
gi11245919
gi124229343
gi124237576
gi124224537
gi52075575
gi124229344
gi124237577
gi124224538
gi52075576
gi124229345
gi124237578
gi124224539
gi52075577
gi124229346
gi124237579
gi121309829
gi52075578
gi124229347
gi9438120
gi52075579
gi124229348
gi9438121
gi124229349
gi9438122
gi9438123
gi30141470
gi9438124
gi30141471
gi9438125
gi9438126
gi9438127
gi94442828
gi9438128
gi9438129
gi148283240
gi116583800
gi148283241
gi148283242
gi116583802
gi148283243
gi148283244
gi148283245
gi124238490
gi116583804
gi47522409
gi124238491
gi14495011
gi148283246
gi124238492
gi148283247
gi116583806
gi148283248
gi124238493
gi217314920
gi124238494
gi148283249
gi116583808
gi217314921
gi124239300
gi124238495
gi217314922
gi123126080
gi124239301
gi124238496
gi217314923
gi123126081
gi124239302
gi124238497
gi124222960
gi123126082
gi124239303
gi124238498
gi124222961
gi217314924
gi123126083
gi124239304
gi124238499
gi124222962
gi82949160
gi217314925
gi124239305
gi124222963
gi82949161
gi217314926
gi123126085
gi124239306
gi124222964
gi82949162
gi217314927
gi123126086
gi124239307
gi124222965
gi82949163
gi217314928
gi123126087
gi124239308
gi124222966
gi82949164
gi123126088
gi124239309
gi124222967
gi82949165
gi217314929
gi124222968
gi82949166
gi124222969
gi197257570
gi197259700
gi197257571
gi33321081
gi197259701
gi197257572
gi148832365
gi197257573
gi124230600
gi148832366
gi33321083
gi197257574
gi124230601
gi148832367
gi83629580
gi197257575
gi124230602
gi148832368
gi83629581
gi33321085
gi197257576
gi124230603
gi148832369
gi83629582
gi124235410
gi197257577
gi124230604
gi33321087
gi124235411
gi197257578
gi124230605
gi83629584
gi124235412
gi31540750
gi197257579
gi124230606
gi83629585
gi158536911
gi124235413
gi124230607
gi83629586
gi124235414
gi158536913
gi124235415
gi124230608
gi83629588
gi124235416
gi124230609
gi158536915
gi83629589
gi124235417
gi124235418
gi158536917
gi124235419
gi165974294
gi63095120
gi158536919
gi63095121
gi148535290
gi14537600
gi165974296
gi63095122
gi63095123
gi148535292
gi165974298
gi63095124
gi14537603
gi63095125
gi148535294
gi63095126
gi63095127
gi148535296
gi14537606
gi28261110
gi63095128
gi63095129
gi148535298
gi28261112
gi63078300
gi147260921
gi14537609
gi63078301
gi63078302
gi28261114
gi118157510
gi63078303
gi147259630
gi118157511
gi147260923
gi63078304
gi37730621
gi28261116
gi118157512
gi63078305
gi162957572
gi147259632
gi118157513
gi147260925
gi28261118
gi118157514
gi147259634
gi118157515
gi147260927
gi118157516
gi147260928
gi124240300
gi147259636
gi118157517
gi124240301
gi116584061
gi118157518
gi124240302
gi147259638
gi124227740
gi124233840
gi124240303
gi116584063
gi124227741
gi118157519
gi124233841
gi124240304
gi124227742
gi124233842
gi87047390
gi124240305
gi116584065
gi124227743
gi124233843
gi87047391
gi124240306
gi124227744
gi124233844
gi87047392
gi124240307
gi116584067
gi124227745
gi124233845
gi87047393
gi124240308
gi124227746
gi124233846
gi87047394
gi124240309
gi116584069
gi124227747
gi124233847
gi87047395
gi124227748
gi124233848
gi87047396
gi124227749
gi124233849
gi87047397
gi183396455
gi87047398
gi183396457
gi87047399
gi226423770
gi226423772
gi117652180
gi159261590
gi124241220
gi226423774
gi124242990
gi159261591
gi124241221
gi124242991
gi226423776
gi118155940
gi159261592
gi117652182
gi124241222
gi124242992
gi118155941
gi159261593
gi124241223
gi124242993
gi118155942
gi159261594
gi117652184
gi124241224
gi226423778
gi124242994
gi118155943
gi159261595
gi124241225
gi124242995
gi118155944
gi159261596
gi123126610
gi117652186
gi124241226
gi124242996
gi118155945
gi159261597
gi124241227
gi124242997
gi159261598
gi123126612
gi117652188
gi124241228
gi124242998
gi118155946
gi159261599
gi124241229
gi124242999
gi118155947
gi124224400
gi123126614
gi118155948
gi124224401
gi123126615
gi124237440
gi118155949
gi124224402
gi124237441
gi124224403
gi124227080
gi123126617
gi49616980
gi124237442
gi124224404
gi124227081
gi124233180
gi49616981
gi124229210
gi124237443
gi124224405
gi124227082
gi124233181
gi123126619
gi49616982
gi124229211
gi124237444
gi124224406
gi124227083
gi124233182
gi124229212
gi124237445
gi124224407
gi124227084
gi124233183
gi49616983
gi124229213
gi124237446
gi124224408
gi124227085
gi124233184
gi124229214
gi124237447
gi124224409
gi124227086
gi124233185
gi124229215
gi124237448
gi124227087
gi31711470
gi124233186
gi124229216
gi124237449
gi124227088
gi124233187
gi124229217
gi124227089
gi31711472
gi124233188
gi124229218
gi28375880
gi124233189
gi124229219
gi56606760
gi28375882
gi56606761
gi56606762
gi28375884
gi56606763
gi56606764
gi28375886
gi56606765
gi56606766
gi164430821
gi28375888
gi56606767
gi164430823
gi56606768
gi56606769
gi164430825
gi158346451
gi124238360
gi164430827
gi124238361
gi118155280
gi158346453
gi124238362
gi118155281
gi50405320
gi164430829
gi124238363
gi118155282
gi111054050
gi158346455
gi50405321
gi124238364
gi118155283
gi50405322
gi124238365
gi118155284
gi158346457
gi111054052
gi124238366
gi118155285
gi124238367
gi124222830
gi118155286
gi146761691
gi158346459
gi111054054
gi124238368
gi124222831
gi118155287
gi124238369
gi124222832
gi118155288
gi146761693
gi111054056
gi124222833
gi118155289
gi124222834
gi146761695
gi111054058
gi124222835
gi124222836
gi146761697
gi124222837
gi124222838
gi146761699
gi124222839
gi83629450
gi83629452
gi217069580
gi83629453
gi217069581
gi37910490
gi83629454
gi217069582
gi124231980
gi194441881
gi217069583
gi37910492
gi83629456
gi124231981
gi194441883
gi217069584
gi83629457
gi124231982
gi110559376
gi37910494
gi217069585
gi83629458
gi124231983
gi217069586
gi124236790
gi124231984
gi194441885
gi164597702
gi217069587
gi124236791
gi158132070
gi124231985
gi117343810
gi217069588
gi124236792
gi158132071
gi124231986
gi202078711
gi121489690
gi194441887
gi164597704
gi217069589
gi117343811
gi124236793
gi158132072
gi124231987
gi121489691
gi117343812
gi124236794
gi158132073
gi124231988
gi202078713
gi121489692
gi194441889
gi164597706
gi117343813
gi124236795
gi158132074
gi124231989
gi117343814
gi124236796
gi158132075
gi202078715
gi164597708
gi117343815
gi124236797
gi158132076
gi124236798
gi158132077
gi202078717
gi117343816
gi124236799
gi158132078
gi62362460
gi62362461
gi117343817
gi158132079
gi166034394
gi117343818
gi117652710
gi62362462
gi202078719
gi62362463
gi117652712
gi62362464
gi161597808
gi117652714
gi62362465
gi62362466
gi147259501
gi117652716
gi62362467
gi62362468
gi147259503
gi167995770
gi62362469
gi117652718
gi147259505
gi167995772
gi147259507
gi167995774
gi124227610
gi167995776
gi89953770
gi147259509
gi124227611
gi124233710
gi89953771
gi124227612
gi124233711
gi89953772
gi167995778
gi124227613
gi124233712
gi87047260
gi89953773
gi124227614
gi124233713
gi87047261
gi124227615
gi124233714
gi87047262
gi89953774
gi124227616
gi62911580
gi124233715
gi158603204
gi87047263
gi89953775
gi124227617
gi124233716
gi87047264
gi62911582
gi89953776
gi124227618
gi124233717
gi87047265
gi89953777
gi124227619
gi124233718
gi62911584
gi89953778
gi124233719
gi87047266
gi89953779
gi65306830
gi87047267
gi65306831
gi62911586
gi87047268
gi65306832
gi87047269
gi62911588
gi65306833
gi71039900
gi124242860
gi117652050
gi118153680
gi124242861
gi71039902
gi117652052
gi118153681
gi118155810
gi2065010
gi124242862
gi118153682
gi118155811
gi2065011
gi124242863
gi71039904
gi118153683
gi118155812
gi124242864
gi117652054
gi118153684
gi118155813
gi118158490
gi124242865
gi147260133
gi71039906
gi118153685
gi118158491
gi124242866
gi117652056
gi147260134
gi118153686
gi118155814
gi118158492
gi124242867
gi147260135
gi71039908
gi118153687
gi118155815
gi118158493
gi124242868
gi117652058
gi147260136
gi170522955
gi118153688
gi118155816
gi118158494
gi124242869
gi147260137
gi118153689
gi118155817
gi118158495
gi147260138
gi118155818
gi118158496
gi124237310
gi147260139
gi52547390
gi118155819
gi118158497
gi124237311
gi52547391
gi118158498
gi124237312
gi118158499
gi124237313
gi145839438
gi124237314
gi124237315
gi124237316
gi124237317
gi18072910
gi124237318
gi161598060
gi124237319
gi161598061
gi86285521
gi161598062
gi161598063
gi86285522
gi7620100
gi86285523
gi7620101
gi33324161
gi62632250
gi161598064
gi124243780
gi86285524
gi7620102
gi62632251
gi79148811
gi161598065
gi33324163
gi124243781
gi86285525
gi7620103
gi62632252
gi161598066
gi124243782
gi86285526
gi7620104
gi56606632
gi62632253
gi161598067
gi161598068
gi124243783
gi86285527
gi7620105
gi56606633
gi33324165
gi62632254
gi79148814
gi124243784
gi86285528
gi7620106
gi56606634
gi62632255
gi79148815
gi161598069
gi124243785
gi86285529
gi7620107
gi56606635
gi33324167
gi62632256
gi62632257
gi124243786
gi7620108
gi56606636
gi124243787
gi62632258
gi124243788
gi56606637
gi33324169
gi62632259
gi79148819
gi124243789
gi56606638
gi33112760
gi56606639
gi124226960
gi158346321
gi124226961
gi124238230
gi33112762
gi124226962
gi124238231
gi118155150
gi158346323
gi124226963
gi124238232
gi118155151
gi33112764
gi124226964
gi124238233
gi118155152
gi158346325
gi124226965
gi124238234
gi118155153
gi33112766
gi124226966
gi124238235
gi118155154
gi158346327
gi124226967
gi124238236
gi118155155
gi13940460
gi124226968
gi124238237
gi124222700
gi118155156
gi146761561
gi158346329
gi13940461
gi124226969
gi124238238
gi124222701
gi118155157
gi159143811
gi13940462
gi50295900
gi124238239
gi124222702
gi118155158
gi124225380
gi146761563
gi124222703
gi118155159
gi124225381
gi159143813
gi13940463
gi50295902
gi124222704
gi124225382
gi146761565
gi13940464
gi124222705
gi124225383
gi159143815
gi13940465
gi124222706
gi146761567
gi124225384
gi13940466
gi124222707
gi124225385
gi13940467
gi124222708
gi146761569
gi124225386
gi159143817
gi13940468
gi124222709
gi124225387
gi13940469
gi124225388
gi159143819
gi124225389
gi83629320
gi83629321
gi83629322
gi21686543
gi118159010
gi83629324
gi118159011
gi194441751
gi83629325
gi124231850
gi118159012
gi83629326
gi152940820
gi124231851
gi118159013
gi194441753
gi124231852
gi118159014
gi83629328
gi124231853
gi118159015
gi83629329
gi194441755
gi124236660
gi124231854
gi118159016
gi124236661
gi124231855
gi118159017
gi194441757
gi124236662
gi124231856
gi118159018
gi124236663
gi124231857
gi194441759
gi118159019
gi37902136
gi124236664
gi124231858
gi21634429
gi124236665
gi124231859
gi124236666
gi28422861
gi124236667
gi124236668
gi28422863
gi124236669
gi28422865
gi159660410
gi32482047
gi159660411
gi28422867
gi159660412
gi159660413
gi28422869
gi159660414
gi159660415
gi118161220
gi159660416
gi118161221
gi159660417
gi118161222
gi159660418
gi118161223
gi159660419
gi118161224
gi124232770
gi118161225
gi124232771
gi124232772
gi118161226
gi124232773
gi147263080
gi118161227
gi124232774
gi118161228
gi124232775
gi147263082
gi118161229
gi124232776
gi87047130
gi124232777
gi147263084
gi61661202
gi124232778
gi134801243
gi147263085
gi87047132
gi27764040
gi61661203
gi124232779
gi27764041
gi163311270
gi61661204
gi147263087
gi124231190
gi124228990
gi61661205
gi124231191
gi87047134
gi124228991
gi27764042
gi163311272
gi61661206
gi147263089
gi124231192
gi124228992
gi61661207
gi124231193
gi87047136
gi124228993
gi163311274
gi61661208
gi124231194
gi124228994
gi61661209
gi124231195
gi87047138
gi124228995
gi163311276
gi124231196
gi124228996
gi124231197
gi124228997
gi163311278
gi124231198
gi124228998
gi118159940
gi124231199
gi124228999
gi118159941
gi118159942
gi118159943
gi167996560
gi118159944
gi118159945
gi167996562
gi118159946
gi124242730
gi118153550
gi118159947
gi167996564
gi124242731
gi118153551
gi118159948
gi124242732
gi147260000
gi118153552
gi118159949
gi167996566
gi124242733
gi118153553
gi124242734
gi147260002
gi118153554
gi118158360
gi167996568
gi124242735
gi118153555
gi118158361
gi124242736
gi147260004
gi118153556
gi118158362
gi124242737
gi118153557
gi118158363
gi124242738
gi147260006
gi118153558
gi118158364
gi124242739
gi118158365
gi124225910
gi147260008
gi118153559
gi118158366
gi124225911
gi118158367
gi124225912
gi124264731
gi118158368
gi124225913
gi118158369
gi124264733
gi124225914
gi124225915
gi17530200
gi124225916
gi124264735
gi124225917
gi17530202
gi124225918
gi124264737
gi124225919
gi17530204
gi124264739
gi17530206
gi6686787
gi6686788
gi17530208
gi33324031
gi124243650
gi118154470
gi33324033
gi124243651
gi118154471
gi124243652
gi118154472
gi124243653
gi33324035
gi118154473
gi124243654
gi118154474
gi118159280
gi124243655
gi118154475
gi118159281
gi124243656
gi33324037
gi118154476
gi118159282
gi124243657
gi118154477
gi118159283
gi162532710
gi124243658
gi33324039
gi160336871
gi118154478
gi118159284
gi162532711
gi124243659
gi118154479
gi118159285
gi124226830
gi162532712
gi121964371
gi160336873
gi118159286
gi124226831
gi124238100
gi162532713
gi121763692
gi124242070
gi124239870
gi118159287
gi124226832
gi13517810
gi124238101
gi162532714
gi121964373
gi124242071
gi124239871
gi160336875
gi118155020
gi118159288
gi124226833
gi124238102
gi162532715
gi124242072
gi124239872
gi118155021
gi118159289
gi124226834
gi13517812
gi124238103
gi162532716
gi121964375
gi124242073
gi124239873
gi160336877
gi118155022
gi124226835
gi124238104
gi162532717
gi121964376
gi124242074
gi124239874
gi118155023
gi124226836
gi13517814
gi124238105
gi162532718
gi124242075
gi124239875
gi160336879
gi118155024
gi124226837
gi124238106
gi162532719
gi114159710
gi121964378
gi124242076
gi124239876
gi118155025
gi124226838
gi13517816
gi124238107
gi124242077
gi124239877
gi118155026
gi114159712
gi124226839
gi124238108
gi146761431
gi124242078
gi124239878
gi118155027
gi118160940
gi13517818
gi124238109
gi124242079
gi124239879
gi114159714
gi118155028
gi118160941
gi124225250
gi146761433
gi3176900
gi118155029
gi118160942
gi124225251
gi3176901
gi118160943
gi114159716
gi124225252
gi146761435
gi118160944
gi124225253
gi118160945
gi114159718
gi124225254
gi146761437
gi159668430
gi118160946
gi124225255
gi159668431
gi118160947
gi124225256
gi146761439
gi159668432
gi118160948
gi124225257
gi159668433
gi118160949
gi124225258
gi159668434
gi124225259
gi51339790
gi159668435
gi148285540
gi147261481
gi51339791
gi159668436
gi124235980
gi19808114
gi51339792
gi159668437
gi124235981
gi148285542
gi147261483
gi51339793
gi159668438
gi124235982
gi51339794
gi159668439
gi124235983
gi148285544
gi147261485
gi51339795
gi124235984
gi51339796
gi124235985
gi148285546
gi167735690
gi147261487
gi51339797
gi59939990
gi124235986
gi167735691
gi51339798
gi59939991
gi124235987
gi148285548
gi59939992
gi167735692
gi124231720
gi147261489
gi194441621
gi51339799
gi124235988
gi167735693
gi124231721
gi183988290
gi59939993
gi124235989
gi167735694
gi183988291
gi124231722
gi194441623
gi59939994
gi59939995
gi167735695
gi117651900
gi124231723
gi183988292
gi124231724
gi183988293
gi194441625
gi59939996
gi124236530
gi117651902
gi124231725
gi183988294
gi59939997
gi124236531
gi171466660
gi124231726
gi124226170
gi183988295
gi194441627
gi59939998
gi37902004
gi124236532
gi124231727
gi124226171
gi124236533
gi171466662
gi117651904
gi124231728
gi124226172
gi183988296
gi194441629
gi59939999
gi124236534
gi124231729
gi124226173
gi183988297
gi124236535
gi171466664
gi117651906
gi124226174
gi183988298
gi124236536
gi124226175
gi183988299
gi124236537
gi171466666
gi117651908
gi124226176
gi124236538
gi34305680
gi124226177
gi124236539
gi171466668
gi34305681
gi124226178
gi118160280
gi124226179
gi71727497
gi133779200
gi118160281
gi133779201
gi118160282
gi133779202
gi206600701
gi118160283
gi133779203
gi118160284
gi95868710
gi133779204
gi206600703
gi118160285
gi95868711
gi133779205
gi118160286
gi124240870
gi133779206
gi109629280
gi206600705
gi118160287
gi124240871
gi133779207
gi118160288
gi124240872
gi133779208
gi109629282
gi206600707
gi118160289
gi124232640
gi124240873
gi133779209
gi124232641
gi124240874
gi109629284
gi124232642
gi124240875
gi206600709
gi124232643
gi124240876
gi68137787
gi109629286
gi124232644
gi124240877
gi68137788
gi124232645
gi124240878
gi1870196
gi68137789
gi109629288
gi124232646
gi124240879
gi50402280
gi124232647
gi87047000
gi50402281
gi124232648
gi50402282
gi124232649
gi50402283
gi87047002
gi4185323
gi50402284
gi50402285
gi124231060
gi124228860
gi124231061
gi87047004
gi124228861
gi186968030
gi50402286
gi124231062
gi124228862
gi50402287
gi124231063
gi87047006
gi124228863
gi50402288
gi156447699
gi124231064
gi124228864
gi186968032
gi50402289
gi124231065
gi87047008
gi124228865
gi124231066
gi124228866
gi186968034
gi124231067
gi124228867
gi124231068
gi124228868
gi186968036
gi118159810
gi124231069
gi124228869
gi151933900
gi118159811
gi186968038
gi151933901
gi158345911
gi124241790
gi26801021
gi118159812
gi151933902
gi124241791
gi26801022
gi118159813
gi151933903
gi167996430
gi158345913
gi124241792
gi26801023
gi118159814
gi151933904
gi124241793
gi26801024
gi118159815
gi151933905
gi167996432
gi158345915
gi124241794
gi118159816
gi34538320
gi124242600
gi124241795
gi26801025
gi118159817
gi167996434
gi124242601
gi158345917
gi124241796
gi26801026
gi34538322
gi124242602
gi124241797
gi26801027
gi118159818
gi167996436
gi124242603
gi158345919
gi124241798
gi118159819
gi34538324
gi124242604
gi124241799
gi118158230
gi159171680
gi167996438
gi124224970
gi124242605
gi118158231
gi124224971
gi183987900
gi124242606
gi118158232
gi211909401
gi159171682
gi124224972
gi183987901
gi34538326
gi124242607
gi118158233
gi124224973
gi183987902
gi124242608
gi118158234
gi211909403
gi124229780
gi159171684
gi124224974
gi183987903
gi34538328
gi118158235
gi124229781
gi124224975
gi183987904
gi124242609
gi118158236
gi211909405
gi124229782
gi159171686
gi124224976
gi183987905
gi118158237
gi124229783
gi124224977
gi51951171
gi183987906
gi118158238
gi211909407
gi124229784
gi159171688
gi124224978
gi183987907
gi118158239
gi124229785
gi124224979
gi51951173
gi183987908
gi211909409
gi124229786
gi183987909
gi124229787
gi51951175
gi124223390
gi124229788
gi124223391
gi51951177
gi124229789
gi124223392
gi124223393
gi48237740
gi51951179
gi124223394
gi124223395
gi53988574
gi124223397
gi124243520
gi124223398
gi118154340
gi124243521
gi124223399
gi118154341
gi124243522
gi118154342
gi124243523
gi118154343
gi124243524
gi118154344
gi118159150
gi124243525
gi118154345
gi118159151
gi124243526
gi118154346
gi118159152
gi124234930
gi124243527
gi87046610
gi118154347
gi118159153
gi160336741
gi124234931
gi124243528
gi118154348
gi118159154
gi124234932
gi124243529
gi121964240
gi87046612
gi118154349
gi118159155
gi160336743
gi124226700
gi124234933
gi121964241
gi118159156
gi124226701
gi124234934
gi87046614
gi124239740
gi118159157
gi160336745
gi124226702
gi124234935
gi121964243
gi124239741
gi118159158
gi124226703
gi124234936
gi87046616
gi124239742
gi118159159
gi13899011
gi160336747
gi124226704
gi124234937
gi121964245
gi124239743
gi160349787
gi13899012
gi124226705
gi124234938
gi87046618
gi124239744
gi160349788
gi54401830
gi160336749
gi124226706
gi124234939
gi121964247
gi124239745
gi160349789
gi54401831
gi124226707
gi124239746
gi54401832
gi124226708
gi121964249
gi46486420
gi124239747
gi54401833
gi124226709
gi46486421
gi146761301
gi124239748
gi118160810
gi54401834
gi147262931
gi46486422
gi124239749
gi118160811
gi54401835
gi124225120
gi46486423
gi146761303
gi46486424
gi118160812
gi54401836
gi147262933
gi124225121
gi46486425
gi118160813
gi54401837
gi124225122
gi146761305
gi118160814
gi54401838
gi147262935
gi124225123
gi46486426
gi118160815
gi146761307
gi54401839
gi124225124
gi46486427
gi118160816
gi147262936
gi124225125
gi46486428
gi118160817
gi147262937
gi124225126
gi46486429
gi146761309
gi118160818
gi124225127
gi118160819
gi147262939
gi124225128
gi124225129
gi124235850
gi158427100
gi147261351
gi22086851
gi170786110
gi124235851
gi147261352
gi170786111
gi158427102
gi124235852
gi22086853
gi170786112
gi170786113
gi124235853
gi147261354
gi124235854
gi158427104
gi22086855
gi170786114
gi124235855
gi147261356
gi170786115
gi124235856
gi158427106
gi22086857
gi170786116
gi124235857
gi147261358
gi170786117
gi124235858
gi158427108
gi22086859
gi170786118
gi124235859
gi183988160
gi170786119
gi183988161
gi124234270
gi183988162
gi124236400
gi124234271
gi183988163
gi124236401
gi124234272
gi124236402
gi124226040
gi124234273
gi183988164
gi124236403
gi124239080
gi124226041
gi124234274
gi183988165
gi124236404
gi124239081
gi124226042
gi124234275
gi183988166
gi124236405
gi124239082
gi124226043
gi124234276
gi183988167
gi124236406
gi124239083
gi124226044
gi124234277
gi183988168
gi124236407
gi124239084
gi124226045
gi124234278
gi183988169
gi124236408
gi124239085
gi124226046
gi124234279
gi8886650
gi124236409
gi124239086
gi124226047
gi8886651
gi221706710
gi33385735
gi124239087
gi124226048
gi8886652
gi118157950
gi118160150
gi33385736
gi124239088
gi124226049
gi118157951
gi118160151
gi33385737
gi124239089
gi23429676
gi8886654
gi118157952
gi118160152
gi33385738
gi8886655
gi118157953
gi118160153
gi33385739
gi8886656
gi118157954
gi118160154
gi194579460
gi8886657
gi118157955
gi118160155
gi194579461
gi118157956
gi118160156
gi124240740
gi194579462
gi8886659
gi118157957
gi118160157
gi109629151
gi124240741
gi194579463
gi118157958
gi118160158
gi124240742
gi194579464
gi124230380
gi37961971
gi109629153
gi124232510
gi124240743
gi194579465
gi124230381
gi118157959
gi118160159
gi1870062
gi124232511
gi124240744
gi194579466
gi124230382
gi148913075
gi118156370
gi37961973
gi109629155
gi124232512
gi124240745
gi126040840
gi194579467
gi124230383
gi148913076
gi118156371
gi124232513
gi124240746
gi124235190
gi194579468
gi124230384
gi148913077
gi118156372
gi37961975
gi66220370
gi109629157
gi124232514
gi124240747
gi124235191
gi126040842
gi194579469
gi124230385
gi148913078
gi118156373
gi66220371
gi124232515
gi124240748
gi124235192
gi156068907
gi124230386
gi148913079
gi118156374
gi37961977
gi109629159
gi124232516
gi124240749
gi124235193
gi156068908
gi126040844
gi124230387
gi172053531
gi118156375
gi66220372
gi124232517
gi124235194
gi124230388
gi124223920
gi118156376
gi37961979
gi66220373
gi124232518
gi124235195
gi156068909
gi124230389
gi209868290
gi172053533
gi124223921
gi118156377
gi66220374
gi124232519
gi124235196
gi126040846
gi124223922
gi118156378
gi18369700
gi66220375
gi124235197
gi209868292
gi172053535
gi124223923
gi118156379
gi18369701
gi66220376
gi124235198
gi126040848
gi124228730
gi124223924
gi18369702
gi119888019
gi7672232
gi66220377
gi124235199
gi124228731
gi209868294
gi172053537
gi124223925
gi66220378
gi124228732
gi124223926
gi7672234
gi66220379
gi117651110
gi124228733
gi209868296
gi172053539
gi124223927
gi117651111
gi124228734
gi124223928
gi7672236
gi117651112
gi124228735
gi209868298
gi124223929
gi117651113
gi124228736
gi7672238
gi117651114
gi124228737
gi110832190
gi117651115
gi124228738
gi121963960
gi117651116
gi124228739
gi121963961
gi110832191
gi124241660
gi117651117
gi110832192
gi124241661
gi117651118
gi121963963
gi110832193
gi124241662
gi117651119
gi167996300
gi121963964
gi110832194
gi124241663
gi159260529
gi110832195
gi124241664
gi167996302
gi121963966
gi118157290
gi110832196
gi124241665
gi121963967
gi118157291
gi110832197
gi124241666
gi167996304
gi121963968
gi118157292
gi110832198
gi124241667
gi121963969
gi167996306
gi118157293
gi110832199
gi124241668
gi55735500
gi118157294
gi124241669
gi55735501
gi118157295
gi118158100
gi167996308
gi124224840
gi118157296
gi118158101
gi124240080
gi124237880
gi55735502
gi124224841
gi118157297
gi118158102
gi124240081
gi124237881
gi55735503
gi124224842
gi118157298
gi118158103
gi124240082
gi124237882
gi55735504
gi124224843
gi118157299
gi118158104
gi124240083
gi124229650
gi124237883
gi55735505
gi124224844
gi118158105
gi9022348
gi124240084
gi124229651
gi124237884
gi55735506
gi124224845
gi111053570
gi118158106
gi9022349
gi124240085
gi124229652
gi124237885
gi55735507
gi124224846
gi118158107
gi124240086
gi124229653
gi124237886
gi44844197
gi55735508
gi124224847
gi111053572
gi118158108
gi124240087
gi124229654
gi124237887
gi44844198
gi55735509
gi124224848
gi118158109
gi124240088
gi124229655
gi124237888
gi44844199
gi124224849
gi111053574
gi124240089
gi124229656
gi124237889
gi124223260
gi124229657
gi111053576
gi124223261
gi124358181
gi124229658
gi124223262
gi124229659
gi111053578
gi124358183
gi124223263
gi49798437
gi312560
gi124223264
gi124228070
gi124358185
gi124223265
gi78482702
gi124228071
gi124223266
gi78482703
gi124228072
gi124358187
gi124223267
gi78482704
gi124228073
gi124223268
gi78482705
gi124228074
gi118154210
gi124223269
gi124358189
gi78482706
gi124228075
gi118154211
gi78482707
gi124228076
gi17981810
gi118154212
gi78482708
gi162956401
gi124228077
gi118154213
gi78482709
gi124228078
gi118154214
gi162956403
gi124228079
gi118154215
gi118154216
gi162956405
gi124234800
gi118154217
gi124234801
gi118154218
gi162956407
gi124234802
gi55669342
gi121964110
gi171473261
gi124234803
gi55669343
gi121964111
gi118154219
gi124239610
gi162956409
gi124234804
gi55669344
gi121964112
gi171473263
gi124239611
gi124234805
gi55669345
gi121964113
gi123126391
gi124239612
gi124234806
gi55669346
gi121964114
gi171473265
gi124239613
gi34495321
gi124234807
gi55669347
gi121964115
gi124239614
gi34495322
gi124234808
gi121964116
gi171473267
gi123126394
gi124239615
gi34495323
gi124234809
gi55669348
gi121964117
gi124224180
gi124239616
gi34495324
gi55669349
gi121964118
gi124224181
gi171473269
gi123126396
gi124239617
gi34495325
gi1495930
gi121964119
gi124224182
gi124239618
gi34495326
gi1495931
gi124224183
gi123126398
gi124239619
gi34495327
gi147262801
gi1495932
gi56938910
gi124224184
gi34495328
gi109628871
gi1495933
gi56938911
gi124224185
gi34495329
gi147262803
gi1495934
gi56938912
gi124224186
gi109628873
gi1495935
gi124224187
gi1495936
gi56938913
gi124224188
gi109628875
gi147262805
gi1495937
gi56938914
gi124224189
gi147262806
gi1495938
gi56938915
gi76362320
gi109628877
gi147262807
gi1495939
gi124230910
gi56938916
gi93276793
gi147262808
gi76362321
gi124230911
gi56938917
gi76362322
gi93276794
gi109628879
gi124230912
gi56938918
gi118156900
gi93276795
gi76362323
gi124230913
gi147261220
gi56938919
gi118156901
gi93276796
gi124235720
gi55669450
gi76362324
gi124230914
gi118156902
gi124235721
gi55669451
gi76362325
gi124230915
gi147261222
gi93276797
gi124235722
gi55669452
gi76362326
gi118156903
gi76362327
gi93276798
gi124235723
gi55669453
gi124230916
gi147261224
gi118156904
gi93276799
gi124235724
gi55669454
gi76362328
gi124230917
gi118156905
gi81170770
gi124235725
gi55669455
gi76362329
gi124230918
gi147261226
gi81170771
gi118156906
gi124235726
gi55669456
gi124230919
gi118156907
gi81170772
gi124235727
gi55669457
gi147261228
gi226844790
gi118156908
gi81170773
gi124235728
gi226844791
gi118156909
gi81170774
gi124235729
gi55669458
gi183988030
gi226844792
gi81170775
gi55669459
gi183988031
gi226844793
gi81170776
gi124234140
gi226844794
gi81170777
gi124234141
gi183988032
gi226844795
gi81170778
gi124234142
gi183988033
gi226844796
gi81170779
gi124234143
gi183988034
gi226844797
gi124234144
gi183988035
gi226844798
gi124234145
gi183988036
gi226844799
gi124234146
gi183988037
gi124234147
gi183988038
gi124234148
gi183988039
gi124234149
gi118157820
gi118160020
gi118157821
gi118160021
gi147262141
gi147259941
gi118157822
gi118160022
gi118157823
gi118160023
gi147262143
gi147259943
gi217315120
gi118157824
gi118160024
gi118157825
gi118160025
gi57283160
gi147262145
gi147259945
gi217315122
gi118157826
gi118160026
gi110293300
gi57283161
gi124240610
gi110293301
gi57283162
gi109629021
gi124240611
gi147262147
gi147259947
gi217315124
gi118157827
gi118160027
gi110293302
gi57283163
gi124240612
gi124230250
gi118157828
gi118160028
gi110293303
gi57283164
gi109629023
gi124240613
gi147262149
gi147259949
gi217315126
gi124230251
gi118157829
gi118160029
gi110293304
gi57283165
gi124240614
gi124230252
gi118156240
gi110293305
gi109629025
gi124240615
gi217315128
gi124230253
gi118156241
gi110293306
gi124240616
gi124235060
gi124230254
gi118156242
gi110293307
gi109629027
gi124240617
gi124235061
gi124230255
gi118156243
gi110293308
gi124235062
gi124230256
gi118156244
gi110293309
gi109629029
gi124240618
gi124235063
gi124230257
gi172053401
gi118156245
gi124240619
gi124235064
gi124230258
gi118156246
gi124235065
gi124230259
gi172053403
gi118156247
gi124235066
gi118156248
gi124235067
gi172053405
gi118156249
gi124235068
gi124228600
gi61194506
gi124235069
gi124228601
gi172053407
gi124228602
gi124228603
gi172053409
gi124228604
gi124228605
gi124228606
gi124228607
gi121963830
gi124228608
gi124228609
gi121963832
gi117652490
gi124241530
gi124241531
gi121963834
gi117652492
gi147260570
gi124241532
gi124241533
gi121963836
gi117652494
gi147260572
gi124241534
gi118157160
gi121963837
gi124241535
gi147259280
gi118157161
gi117652496
gi147260574
gi124241536
gi118157162
gi121963839
gi124241537
gi147259282
gi118157163
gi117652498
gi147260576
gi124241538
gi118157164
gi124241539
gi147259284
gi118157165
gi124224710
gi147260578
gi118157166
gi124224711
gi124237750
gi147259286
gi118157167
gi124224712
gi124237751
gi118157168
gi124224713
gi124227390
gi124237752
gi147259288
gi118157169
gi124224714
gi124227391
gi124233490
gi124229520
gi124237753
gi115394531
gi124224715
gi124227392
gi124233491
gi124229521
gi124237754
gi124224716
gi124227393
gi124233492
gi124229522
gi124237755
gi124224717
gi124227394
gi124233493
gi115394533
gi124229523
gi124237756
gi124224718
gi124227395
gi124233494
gi124229524
gi124237757
gi124224719
gi124227396
gi124233495
gi115394535
gi124229525
gi124237758
gi124227397
gi124233496
gi124229526
gi124237759
gi124227398
gi124233497
gi124223130
gi115394537
gi124229527
gi124227399
gi124233498
gi124223131
gi124358051
gi112144770
gi124229528
gi124233499
gi124223132
gi124229529
gi115394539
gi124223133
gi124358053
gi112144772
gi62997010
gi215732501
gi124223134
gi62997011
gi124223135
gi124358055
gi112144774
gi62997012
gi124223136
gi62997013
gi124223137
gi124358057
gi112144776
gi62997014
gi124223138
gi62997015
gi124223139
gi124358059
gi112144778
gi62997016
gi62997017
gi13276844
gi62997018
gi208972050
gi13276845
gi62997019
gi208972051
gi121963171
gi13276846
gi208972052
gi121963172
gi13276847
gi208972053
gi124238670
gi121963173
gi13276848
gi208972054
gi124238671
gi118155590
gi121963174
gi13276849
gi208972055
gi124238672
gi118155591
gi121963175
gi208972056
gi124238673
gi118155592
gi121963176
gi208972057
gi124238674
gi118155593
gi121963177
gi208972058
gi124238675
gi118155594
gi121963178
gi208972059
gi124238676
gi118155595
gi121963179
gi123126261
gi124238677
gi118155596
gi124238678
gi118155597
gi123126263
gi124238679
gi118155598
gi124224050
gi118155599
gi124224051
gi123126265
gi124237090
gi124224052
gi124237091
gi124224053
gi123126267
gi124237092
gi124224054
gi159503591
gi123126268
gi124237093
gi124224055
gi123126269
gi124237094
gi124224056
gi159503593
gi124237095
gi56180830
gi124224057
gi40388507
gi124237096
gi56180831
gi124224058
gi62736800
gi159503595
gi40388508
gi124237097
gi197257750
gi56180832
gi124224059
gi62736801
gi40388509
gi124237098
gi197257751
gi56180833
gi62736802
gi159503597
gi124237099
gi197257752
gi56180834
gi124365700
gi62736803
gi197257753
gi56180835
gi124365701
gi159503599
gi197257754
gi62736804
gi56180836
gi124365702
gi13811340
gi18073500
gi197257755
gi18073501
gi56180837
gi124365703
gi62736805
gi13811341
gi197257756
gi56180838
gi124365704
gi62736806
gi13811342
gi18073502
gi197257757
gi56180839
gi124365705
gi62736807
gi13811343
gi18073503
gi197257758
gi124365706
gi62736808
gi13811344
gi18073504
gi197257759
gi124365707
gi62736809
gi18073505
gi124365708
gi13811345
gi18073506
gi124365709
gi13811346
gi18073507
gi13811347
gi117957581
gi18073508
gi16326345
gi13811348
gi51873590
gi18073509
gi16326346
gi13811349
gi117957583
gi1589880
gi37902574
gi28376080
gi16326347
gi51873592
gi31616311
gi1589881
gi16326348
gi117957585
gi124234010
gi16326349
gi162145739
gi51873594
gi124234011
gi28376082
gi31616313
gi117957587
gi124234012
gi51873596
gi124234013
gi28376084
gi31616315
gi117957589
gi124234014
gi51873598
gi124234015
gi1589887
gi28376086
gi31616317
gi124234016
gi1589888
gi126508321
gi124222480
gi124234017
gi1589889
gi28376088
gi124222481
gi124234018
gi126508323
gi31616319
gi124222482
gi124234019
gi124222483
gi126508325
gi124222484
gi124222485
gi126508327
gi124222486
gi147262011
gi147259811
gi124222487
gi126508329
gi124222488
gi147262013
gi147259813
gi22597090
gi124222489
gi22597091
gi147262015
gi147259815
gi4038408
gi22597092
gi147259816
gi22597093
gi116584241
gi147262017
gi22597094
gi147259818
gi124230120
gi124227920
gi217426150
gi22597095
gi147262019
gi116584243
gi124230121
gi124227921
gi217426151
gi22597096
gi217426152
gi124230122
gi124227922
gi22597097
gi118156110
gi116584245
gi124230123
gi124227923
gi217426153
gi22597098
gi118156111
gi124230124
gi124227924
gi217426154
gi22597099
gi37703620
gi118156112
gi116584247
gi124230125
gi124227925
gi217426155
gi37703621
gi118156113
gi217426156
gi124230126
gi124227926
gi37703622
gi118156114
gi116584249
gi124230127
gi124227927
gi217426157
gi37703623
gi118156115
gi124230128
gi124227928
gi217426158
gi37703624
gi118156116
gi124230129
gi124227929
gi217426159
gi37703625
gi118156117
gi37703626
gi118156118
gi37703627
gi118156119
gi37703628
gi37703629
gi47779650
gi47779651
gi47779652
gi102230265
gi47779653
gi47779654
gi8575660
gi47779655
gi121963700
gi8575661
gi47779656
gi121963701
gi8575662
gi1885347
gi47779657
gi121963702
gi8575663
gi117652360
gi124241400
gi118153990
gi47779658
gi121963703
gi8575664
gi124241401
gi118153991
gi47779659
gi121963704
gi8575665
gi117652362
gi147260440
gi124241402
gi118153992
gi62083440
gi121963705
gi124241403
gi159520940
gi117652364
gi118153993
gi121963706
gi8575667
gi147260442
gi124241404
gi159520941
gi124247980
gi118153994
gi118157030
gi62083442
gi121963707
gi8575668
gi124241405
gi159520942
gi124247981
gi118153995
gi118157031
gi147259151
gi8575669
gi117652366
gi147260444
gi124241406
gi159520943
gi124247982
gi118153996
gi118157032
gi62083444
gi121963709
gi124241407
gi82470590
gi159520944
gi124247983
gi118153997
gi118157033
gi147259153
gi117652368
gi147260446
gi124241408
gi82470591
gi159520945
gi124247984
gi118153998
gi118157034
gi62083446
gi147259154
gi124241409
gi82470592
gi159520946
gi124247985
gi118157035
gi147260448
gi58373150
gi82470593
gi159520947
gi124247986
gi118153999
gi118157036
gi62083448
gi124237620
gi82470594
gi159520948
gi124247987
gi118157037
gi124247988
gi124237621
gi58373152
gi159520949
gi84177380
gi118157038
gi124237622
gi147259158
gi124227260
gi82470595
gi84177381
gi118157039
gi124237623
gi124227261
gi124233360
gi58373154
gi82470596
gi84177382
gi124237624
gi124227262
gi124233361
gi19111102
gi82470597
gi84177383
gi124237625
gi57547576
gi124227263
gi124233362
gi19111103
gi58373156
gi82470598
gi84177384
gi124237626
gi57547577
gi124227264
gi124233363
gi19111104
gi82470599
gi84177385
gi124237627
gi57547578
gi124227265
gi124233364
gi19111105
gi58373158
gi84177386
gi124237628
gi57547579
gi124227266
gi124233365
gi19111106
gi84177387
gi124237629
gi124227267
gi124233366
gi19111107
gi124227268
gi124233367
gi19111108
gi124223000
gi84177388
gi124227269
gi124233368
gi124223001
gi84177389
gi124233369
gi124223002
gi84626067
gi124223003
gi84626068
gi124223004
gi84626069
gi124223005
gi124223006
gi124223007
gi124223008
gi124223009
gi124238540
gi124238541
gi118155460
gi121963044
gi124238542
gi118155461
gi121963045
gi124238543
gi118155462
gi7008080
gi121963046
gi124238544
gi118155463
gi7008081
gi124238545
gi118155464
gi108864770
gi7008082
gi121963048
gi123126130
gi124238546
gi118155465
gi108864771
gi7008083
gi121963049
gi123126131
gi124238547
gi118155466
gi7008084
gi108864772
gi123126132
gi48477046
gi124238548
gi118155467
gi7008085
gi108864773
gi123126133
gi48477047
gi124238549
gi118155468
gi108864774
gi124225690
gi7008086
gi48477048
gi48477049
gi118155469
gi108864775
gi124225691
gi7008087
gi123126135
gi108864776
gi124225692
gi7008088
gi123126136
gi108864777
gi124225693
gi7008089
gi123126137
gi108864778
gi124225694
gi123126138
gi108864779
gi124225695
gi12658387
gi124225696
gi12658388
gi124225697
gi12658389
gi124225698
gi197257620
gi124225699
gi197257621
gi197257622
gi197257623
gi197257624
gi197257625
gi197257626
gi197257627
gi197257628
gi159583687
gi197257629
gi159583688
gi159583689
gi124233070
gi124233071
gi124236970
gi217386890
gi51873461
gi124233072
gi37902443
gi124236971
gi217386891
gi124233073
gi124236972
gi217386892
gi51873463
gi117957455
gi124233074
gi124236973
gi217386893
gi124233075
gi124236974
gi217386894
gi51873465
gi117957457
gi124233076
gi124236975
gi217386895
gi124233077
gi124236976
gi217386896
gi51873467
gi117957459
gi124233078
gi22121740
gi124236977
gi217386897
gi124233079
gi22121741
gi124236978
gi217386898
gi22121742
gi114159490
gi124236979
gi51873469
gi124222350
gi22121743
gi22121744
gi124222351
gi114159492
gi124222352
gi22121745
gi124222353
gi114159494
gi22121746
gi124222354
gi22121747
gi124222355
gi114159496
gi22121748
gi124222356
gi22121749
gi124222357
gi114159498
gi124222358
gi159134870
gi124222359
gi167995950
gi159134872
gi213492450
gi167995952
gi213492451
gi124357901
gi159134874
gi213492452
gi167995954
gi116584111
gi213492453
gi124357903
gi159134876
gi213492454
gi147263391
gi167995956
gi116584113
gi213492455
gi124357905
gi159134878
gi213492456
gi147263393
gi87047440
gi167995958
gi116584115
gi213492457
gi124357907
gi87047441
gi147263395
gi116584117
gi124357909
gi87047442
gi147263397
gi87047443
gi116584119
gi147263398
gi87047444
gi87047445
gi117651680
gi87047446
gi87047447
gi117651682
gi87047448
gi87047449
gi117651684
gi117651686
gi3123611
gi62238260
gi3123612
gi62238261
gi117651688
gi62238262
gi62238263
gi159594566
gi62238264
gi159594567
gi62238265
gi3123617
gi159594568
gi117652230
gi118153860
gi3123618
gi159594569
gi118153861
gi3123619
gi117652232
gi118153862
gi147260311
gi118153863
gi117652234
gi118158670
gi147260313
gi118158671
gi117652236
gi118153866
gi118158672
gi147259022
gi147260315
gi118158673
gi117652238
gi118153867
gi118158674
gi147259024
gi147260317
gi118153868
gi118158675
gi58373020
gi118153869
gi118158676
gi147259026
gi118158677
gi58373022
gi147260319
gi118158678
gi147259028
gi124227130
gi118158679
gi58373024
gi124227131
gi124233230
gi124227132
gi124233231
gi58373026
gi124227133
gi124233232
gi124227134
gi124233233
gi58373028
gi124227135
gi124233234
gi124227136
gi124233235
gi45181442
gi51342960
gi124227137
gi124233236
gi51342961
gi124227138
gi124233237
gi45181444
gi51342962
gi73921357
gi124227139
gi124233238
gi51342963
gi28375930
gi124233239
gi45181446
gi51342964
gi124243960
gi73921359
gi56606810
gi118154780
gi45181448
gi51342965
gi124243961
gi28375932
gi56606811
gi118154781
gi51342966
gi124243962
gi118154782
gi61699790
gi51342967
gi124243963
gi28375934
gi56606812
gi118154783
gi124243964
gi56606813
gi61699791
gi118154784
gi118159590
gi124243965
gi28375936
gi56606814
gi61699792
gi118154785
gi118159591
gi124243966
gi5326691
gi56606815
gi61699793
gi118154786
gi118159592
gi5650546
gi124243967
gi28375938
gi61699794
gi118154787
gi118159593
gi5650547
gi124243968
gi61699795
gi118154788
gi118159594
gi5650548
gi124243969
gi121964680
gi61699796
gi118154789
gi118159595
gi5650549
gi5326695
gi61699797
gi118159596
gi124238410
gi121964682
gi124242380
gi61699798
gi118159597
gi124238411
gi121964683
gi124242381
gi61699799
gi118155330
gi118159598
gi5326698
gi124238412
gi124242382
gi118155331
gi118159599
gi124238413
gi159520150
gi167859901
gi121964685
gi124242383
gi118155332
gi124238414
gi159520151
gi124242384
gi118155333
gi124238415
gi159520152
gi167859903
gi121964687
gi124242385
gi118155334
gi124238416
gi159520153
gi124242386
gi118155335
gi123126001
gi124238417
gi159520154
gi124242387
gi118155336
gi123126002
gi124238418
gi159520155
gi167859906
gi146761741
gi124242388
gi118155337
gi124238419
gi159520156
gi122937170
gi124242389
gi118155338
gi3063925
gi123126004
gi159520157
gi167859908
gi124225560
gi122937171
gi118155339
gi3063926
gi123126005
gi159520158
gi124225561
gi122937172
gi3063927
gi159520159
gi124225562
gi3063928
gi124225563
gi3063929
gi123126008
gi124225564
gi123126009
gi124225565
gi124225566
gi124225567
gi124225568
gi1762685
gi124225569
gi30575671
gi83629500
gi30575673
gi83629501
gi83629502
gi217069630
gi30575675
gi217069631
gi83629504
gi194441931
gi217069632
gi83629505
gi30575677
gi217069633
gi83629506
gi194441933
gi217069634
gi87046390
gi37902311
gi217069635
gi83629508
gi51873330
gi194441935
gi217069636
gi87046392
gi124236840
gi83629509
gi14549750
gi158132120
gi51873331
gi217069637
gi124236841
gi14549751
gi158132121
gi124226480
gi51873332
gi194441937
gi217069638
gi87046394
gi124236842
gi14549752
gi158132122
gi124226481
gi51873333
gi217069639
gi124236843
gi158132123
gi124226482
gi51873334
gi194441939
gi87046396
gi124236844
gi14549753
gi14549754
gi158132124
gi124226483
gi51873335
gi124236845
gi158132125
gi124226484
gi124236846
gi14549755
gi158132126
gi124226485
gi51873336
gi87046398
gi124236847
gi14549756
gi158132127
gi124226486
gi51873337
gi124236848
gi14549757
gi14549758
gi158132128
gi124226487
gi51873338
gi124236849
gi158132129
gi62362510
gi124226488
gi51873339
gi14549759
gi118160590
gi62362511
gi124226489
gi11071380
gi118160591
gi62362512
gi11071381
gi118160592
gi62362513
gi11071382
gi118160593
gi62362514
gi11071383
gi118160594
gi62362515
gi11071384
gi118160595
gi62362516
gi11071385
gi11071386
gi118160596
gi109629590
gi62362517
gi118160597
gi62362518
gi11071387
gi118160598
gi109629592
gi62362519
gi11071388
gi167995820
gi124232950
gi11071389
gi167995822
gi118160599
gi109629594
gi124232951
gi124232952
gi223697041
gi109629596
gi124232953
gi147263260
gi167995824
gi124232954
gi223697043
gi167995826
gi109629598
gi124232955
gi147263262
gi73487150
gi89953820
gi124232956
gi223697045
gi167995828
gi124232957
gi147263264
gi73487152
gi124232958
gi9650644
gi223697047
gi87047310
gi124232959
gi147263266
gi73487154
gi87047311
gi62911630
gi223697049
gi87047312
gi87047313
gi147263268
gi73487156
gi124231370
gi124231371
gi87047314
gi62911632
gi87047315
gi73487158
gi124231372
gi117651550
gi124231373
gi87047316
gi62911634
gi124231374
gi87047317
gi124236180
gi117651552
gi124231375
gi87047318
gi62911636
gi124236181
gi124231376
gi87047319
gi124236182
gi117651554
gi124231377
gi124236183
gi30143795
gi124231378
gi62911638
gi124236184
gi117651556
gi124231379
gi124236185
gi107785110
gi124236186
gi117651558
gi124236187
gi107785112
gi124236188
gi124236189
gi107785114
gi117652100
gi124242910
gi159664199
gi118153730
gi107785116
gi124242911
gi118153731
gi117652102
gi124242912
gi118153732
gi107785118
gi67983233
gi124242913
gi118153733
gi117652104
gi171187649
gi124242914
gi118153734
gi118158540
gi124242915
gi118158541
gi117652106
gi124242916
gi118153735
gi118158542
gi33867360
gi159261516
gi118153736
gi118158543
gi33867361
gi117652108
gi73476800
gi124242917
gi159261517
gi118153737
gi118158544
gi33867362
gi124232290
gi73476801
gi124242918
gi159261518
gi118153738
gi118158545
gi33867363
gi124232291
gi73476802
gi124242919
gi159261519
gi118153739
gi118158546
gi33867364
gi124232292
gi73476803
gi163963230
gi118158547
gi33867365
gi124232293
gi73476804
gi163963231
gi118158548
gi124232294
gi73476805
gi163963232
gi124227000
gi118158549
gi124233100
gi124232295
gi73476806
gi163963233
gi124227001
gi124233101
gi124232296
gi1199692
gi7637450
gi73476807
gi163963234
gi124227002
gi37904340
gi57918963
gi124233102
gi124232297
gi7637451
gi73476808
gi163963235
gi124227003
gi124233103
gi124232298
gi1199694
gi7637452
gi73476809
gi163963236
gi124227004
gi124233104
gi124232299
gi57918965
gi7637453
gi163963237
gi124227005
gi124233105
gi1199696
gi7637454
gi116174181
gi163963238
gi124227006
gi124233106
gi57918967
gi161598111
gi7637455
gi207525080
gi124227007
gi124233107
gi7637456
gi207525081
gi124227008
gi124233108
gi161598113
gi7637457
gi207525082
gi124227009
gi57918969
gi124233109
gi33324211
gi7637458
gi207525083
gi161598115
gi7637459
gi207525084
gi124243830
gi118154650
gi207525085
gi124243831
gi118154651
gi33324213
gi157069532
gi161598117
gi207525086
gi124243832
gi118154652
gi157069533
gi207525087
gi124243833
gi118154653
gi33324215
gi161598119
gi207525088
gi2738380
gi124243834
gi118154654
gi118159460
gi207525089
gi124243835
gi118154655
gi118159461
gi33324217
gi2738381
gi124243836
gi118154656
gi118159462
gi124243837
gi118154657
gi118159463
gi33324219
gi167996080
gi124243838
gi118154658
gi118159464
gi124243839
gi121964550
gi118159465
gi167996082
gi33112810
gi118154659
gi118159466
gi121964552
gi124242250
gi118159467
gi33112812
gi167996084
gi124242251
gi118155200
gi118159468
gi121964554
gi124242252
gi118155201
gi118159469
gi167996086
gi33112814
gi124242253
gi118155202
gi121964556
gi124242254
gi118155203
gi167996088
gi33112816
gi124242255
gi118155204
gi121964558
gi124242256
gi118155205
gi33112818
gi121964559
gi124242257
gi146761611
gi118155206
gi124242258
gi118155207
gi122937040
gi124242259
gi118155208
gi124225430
gi122937041
gi146761613
gi159748730
gi124225431
gi118155209
gi146761615
gi159748731
gi205318890
gi124225432
gi122937042
gi159748732
gi124225433
gi122937043
gi124225434
gi15004677
gi73682740
gi122937044
gi146761617
gi189039421
gi124225435
gi73682741
gi122937045
gi124225436
gi15004679
gi122937046
gi146761619
gi189039423
gi124225437
gi73682743
gi122937047
gi124225438
gi73682744
gi122937048
gi124225439
gi122937049
gi147261661
gi73682746
gi189039427
gi189039428
gi147261663
gi73682748
gi147261665
gi124243170
gi116583890
gi124243171
gi162956181
gi158142350
gi147261667
gi124243172
gi116583892
gi158142351
gi124243173
gi162956183
gi158142352
gi124231900
gi147261669
gi194441801
gi124243174
gi158142353
gi124231901
gi47117977
gi116583894
gi124243175
gi162956185
gi87046260
gi158142354
gi124231902
gi47117978
gi194441803
gi124243176
gi158142355
gi124231903
gi124234580
gi47117979
gi116583896
gi124243177
gi87046262
gi124236710
gi124231904
gi124234581
gi194441805
gi124243178
gi124236711
gi162956187
gi124231905
gi124234582
gi116583898
gi124243179
gi87046264
gi124236712
gi124226350
gi124234583
gi194441807
gi124236713
gi124239390
gi162956189
gi124231906
gi124226351
gi124234584
gi124236714
gi124239391
gi124231907
gi124226352
gi124234585
gi160693410
gi194441809
gi87046266
gi124236715
gi124239392
gi124231908
gi124226353
gi124234586
gi160693412
gi124236716
gi124239393
gi124231909
gi124226354
gi124234587
gi159669530
gi87046268
gi124236717
gi124239394
gi28422912
gi124226355
gi124234588
gi160693414
gi124236718
gi124239395
gi124226356
gi124234589
gi124236719
gi124239396
gi28422914
gi116248361
gi124226357
gi124239397
gi124226358
gi160693416
gi118160460
gi124239398
gi28422916
gi116248363
gi124226359
gi147262580
gi118160461
gi124239399
gi160693418
gi118160462
gi28422918
gi116248365
gi147262582
gi118160463
gi147262583
gi118160464
gi118160465
gi147262585
gi118160466
gi109629460
gi147262587
gi118160467
gi109629462
gi124230690
gi118160468
gi124232820
gi147262589
gi124230691
gi118160469
gi109629464
gi124232821
gi124230692
gi118156680
gi124232822
gi124230693
gi118156681
gi37778490
gi109629466
gi124232823
gi147263130
gi34978720
gi124230694
gi118156682
gi124232824
gi34978721
gi124230695
gi118156683
gi109629468
gi124232825
gi147263132
gi124230696
gi118156684
gi37778493
gi124232826
gi34978722
gi124230697
gi118156685
gi37778494
gi124232827
gi147263134
gi34978723
gi124230698
gi118156686
gi124232828
gi147263135
gi34978724
gi124230699
gi118156687
gi34978725
gi124232829
gi118156688
gi34978726
gi147263137
gi163311320
gi118156689
gi34978727
gi37778497
gi124231240
gi37778498
gi147263139
gi124231241
gi34978728
gi34978729
gi124231242
gi115606270
gi117651420
gi124231243
gi124236050
gi124231244
gi124236051
gi115606272
gi117651422
gi124231245
gi124236052
gi124231246
gi186966086
gi124236053
gi115606274
gi117651424
gi124231247
gi186966087
gi67515370
gi124236054
gi124231248
gi186966088
gi67515371
gi124236055
gi115606276
gi117651426
gi124231249
gi186966089
gi124241970
gi67515372
gi124236056
gi124241971
gi67515373
gi124236057
gi57114780
gi115606278
gi117651428
gi67515374
gi124241972
gi124236058
gi124241973
gi67515375
gi124236059
gi57114781
gi67515376
gi124241974
gi56181928
gi57114782
gi124241975
gi67515377
gi57114783
gi67515378
gi118153600
gi124241976
gi57114784
gi118153601
gi124241977
gi67515379
gi57114785
gi118153602
gi124241978
gi57114786
gi124241979
gi57114787
gi118153603
gi118158410
gi57114788
gi118153604
gi118158411
gi57114789
gi124240390
gi4405964
gi118153605
gi118158412
gi124240391
gi4405965
gi118153606
gi118158413
gi124240392
gi4405966
gi118153607
gi118158414
gi124232160
gi124240393
gi124229960
gi4405967
gi118153608
gi118158415
gi111053880
gi124232161
gi124240394
gi124229961
gi4405968
gi118153609
gi118158416
gi24935201
gi124232162
gi124240395
gi124229962
gi4405969
gi118158417
gi111053882
gi24935202
gi91983602
gi124232163
gi124240396
gi124229963
gi118158418
gi57833900
gi24935203
gi124232164
gi124240397
gi124229964
gi118158419
gi111053884
gi124232165
gi124240398
gi124229965
gi91983604
gi124232166
gi124240399
gi124229966
gi57918832
gi111053886
gi124223570
gi24935205
gi124232167
gi124229967
gi124223571
gi91983606
gi124232168
gi124229968
gi111053888
gi124223572
gi124232169
gi124229969
gi124223573
gi124223574
gi124358494
gi124228380
gi124223575
gi124228381
gi124223576
gi124358496
gi124228382
gi52858346
gi124223577
gi124228383
gi124223578
gi124358498
gi124228384
gi124243700
gi118154520
gi124223579
gi124228385
gi124243701
gi118154521
gi124228386
gi124243702
gi118154522
gi124228387
gi124243703
gi118154523
gi124228388
gi124243704
gi118154524
gi118159330
gi124228389
gi124243705
gi118154525
gi118159331
gi124243706
gi118154526
gi118159332
gi124243707
gi118159333
gi160336921
gi124243708
gi118154527
gi118159334
gi91177500
gi118154528
gi118159335
gi91177501
gi160336923
gi124243709
gi121964421
gi118154529
gi118159336
gi124242120
gi124239920
gi118159337
gi91177502
gi124242121
gi124239921
gi121763743
gi121964423
gi118159338
gi91177503
gi37963351
gi124242122
gi124239922
gi118159339
gi91177504
gi124242123
gi124239923
gi121964425
gi91177505
gi124242124
gi124239924
gi91177506
gi37963353
gi124242125
gi124239925
gi121964427
gi124224490
gi91177507
gi207524960
gi124242126
gi124239926
gi124224491
gi91177508
gi207524961
gi37963355
gi124242127
gi124239927
gi121964429
gi124224492
gi91177509
gi207524962
gi124242128
gi124239928
gi165907540
gi124224493
gi207524963
gi37963357
gi78192408
gi124242129
gi124239929
gi124224494
gi207524964
gi78192409
gi165907541
gi124225300
gi124224495
gi207524965
gi37963359
gi165907542
gi124225301
gi124224496
gi207524966
gi165907543
gi124225302
gi124224497
gi207524967
gi165907544
gi124225303
gi124224498
gi207524968
gi165907545
gi124225304
gi124224499
gi207524969
gi199588951
gi165907546
gi124225305
gi165907547
gi124225306
gi199588953
gi165907548
gi124225307
gi165907549
gi124225308
gi199588955
gi28416310
gi124225309
gi28416311
gi147261531
gi199588957
gi28416312
gi28416313
gi147261533
gi199588959
gi28416314
gi124243040
gi28416315
gi147261535
gi116583760
gi124243041
gi28416316
gi124243042
gi162956051
gi28416317
gi147261537
gi116583762
gi124243043
gi28416318
gi162956053
gi124243044
gi28416319
gi116583764
gi124243045
gi147261539
gi124243046
gi183988340
gi116583766
gi124243047
gi67090870
gi162956055
gi124234450
gi183988341
gi124243048
gi110006248
gi124234451
gi159750810
gi183988342
gi116583768
gi124243049
gi67090872
gi162956057
gi124234452
gi159750811
gi183988343
gi124226220
gi124234453
gi159750812
gi183988344
gi67090874
gi124239260
gi162956059
gi124226221
gi124234454
gi159750813
gi183988345
gi124239261
gi124226222
gi124234455
gi183988346
gi67090876
gi124239262
gi46327370
gi124226223
gi124234456
gi183988347
gi156573039
gi124239263
gi46327371
gi124226224
gi124234457
gi183988348
gi67090878
gi124239264
gi46327372
gi124226225
gi124234458
gi183988349
gi159740456
gi124239265
gi46327373
gi124226226
gi124234459
gi159740457
gi124239266
gi116248231
gi46327374
gi124226227
gi126508765
gi159740458
gi124239267
gi46327375
gi124226228
gi118160330
gi159740459
gi124239268
gi116248233
gi46327376
gi124226229
gi147262450
gi126508767
gi118160331
gi124239269
gi46327377
gi147262451
gi118160332
gi116248235
gi147262452
gi118160333
gi46327378
gi147262453
gi118160334
gi116248237
gi46327379
gi147262454
gi118160335
gi109629330
gi124240920
gi116248239
gi147262456
gi118160336
gi124240921
gi118160337
gi109629332
gi124240922
gi147262458
gi124230560
gi118160338
gi124240923
gi124230561
gi118160339
gi124240924
gi124230562
gi118156550
gi75755581
gi124240925
gi124230563
gi118156551
gi124235370
gi124230564
gi118156552
gi75755583
gi124240926
gi124235371
gi147263001
gi124230565
gi118156553
gi124240927
gi124235372
gi124230566
gi118156554
gi75755585
gi50402330
gi156141049
gi158536871
gi124240928
gi124235373
gi147263003
gi124230567
gi118156555
gi50402331
gi124240929
gi124235374
gi124230568
gi118156556
gi158536873
gi75755587
gi50402332
gi124235375
gi147263005
gi124230569
gi118156557
gi50402333
gi124235376
gi147263006
gi118156558
gi75755589
gi50402334
gi158536875
gi124235377
gi147263007
gi118156559
gi50402335
gi124235378
gi147263008
gi124231110
gi124228910
gi50402336
gi158536877
gi124235379
gi124231111
gi124228911
gi124231112
gi124228912
gi158536879
gi124231113
gi124228913
gi14537561
gi124231114
gi124228914
gi51874181
gi161597890
gi124231115
gi124228915
gi124231116
gi124228916
gi18307400
gi14537564
gi51874183
gi124231117
gi124228917
gi124231118
gi124228918
gi51874185
gi124231119
gi124228919
gi28261070
gi124241840
gi124241841
gi14537567
gi51874187
gi18307405
gi124241842
gi57114650
gi28261072
gi51874189
gi147260881
gi124241843
gi57114651
gi28261074
gi124241844
gi57114652
gi118157470
gi147260883
gi124241845
gi57114653
gi118157471
gi28261076
gi124241846
gi57114654
gi147259591
gi118157472
gi147260885
gi124241847
gi57114655
gi118157473
gi147260886
gi124241848
gi57114656
gi28261078
gi147259593
gi118157474
gi124241849
gi57114657
gi118157475
gi147260888
gi57114658
gi147259595
gi118157476
gi62465480
gi57114659
gi124240260
gi118157477
gi62465481
gi124240261
gi147259597
gi118157478
gi62465482
gi124240262
gi118157479
gi62465483
gi124232030
gi124240263
gi124229830
gi147259599
gi111053750
gi124245070
gi62465484
gi124232031
gi124240264
gi124229831
gi62465485
gi124232032
gi124240265
gi124229832
gi51951221
gi111053752
gi62465486
gi124232033
gi124240266
gi124229833
gi62465487
gi124232034
gi124240267
gi124229834
gi111053754
gi51951223
gi62465488
gi124232035
gi124240268
gi124229835
gi124232036
gi124240269
gi124229836
gi51951225
gi111053756
gi124223440
gi62465489
gi124232037
gi124229837
gi124223441
gi2323356
gi124232038
gi124229838
gi111053758
gi124223442
gi2323357
gi124232039
gi124229839
gi51951227
gi124223443
gi2323358
gi124228250
gi124223444
gi2323359
gi124228251
gi51951229
gi124223445
gi124228252
gi124223446
gi124228253
gi124223447
gi124228254
gi124223448
gi124228255
gi124223449
gi124228256
gi124228257
gi57864550
gi71039990
gi124228258
gi118159200
gi124228259
gi118159201
gi1903026
gi124241180
gi124238980
gi71039992
gi118159202
gi124241181
gi124238981
gi118159203
gi160349830
gi124241182
gi124238982
gi71039994
gi118159204
gi160349831
gi124241183
gi124238983
gi118159205
gi160349832
gi124241184
gi124238984
gi71039996
gi118159206
gi160349833
gi124241185
gi60459972
gi124238985
gi118159207
gi160349834
gi123126570
gi124241186
gi124238986
gi46405893
gi71039998
gi118159208
gi160349835
gi123126571
gi124241187
gi60459974
gi124238987
gi118159209
gi160349836
gi124241188
gi124238988
gi160349837
gi123126573
gi124241189
gi124238989
gi124224360
gi160349838
gi124224361
gi160349839
gi123126575
gi124224362
gi124224363
gi37901966
gi123126577
gi124224364
gi123126578
gi124229170
gi124224365
gi123126579
gi124229171
gi124224366
gi33089103
gi124229172
gi124224367
gi124229173
gi124224368
gi33089105
gi124229174
gi124224369
gi124229175
gi33089107
gi124229176
gi124229177
gi33089109
gi124229178
gi124229179
gi147261400
gi124235900
gi147261402
gi124235901
gi124235902
gi147261404
gi124235903
gi124235904
gi147261406
gi59675935
gi124235905
gi164430781
gi37902881
gi124235906
gi124235907
gi164430783
gi147261408
gi124235908
gi124235909
gi164430785
gi183988210
gi124234320
gi183988211
gi164430787
gi124234321
gi183988212
gi124234322
gi183988213
gi164430789
gi124234323
gi183988214
gi124234324
gi183988215
gi124239130
gi124234325
gi183988216
gi124239131
gi124234326
gi183988217
gi124239132
gi124222790
gi124234327
gi183988218
gi124239133
gi124222791
gi183988219
gi124234328
gi124239134
gi124222792
gi124234329
gi124239135
gi124222793
gi124239136
gi124222794
gi124239137
gi124222795
gi118160200
gi124239138
gi124222796
gi118160201
gi147262321
gi124239139
gi124222797
gi118160202
gi147262322
gi124222798
gi144369248
gi124222799
gi118160203
gi147262324
gi118160204
gi118160205
gi147262326
gi109629200
gi118160206
gi158344650
gi118160207
gi147262328
gi124230430
gi109629202
gi118160208
gi158344652
gi124230431
gi118160209
gi124230432
gi31745520
gi109629204
gi118156420
gi158344654
gi124230433
gi31745521
gi118156421
gi124230434
gi31745522
gi109629206
gi124235240
gi118156422
gi158344656
gi124230435
gi31745523
gi124235241
gi118156423
gi124230436
gi31745524
gi109629208
gi124235242
gi118156424
gi158344658
gi124230437
gi124235243
gi118156425
gi124230438
gi31745525
gi124235244
gi118156426
gi124230439
gi31745526
gi124235245
gi118156427
gi31745527
gi124235246
gi118156428
gi31745528
gi124235247
gi118156429
gi204305451
gi60250748
gi31745529
gi124235248
gi117343770
gi60250749
gi124235249
gi202078671
gi204305453
gi117343771
gi117343772
gi202078673
gi204305455
gi117343773
gi117343774
gi14537432
gi202078675
gi60416970
gi117343775
gi60416971
gi117343776
gi202078677
gi117343777
gi60416972
gi117343778
gi110832240
gi14537435
gi202078679
gi117343779
gi110832241
gi117652670
gi124241710
gi124241711
gi117652672
gi124241712
gi14537438
gi147260751
gi124241713
gi117652674
gi124241714
gi118157340
gi147260753
gi124241715
gi118157341
gi147259461
gi117652676
gi124241716
gi118157342
gi147260755
gi124241717
gi118157343
gi147259463
gi117652678
gi147260756
gi118157344
gi25229164
gi124241718
gi118157345
gi147259465
gi124241719
gi118157346
gi124240130
gi124237930
gi25229166
gi147260758
gi118157347
gi124240131
gi124237931
gi147259467
gi118157348
gi124240132
gi124237932
gi25229168
gi124227570
gi118157349
gi124240133
gi124229700
gi124237933
gi147259469
gi18699070
gi124227571
gi124233670
gi124240134
gi124229701
gi124237934
gi18699071
gi124227572
gi111053620
gi124233671
gi124240135
gi124229702
gi124237935
gi18699072
gi124227573
gi124233672
gi124240136
gi124229703
gi124237936
gi18699073
gi124227574
gi111053622
gi124233673
gi124240137
gi124229704
gi124237937
gi124227575
gi124233674
gi124240138
gi124229705
gi124237938
gi37703273
gi18699074
gi124227576
gi111053624
gi124233675
gi124240139
gi124229706
gi124237939
gi18699075
gi124227577
gi124233676
gi124229707
gi18699076
gi124227578
gi111053626
gi124233677
gi124223310
gi124229708
gi18699077
gi124227579
gi124233678
gi84626375
gi124223311
gi124358231
gi124229709
gi18699078
gi111053628
gi124233679
gi124223312
gi18699079
gi124223313
gi124358233
gi124228120
gi124223314
gi124228121
gi124223315
gi124358235
gi124228122
gi124223316
gi124228123
gi124223317
gi124358237
gi124228124
gi124223318
gi124228125
gi124223319
gi124358239
gi124228126
gi124228127
gi124228128
gi124228129
gi124241050
gi124238850
gi124241051
gi124238851
gi118155770
gi147260090
gi124241052
gi124238852
gi118155771
gi159672960
gi124241053
gi124238853
gi118155772
gi159672961
gi171473311
gi124241054
gi124238854
gi118155773
gi159672962
gi124241055
gi124238855
gi118155774
gi159672963
gi171473313
gi123126440
gi124241056
gi124238856
gi118155775
gi159672964
gi124241057
gi124238857
gi118155776
gi171473315
gi159672965
gi123126442
gi124241058
gi124238858
gi118155777
gi159672966
gi124241059
gi124238859
gi118155778
gi159672967
gi124224230
gi171473317
gi123126444
gi118155779
gi124237270
gi124224231
gi123126445
gi124237271
gi124224232
gi171473319
gi124237272
gi124224233
gi123126447
gi124229040
gi124237273
gi17530290
gi124224234
gi109628921
gi124229041
gi124237274
gi124224235
gi123126449
gi124229042
gi124237275
gi124224236
gi109628923
gi124229043
gi124237276
gi17530292
gi124224237
gi124229044
gi124237277
gi124224238
gi109628925
gi124229045
gi124237278
gi124224239
gi93276840
gi124229046
gi124237279
gi109628927
gi124229047
gi93276841
gi124229048
gi7620060
gi79148770
gi109628929
gi124229049
gi7620061
gi165911259
gi18072876
gi7620062
gi18072877
gi7620063
gi79148772
gi18072878
gi7620064
gi79148773
gi18072879
gi161263
gi7620065
gi7620066
gi7620067
gi79148776
gi79148777
gi7620068
gi7620069
gi79148778
gi79148779
gi78675506
gi124238190
gi78675508
gi158346281
gi124238191
gi37902755
gi124238192
gi158346283
gi124238193
gi158346285
gi124238194
gi124239000
gi124238195
gi124239001
gi124238196
gi158346287
gi124239002
gi124238197
gi124222660
gi124239003
gi124238198
gi124222661
gi158346289
gi124239004
gi124238199
gi124222662
gi124239005
gi124222663
gi124239006
gi124222664
gi124239007
gi124222665
gi124239008
gi124222666
gi162289980
gi124222667
gi124239009
gi124222668
gi162289982
gi194399011
gi124222669
gi162289984
gi194399013
gi41352664
gi41352665
gi145578062
gi162289986
gi41352666
gi82830770
gi41352667
gi145578064
gi124230300
gi162289988
gi41352668
gi82830772
gi124230301
gi83629280
gi41352669
gi145578066
gi124230302
gi83629281
gi82830774
gi124230303
gi83629282
gi124235110
gi145578068
gi124230304
gi82830776
gi74229170
gi124235111
gi124230305
gi82830777
gi74229171
gi124235112
gi124230306
gi83629284
gi74229172
gi124235113
gi124230307
gi83629285
gi74229173
gi124235114
gi124230308
gi83629286
gi82830779
gi74229174
gi124235115
gi124230309
gi117651990
gi74229175
gi124235116
gi157504321
gi83629288
gi74229176
gi124235117
gi83629289
gi117651992
gi74229177
gi124235118
gi157504323
gi74229178
gi124235119
gi117651994
gi74229179
gi157504325
gi117651996
gi157267150
gi117651998
gi157267151
gi62122609
gi157267152
gi157267153
gi157267154
gi110832110
gi157267155
gi110832111
gi117652540
gi157267156
gi110832112
gi157267157
gi110832113
gi117652542
gi157267158
gi110832114
gi147260621
gi157267159
gi110832115
gi117652544
gi118157210
gi118158980
gi118161180
gi157326190
gi110832116
gi147260623
gi118157211
gi118158981
gi118161181
gi147259331
gi110832117
gi117652546
gi118157212
gi118158982
gi118161182
gi157326192
gi13274208
gi110832118
gi147260625
gi118157213
gi118158983
gi118161183
gi147259333
gi110832119
gi117652548
gi118157214
gi118158984
gi118161184
gi157326194
gi118157215
gi118158985
gi118161185
gi147260627
gi118157216
gi118158986
gi118161186
gi124240000
gi124237800
gi147259336
gi118157217
gi118158987
gi118161187
gi84177560
gi124240001
gi124237801
gi147260629
gi118157218
gi118158988
gi118161188
gi71559116
gi84177561
gi124240002
gi124237802
gi147259338
gi124227440
gi118157219
gi118158989
gi118161189
gi84177562
gi124240003
gi124237803
gi124227441
gi124233540
gi84177563
gi124240004
gi124237804
gi124227442
gi124233541
gi87047090
gi124240005
gi124237805
gi124227443
gi124233542
gi157420050
gi84177564
gi124240006
gi124237806
gi124227444
gi124233543
gi157420051
gi87047092
gi84177565
gi124240007
gi124237807
gi124227445
gi124233544
gi2564361
gi84177566
gi124240008
gi124237808
gi124227446
gi124233545
gi87047094
gi84177567
gi124240009
gi124237809
gi124227447
gi124233546
gi2564363
gi84177568
gi124227448
gi56422040
gi124233547
gi112144820
gi87047096
gi84177569
gi124227449
gi124233548
gi2564365
gi124358101
gi124233549
gi2564366
gi124358103
gi112144822
gi87047098
gi2564368
gi112144824
gi124358105
gi12055191
gi112144826
gi124358107
gi7677528
gi12055193
gi112144828
gi124358109
gi12055195
gi12055197
gi121963221
gi124238720
gi124242690
gi124238721
gi12055199
gi124242691
gi121963223
gi148821050
gi118155640
gi124238722
gi124242692
gi121963224
gi148821051
gi118155641
gi124238723
gi124242693
gi148821052
gi118155642
gi124238724
gi124242694
gi121963226
gi148821053
gi118155643
gi20069033
gi124238725
gi124242695
gi118155644
gi123126310
gi183585670
gi20069034
gi124238726
gi183987990
gi124242696
gi121963228
gi148821055
gi118155645
gi183585671
gi124238727
gi183987991
gi124242697
gi148821056
gi118155646
gi123126312
gi183585672
gi124238728
gi183987992
gi124242698
gi148821057
gi118155647
gi123126313
gi183585673
gi20069036
gi124238729
gi183987993
gi124242699
gi148821058
gi118155648
gi183987994
gi183585674
gi124225870
gi124224100
gi148821059
gi123126315
gi183585675
gi124225871
gi124237140
gi183987995
gi124224101
gi118155649
gi183585676
gi124225872
gi124237141
gi183987996
gi124224102
gi123126317
gi183585677
gi124225873
gi124237142
gi183987997
gi124224103
gi183585678
gi124225874
gi124264693
gi124237143
gi183987998
gi124224104
gi183987999
gi123126319
gi183585679
gi124225875
gi124237144
gi124224105
gi124225876
gi124264695
gi124237145
gi124224106
gi124225877
gi124237146
gi124224107
gi124225878
gi124264697
gi124237147
gi124224108
gi124225879
gi124237148
gi124224109
gi124264699
gi124237149
gi159739360
gi159739361
gi159739362
gi159739363
gi159739364
gi159739365
gi159739366
gi117957631
gi159739367
gi51873640
gi7715856
gi226844710
gi159739368
gi117957633
gi7715857
gi226844711
gi124226790
gi159739369
gi51873642
gi7715858
gi226844712
gi117957635
gi124226791
gi13517770
gi124238060
gi28376130
gi226844713
gi158346151
gi124226792
gi124238061
gi226844714
gi13517772
gi124226793
gi124238062
gi51873644
gi162532675
gi117957637
gi28376132
gi226844715
gi158346153
gi124226794
gi124238063
gi162532676
gi226844716
gi124226795
gi13517774
gi124238064
gi51873646
gi162532677
gi28376134
gi226844717
gi158346155
gi124226796
gi124238065
gi162532678
gi226844718
gi158346157
gi124226797
gi13517776
gi124238066
gi51873648
gi162532679
gi114159670
gi28376136
gi226844719
gi124226798
gi124238067
gi124222530
gi124226799
gi124238068
gi124222531
gi114159672
gi28376138
gi146761391
gi158346159
gi13517778
gi124238069
gi124222532
gi219881451
gi124222533
gi114159674
gi146761393
gi124222534
gi114159676
gi219881453
gi124222535
gi146761395
gi162289850
gi124222536
gi124222537
gi114159678
gi146761397
gi162289852
gi124222538
gi124222539
gi146761399
gi162289854
gi162289856
gi162289858
gi215421162
gi11321050
gi215421166
gi4007970
gi11321051
gi124248020
gi4007971
gi11321052
gi124248021
gi4007972
gi11321053
gi124248022
gi124231680
gi194441581
gi4007973
gi124248023
gi124231681
gi4007974
gi124248024
gi124231682
gi194441583
gi4007975
gi24461834
gi124248025
gi117651860
gi124231683
gi4007976
gi24461835
gi24461836
gi124236490
gi124248026
gi124231684
gi4689420
gi194441585
gi24461837
gi124236491
gi124248027
gi117651862
gi124231685
gi4689421
gi194441587
gi124236492
gi124248028
gi124231686
gi4689422
gi24461838
gi124236493
gi124248029
gi117651864
gi124231687
gi4689423
gi24461839
gi124236494
gi124231688
gi4689424
gi194441589
gi117651866
gi124236495
gi124231689
gi4689425
gi124236496
gi4689426
gi171190150
gi124236497
gi117651868
gi4689427
gi171190151
gi124236498
gi4689428
gi171190152
gi124236499
gi4689429
gi171190153
gi171190154
gi117652410
gi171190155
gi171190156
gi206600661
gi117652412
gi171190157
gi15982583
gi171190158
gi206600663
gi117652414
gi171190159
gi118158850
gi118161050
gi147259200
gi118158851
gi118161051
gi206600665
gi117652416
gi118158852
gi118161052
gi147259202
gi118158853
gi118161053
gi206600667
gi117652418
gi118158854
gi118161054
gi147259204
gi118158855
gi118161055
gi206600669
gi58373200
gi118158856
gi118161056
gi147259206
gi118158857
gi118161057
gi58373202
gi118158858
gi118161058
gi84177431
gi147259208
gi124227310
gi118158859
gi118161059
gi124233410
gi58373204
gi124227311
gi124233411
gi84177432
gi124227312
gi124233412
gi58373206
gi84177433
gi124227313
gi124233413
gi84177434
gi124227314
gi124233414
gi58373208
gi84177435
gi124227315
gi124233415
gi84177436
gi124227316
gi124233416
gi84177437
gi124227317
gi124233417
gi34148089
gi84177438
gi124227318
gi124233418
gi84177439
gi124227319
gi124233419
gi76560251
gi76560252
gi86610550
gi118154960
gi76560253
gi118154961
gi76560254
gi86610552
gi118154962
gi76560255
gi118154963
gi76560256
gi86610554
gi118154964
gi118159770
gi76560257
gi118154965
gi118159771
gi158345871
gi76560258
gi118154966
gi118159772
gi76560259
gi86610556
gi118159773
gi158345873
gi167996390
gi118154967
gi118159774
gi86610558
gi121964860
gi18076500
gi118154968
gi118159775
gi158345875
gi167996392
gi121964861
gi18076501
gi118154969
gi118159776
gi121964862
gi18076502
gi124242560
gi118159777
gi158345877
gi167996394
gi121964863
gi18076503
gi124242561
gi118155510
gi118159778
gi18076504
gi124242562
gi37962021
gi118155511
gi118159779
gi158345879
gi167996396
gi18076505
gi124242563
gi118155512
gi18076506
gi124242564
gi118155513
gi118158190
gi37962023
gi167996398
gi18076507
gi124242565
gi118155514
gi118158191
gi18076508
gi183987860
gi124242566
gi118155515
gi118158192
gi183987861
gi37962025
gi18076509
gi124242567
gi118155516
gi118158193
gi183987862
gi124242568
gi118158194
gi37962027
gi183987863
gi124242569
gi118155517
gi118158195
gi124225740
gi183987864
gi118155518
gi118158196
gi37962029
gi124225741
gi124237010
gi183987865
gi118155519
gi118158197
gi56089574
gi124225742
gi124237011
gi183987866
gi118158198
gi56089575
gi20520648
gi159503510
gi124225743
gi124237012
gi183987867
gi118158199
gi56089576
gi124225744
gi124237013
gi183987868
gi56089577
gi159503512
gi124225745
gi124237014
gi183987869
gi56089578
gi124225746
gi124237015
gi56089579
gi159503514
gi124225747
gi124237016
gi189314140
gi124225748
gi124237017
gi189314141
gi159503516
gi124225749
gi147261970
gi124237018
gi189314142
gi78482791
gi124237019
gi189314143
gi159503518
gi147261972
gi189314144
gi189314145
gi147261974
gi189314146
gi71482953
gi124243480
gi189314147
gi147261976
gi124243481
gi189314148
gi71482955
gi124243482
gi189314149
gi147261978
gi124243483
gi71482957
gi124243484
gi38232080
gi124243485
gi87046570
gi71482959
gi124243486
gi117957501
gi124234890
gi124243487
gi87046572
gi38232082
gi124234891
gi124243488
gi124234892
gi51873511
gi117957503
gi124243489
gi38232084
gi124226660
gi124234893
gi28376000
gi87046574
gi158346021
gi124226661
gi124234894
gi117957505
gi38232086
gi124226662
gi124234895
gi51873513
gi87046576
gi28376002
gi158346023
gi124226663
gi124234896
gi117957507
gi38232088
gi124226664
gi124234897
gi51873515
gi28376004
gi87046578
gi158346025
gi124226665
gi124234898
gi117957509
gi124226666
gi124234899
gi51873517
gi158346027
gi46486380
gi28376006
gi124226667
gi114159540
gi46486381
gi124226668
gi51873519
gi124222400
gi118160770
gi46486382
gi28376008
gi146761261
gi158346029
gi124226669
gi11071560
gi124222401
gi114159542
gi118160771
gi147262891
gi11071561
gi124222402
gi118160772
gi46486383
gi146761263
gi11071562
gi124222403
gi114159544
gi124225080
gi118160773
gi46486384
gi147262893
gi11071563
gi124222404
gi124225081
gi118160774
gi46486385
gi146761265
gi219244310
gi11071564
gi124222405
gi114159546
gi124225082
gi46486386
gi147262895
gi219244311
gi11071565
gi124222406
gi124225083
gi118160775
gi46486387
gi146761267
gi219244312
gi11071566
gi124222407
gi114159548
gi124225084
gi118160776
gi46486388
gi147262897
gi11071567
gi124222408
gi124225085
gi159134920
gi118160777
gi46486389
gi146761269
gi219244314
gi11071568
gi124222409
gi124225086
gi118160778
gi159134922
gi147262899
gi219244315
gi11071569
gi124225087
gi118160779
gi219244316
gi124225088
gi118156990
gi219244317
gi124225089
gi159134924
gi118156991
gi158427060
gi147263440
gi118156992
gi219244318
gi159134926
gi118156993
gi158427062
gi147263442
gi219244319
gi118156994
gi118156995
gi159134928
gi122936960
gi158427064
gi147263444
gi118156996
gi122936961
gi118156997
gi122936962
gi158427066
gi147263446
gi118156998
gi122936963
gi47157250
gi118156999
gi158427068
gi122936964
gi147263448
gi124231550
gi194441451
gi122936965
gi124231551
gi47157251
gi122936966
gi124231552
gi47157252
gi194441453
gi122936967
gi117651730
gi124231553
gi47157253
gi194441455
gi122936968
gi124236360
gi124231554
gi47157254
gi3599470
gi122936969
gi124236361
gi117651732
gi124231555
gi47157255
gi124236362
gi124231556
gi47157256
gi194441457
gi124236363
gi117651734
gi124231557
gi47157257
gi124236364
gi124231558
gi47157258
gi194441459
gi47157259
gi124236365
gi117651736
gi124231559
gi124236366
gi117651738
gi124236367
gi124236368
gi124236369
gi164370701
gi8926146
gi63145787
gi206600530
gi63145789
gi206600531
gi206600532
gi124244000
gi118153912
gi206600533
gi124244001
gi221706676
gi162957010
gi118153913
gi118158720
gi206600534
gi124244002
gi221706677
gi169822893
gi118153914
gi118158721
gi206600535
gi124244003
gi221706678
gi118158722
gi206600536
gi124244004
gi221706679
gi118158723
gi206600537
gi124244005
gi162957013
gi118153917
gi118158724
gi206600538
gi124232470
gi124244006
gi118153918
gi118158725
gi206600539
gi124232471
gi124244007
gi118153919
gi118158726
gi162957016
gi124232472
gi124244008
gi118158727
gi124232473
gi124244009
gi118158728
gi124232474
gi162957019
gi124232475
gi118158729
gi124232476
gi172053491
gi124223880
gi124232477
gi124223881
gi124232478
gi172053493
gi124223882
gi124232479
gi124223883
gi172053495
gi124223884
gi124228690
gi124223885
gi124228691
gi172053497
gi124223886
gi124228692
gi124223887
gi117651070
gi124228693
gi172053499
gi124223888
gi117651071
gi124228694
gi118154830
gi124223889
gi117651072
gi124228695
gi118154831
gi117651073
gi124228696
gi118154832
gi159674073
gi117651074
gi124228697
gi118154833
gi159674074
gi117651075
gi124228698
gi118154834
gi118159640
gi159674075
gi110950990
gi117651076
gi124228699
gi118159641
gi159674076
gi110950991
gi117651077
gi118154835
gi118159642
gi117651078
gi159674077
gi110950992
gi118154836
gi118159643
gi159674078
gi110950993
gi117651079
gi167996260
gi118154837
gi118159644
gi159674079
gi5326744
gi110950994
gi121964730
gi118154838
gi118159645
gi167996262
gi110950995
gi118154839
gi118159646
gi110950996
gi124242430
gi121964732
gi118159647
gi124242431
gi167996264
gi118159648
gi124242432
gi121964734
gi118159649
gi124242433
gi159520200
gi167996266
gi55735460
gi121964735
gi124242434
gi159520201
gi55735461
gi118158060
gi124242435
gi159520202
gi167996268
gi55735462
gi121964737
gi118158061
gi124242436
gi159520203
gi55735463
gi118158062
gi124242437
gi159520204
gi55735464
gi121964739
gi118158063
gi124242438
gi159520205
gi55735465
gi118158064
gi124242439
gi159520206
gi55735466
gi118158065
gi159520207
gi124225610
gi55735467
gi118158066
gi159520208
gi124225611
gi55735468
gi118158067
gi159520209
gi124225612
gi118158068
gi157475150
gi124225613
gi55735469
gi118158069
gi1762730
gi124225614
gi157475152
gi124225615
gi124225616
gi157475154
gi124225617
gi124225618
gi157475156
gi124225619
gi157475158
gi124243350
gi5815248
gi118154170
gi124243351
gi215732596
gi1869926
gi118154171
gi124243352
gi162956361
gi118154172
gi124243353
gi118154173
gi159583607
gi124243354
gi118154174
gi159583608
gi124243355
gi162956363
gi118154175
gi159583609
gi124243356
gi17981774
gi87046440
gi118154176
gi124243357
gi162956365
gi124234760
gi118154177
gi124243358
gi17981776
gi124234761
gi118154178
gi124243359
gi121964070
gi87046442
gi162956367
gi14549800
gi124234762
gi118154179
gi121964071
gi17981778
gi14549801
gi124226530
gi124234763
gi121964072
gi87046444
gi229890781
gi124239570
gi162956369
gi14549802
gi124226531
gi195542451
gi124234764
gi121964073
gi124239571
gi14549803
gi124226532
gi124234765
gi121964074
gi87046446
gi229890783
gi124239572
gi124226533
gi195542453
gi124234766
gi121964075
gi124239573
gi124226534
gi124234767
gi121964076
gi87046448
gi229890785
gi124239574
gi124226535
gi195542455
gi124234768
gi121964077
gi124239575
gi124226536
gi124234769
gi121964078
gi229890787
gi124239576
gi124226537
gi195542457
gi121964079
gi124239577
gi124226538
gi118160640
gi124239578
gi124226539
gi195542459
gi118160641
gi56938870
gi229890789
gi124239579
gi66736463
gi118160642
gi56938871
gi66736464
gi56938872
gi66736465
gi118160643
gi56938873
gi66736466
gi118160644
gi56938874
gi118160645
gi56938875
gi109629640
gi118160646
gi56938876
gi77158110
gi226442060
gi118160647
gi56938877
gi109629642
gi124230870
gi124365790
gi118160648
gi56938878
gi124230871
gi124365791
gi77158112
gi118160649
gi56938879
gi109629644
gi124230872
gi124365792
gi118156860
gi147261180
gi124230873
gi124365793
gi118156861
gi77158114
gi109629646
gi124235680
gi124230874
gi124365794
gi118156862
gi147261182
gi124235681
gi147263311
gi124230875
gi124365795
gi118156863
gi147261183
gi77158116
gi109629648
gi124235682
gi124230876
gi124365796
gi118156864
gi124235683
gi147263313
gi124230877
gi124365797
gi118156865
gi147261185
gi122936830
gi77158118
gi124235684
gi58372980
gi124230878
gi124365798
gi118156866
gi122936831
gi124235685
gi147263315
gi124230879
gi124365799
gi118156867
gi58372982
gi147261187
gi122936832
gi124235686
gi118156868
gi122936833
gi124235687
gi147263317
gi118156869
gi147261189
gi122936834
gi124235688
gi58372984
gi147263318
gi124231420
gi22265734
gi122936835
gi124235689
gi124231421
gi122936836
gi58372986
gi124231422
gi122936837
gi117651600
gi124231423
gi122936838
gi124236230
gi58372988
gi124231424
gi122936839
gi124236231
gi117651602
gi124231425
gi124236232
gi124231426
gi124236233
gi117651604
gi124231427
gi124236234
gi124231428
gi124236235
gi117651606
gi124231429
gi124236236
gi110734565
gi124236237
gi124236238
gi117651608
gi124236239
gi32395990
gi110734569
gi118157780
gi32395991
gi118157781
gi32395992
gi118157782
gi32395993
gi118157783
gi217315080
gi32395994
gi118157784
gi110676440
gi32395995
gi118157785
gi217315082
gi32395996
gi37730895
gi118157786
gi110676442
gi32395997
gi124240570
gi37730896
gi118157787
gi217315084
gi32395998
gi124240571
gi37730897
gi118157788
gi32395999
gi110676444
gi124240572
gi37730898
gi118157789
gi217315086
gi124232340
gi124240573
gi110676446
gi124232341
gi124240574
gi217315088
gi50660070
gi124232342
gi124240575
gi110676448
gi50660071
gi124232343
gi124240576
gi50660072
gi123125961
gi124232344
gi124240577
gi50660073
gi124232345
gi124240578
gi172053361
gi50660074
gi123125963
gi124232346
gi124240579
gi50660075
gi124223750
gi124232347
gi172053363
gi50660076
gi124223751
gi123125965
gi124232348
gi50660077
gi124223752
gi123125966
gi124232349
gi172053365
gi50660078
gi124223753
gi124228560
gi50660079
gi124223754
gi123125968
gi124228561
gi172053367
gi124223755
gi124228562
gi124223756
gi124228563
gi172053369
gi124223757
gi124228564
gi124223758
gi118154700
gi124228565
gi124223759
gi118154701
gi124228566
gi118154702
gi124228567
gi124228568
gi121963790
gi118154703
gi118159510
gi124228569
gi121963791
gi1903335
gi118154704
gi118159511
gi124241490
gi118154705
gi118159512
gi121963793
gi124241491
gi118154706
gi118159513
gi167996130
gi124241492
gi118154707
gi118159514
gi121964600
gi121963795
gi5326614
gi124241493
gi118154708
gi118159515
gi167996132
gi124241494
gi118154709
gi118159516
gi121964602
gi121963797
gi124242300
gi124241495
gi118159517
gi28298150
gi167996134
gi121964603
gi121963798
gi124242301
gi124241496
gi118159518
gi28298151
gi121964604
gi124242302
gi124241497
gi118159519
gi28298152
gi167996136
gi121964605
gi124242303
gi124241498
gi28298153
gi121964606
gi124242304
gi124241499
gi28298154
gi167996138
gi124224670
gi124242305
gi28298155
gi121964608
gi124224671
gi124242306
gi28298156
gi124224672
gi124242307
gi28298157
gi124224673
gi124242308
gi28298158
gi124224674
gi124242309
gi124229480
gi28298159
gi124224675
gi124229481
gi124224676
gi5825472
gi124229482
gi124224677
gi5825473
gi124229483
gi124224678
gi124229484
gi124224679
gi124229485
gi124229486
gi124223090
gi124229487
gi124223091
gi124229488
gi124223092
gi124229489
gi147261710
gi124223093
gi476030
gi124223094
gi147261712
gi476031
gi124223095
gi476032
gi124223096
gi147261714
gi476033
gi124223097
gi124243220
gi124223098
gi118154040
gi116583940
gi124243221
gi124223099
gi5815119
gi118154041
gi147261716
gi124243222
gi158142400
gi118154042
gi116583942
gi124243223
gi162956231
gi158142401
gi147261718
gi124243224
gi158142402
gi116583944
gi124243225
gi71480569
gi162956233
gi158142403
gi118154045
gi124243226
gi158142404
gi118154046
gi124234630
gi116583946
gi124243227
gi87046310
gi162956235
gi158142405
gi118154047
gi124234631
gi124243228
gi158142406
gi118154048
gi124234632
gi124243229
gi87046312
gi162956237
gi158142407
gi118154049
gi124226400
gi124234633
gi116583948
gi158142408
gi124226401
gi124234634
gi87046314
gi124239440
gi162956239
gi124226402
gi124234635
gi124239441
gi158142409
gi124226403
gi124234636
gi87046316
gi124239442
gi124226404
gi124234637
gi124239443
gi124226405
gi124234638
gi87046318
gi124239444
gi124226406
gi124234639
gi124239445
gi124226407
gi124239446
gi124226408
gi218974550
gi124239447
gi118160510
gi124226409
gi147262630
gi124239448
gi124239449
gi118160511
gi147262632
gi118160512
gi147262633
gi118160513
gi118160514
gi147262635
gi62736760
gi118160515
gi62736761
gi109629510
gi118160516
gi147262637
gi62736762
gi118160517
gi9082230
gi124230740
gi62736763
gi109629512
gi118160518
gi9082231
gi124230741
gi62736764
gi118160519
gi147262639
gi18073460
gi9082232
gi124230742
gi62736765
gi3822530
gi109629514
gi62736766
gi118156730
gi18073461
gi9082233
gi124230743
gi3822531
gi118156731
gi18073462
gi124230744
gi62736767
gi109629516
gi124235550
gi118156732
gi18073463
gi9082234
gi124230745
gi147261052
gi62736768
gi124235551
gi118156733
gi18073464
gi9082235
gi124230746
gi62736769
gi109629518
gi124235552
gi118156734
gi18073465
gi9082236
gi124230747
gi147261054
gi60892873
gi124235553
gi118156735
gi18073466
gi9082237
gi124230748
gi124235554
gi118156736
gi18073467
gi9082238
gi124230749
gi147261056
gi11559730
gi124235555
gi118156737
gi18073468
gi9082239
gi124235556
gi18073469
gi147261058
gi11559732
gi124235557
gi118156738
gi11322433
gi124235558
gi118156739
gi34871951
gi11322434
gi186966130
gi124235559
gi186966131
gi11322435
gi31616271
gi11559734
gi11322436
gi34871953
gi186966132
gi11322437
[truncated: 1,028,394 more chars]
