# Supplementary material for: The taming of an impossible child: a standardized all-in approach to the phylogeny of Hymenoptera using public database sequences
Source: BMC Biol. 2011 Aug 18;9:55. doi: 10.1186/1741-7007-9-55 (PMC3173391; doi:10.1186/1741-7007-9-55)
Supplement: Additional file 7 — Species included in subset 1. All species included in subset 1, sorted by family. [file 1741-7007-9-55-S7.TXT]

Species	Family	Groups of orthologs	Genera per family
Blastophaga intermedia	Agaonidae	3	13
Blastophaga malayana	Agaonidae	3	13
Ceratosolen fusciceps	Agaonidae	4	13
Ceratosolen kaironkensis	Agaonidae	3	13
Ceratosolen nexilis	Agaonidae	2	13
Ceratosolen sp.	Agaonidae	3	13
Dolichoris subtrinervianae	Agaonidae	2	13
Dolichoris vasculosae	Agaonidae	2	13
Eupristina verticillata	Agaonidae	2	13
Kradibia copiosae	Agaonidae	3	13
Kradibia jacobsi	Agaonidae	3	13
Kradibia ohuensis	Agaonidae	3	13
Kradibia salembensis	Agaonidae	3	13
Kradibia wassae	Agaonidae	3	13
Liporrhopalum gibbosae	Agaonidae	2	13
Liporrhopalum virgatae	Agaonidae	3	13
Pegoscapus silvestrii	Agaonidae	2	13
Pegoscapus sp.	Agaonidae	2	13
Philotrypesis sp. B	Agaonidae	2	13
Platyscapa corneri	Agaonidae	3	13
Pleistodontes plebejus	Agaonidae	4	13
Pleistodontes rieki	Agaonidae	3	13
Pleistodontes rigisamos	Agaonidae	4	13
Tetrapus costaricanus	Agaonidae	2	13
Waterstoniella brevigena	Agaonidae	2	13
Waterstoniella dubiae	Agaonidae	2	13
Wiebesia brusi	Agaonidae	3	13
Wiebesia punctatae	Agaonidae	3	13
Syntexis libocedrii	Anaxyelidae	4	1
Andrena carantonica	Andrenidae	3	1
Andrena rosae	Andrenidae	3	1
Aglae caerulea	Apidae	2	35
Allodape friesei	Apidae	2	35
Allodapula empeyi	Apidae	2	35
Apidae sp.	Apidae	2	35
Apis andreniformis	Apidae	3	35
Apis cerana	Apidae	7	35
Apis dorsata	Apidae	4	35
Apis florea	Apidae	4	35
Apis koschevnikovi	Apidae	3	35
Apis mellifera	Apidae	203	35
Apis nigrocincta	Apidae	5	35
Apis nuluensis	Apidae	3	35
Bombus hypocrita	Apidae	8	35
Bombus lapidarius	Apidae	4	35
Bombus pascuorum	Apidae	5	35
Bombus patagiatus	Apidae	4	35
Bombus pratorum	Apidae	4	35
Bombus pseudobaicalensis	Apidae	4	35
Bombus sichelii	Apidae	3	35
Bombus soroeensis	Apidae	3	35
Bombus terrestris	Apidae	7	35
Bombus transversalis	Apidae	3	35
Bombus trifasciatus	Apidae	3	35
Bombus ussurensis	Apidae	3	35
Bombus wurflenii	Apidae	4	35
Braunsapis foveata	Apidae	2	35
Braunsapis leptozonia	Apidae	2	35
Braunsapis sp.	Apidae	2	35
Braunsapis unicolor	Apidae	2	35
Braunsapis vitrea	Apidae	2	35
Brevineura elongata	Apidae	2	35
Brevineura ploratula	Apidae	2	35
Brevineura xanthoclypeata	Apidae	2	35
Cephalotrigona sp.	Apidae	3	35
Ceratina japonica	Apidae	2	35
Ceratina minutula	Apidae	2	35
Compsomelissa borneri	Apidae	2	35
Ctenoplectra albolimbata	Apidae	4	35
Ctenoplectra antinorii	Apidae	3	35
Ctenoplectra armata	Apidae	3	35
Ctenoplectra bequaerti	Apidae	2	35
Ctenoplectra davidi	Apidae	2	35
Ctenoplectra florisomnis	Apidae	3	35
Ctenoplectra polita	Apidae	3	35
Ctenoplectra terminalis	Apidae	3	35
Ctenoplectrina alluaudi	Apidae	3	35
Ctenoplectrina sp.	Apidae	2	35
Diadasia knabiana	Apidae	2	35
Diadasia lutzi	Apidae	2	35
Diadasia martialis	Apidae	2	35
Diadasia megamorpha	Apidae	2	35
Diadasia nigrifrons	Apidae	2	35
Diadasia nitidifrons	Apidae	2	35
Diadasia ochracea	Apidae	2	35
Diadasia opuntiae	Apidae	2	35
Diadasia palmarum	Apidae	2	35
Diadasia pereyrae	Apidae	2	35
Diadasia piercei	Apidae	2	35
Diadasia rinconis	Apidae	2	35
Diadasia sphaeralcearum	Apidae	2	35
Diadasia tuberculifrons	Apidae	2	35
Diadasia vallicola	Apidae	2	35
Eufriesea caerulescens	Apidae	4	35
Eufriesea chrysopyga	Apidae	2	35
Eufriesea flaviventris	Apidae	2	35
Eufriesea ornata	Apidae	2	35
Eufriesea rufocauda	Apidae	2	35
Eufriesea schmidtiana	Apidae	2	35
Eufriesea xantha	Apidae	2	35
Euglossa despecta	Apidae	2	35
Euglossa dissimula	Apidae	2	35
Euglossa dodsoni	Apidae	2	35
Euglossa dressleri	Apidae	2	35
Euglossa flammea	Apidae	2	35
Euglossa gorgonensis	Apidae	2	35
Euglossa hansoni	Apidae	2	35
Euglossa heterosticta	Apidae	2	35
Euglossa ignita	Apidae	2	35
Euglossa imperialis	Apidae	4	35
Euglossa intersecta	Apidae	2	35
Euglossa maculilabris	Apidae	2	35
Euglossa mixta	Apidae	2	35
Euglossa sapphirina	Apidae	2	35
Euglossa tridentata	Apidae	2	35
Eulaema boliviensis	Apidae	2	35
Eulaema bombiformis	Apidae	3	35
Eulaema cingulata	Apidae	3	35
Eulaema meriana	Apidae	4	35
Eulaema nigrita	Apidae	3	35
Eulaema peruviana	Apidae	2	35
Eulaema polychroma	Apidae	2	35
Eulaema polyzona	Apidae	2	35
Eulaema speciosa	Apidae	3	35
Exaerete frontalis	Apidae	3	35
Exaerete smaragdina	Apidae	3	35
Exaerete sp.	Apidae	2	35
Exoneura angophorae	Apidae	2	35
Exoneura nigrescens	Apidae	2	35
Exoneura robusta	Apidae	2	35
Exoneura sp.	Apidae	2	35
Exoneurella eremophila	Apidae	2	35
Exoneurella lawsoni	Apidae	2	35
Exoneurella setosa	Apidae	2	35
Exoneurella tridentata	Apidae	2	35
Exoneuridia hakkariensis	Apidae	2	35
Halterapis isaloensis	Apidae	2	35
Halterapis nigrinervis	Apidae	2	35
Halterapis seyrigi	Apidae	2	35
Inquilina schwarzi	Apidae	2	35
Macrogalea antanosy	Apidae	2	35
Macrogalea berentyensis	Apidae	2	35
Macrogalea ellioti	Apidae	2	35
Macrogalea infernalis	Apidae	2	35
Macrogalea maizina	Apidae	2	35
Macrogalea scaevolae	Apidae	2	35
Macrogalea sp.	Apidae	2	35
Macrogalea zanzibarica	Apidae	2	35
Meliphilopsis sp.	Apidae	2	35
Melipona compressipes	Apidae	4	35
Melipona grandis	Apidae	3	35
Melipona quadrifasciata	Apidae	3	35
Melipona quinquefasciata	Apidae	2	35
Meliponula bocandei	Apidae	2	35
Melitoma marginella	Apidae	2	35
Meliwillea bivea	Apidae	2	35
Nasutapis sp.	Apidae	2	35
Nomada fucata	Apidae	3	35
Nomada sp.	Apidae	4	35
Ptilothrix bombiformis	Apidae	2	35
Scaptotrigona polysticta	Apidae	3	35
Tetragonisca angustula	Apidae	3	35
Toromelissa nemaglossa	Apidae	2	35
Trigona amalthea	Apidae	2	35
Trigona sp.	Apidae	2	35
Xylocopa sp.	Apidae	2	35
Xylocopa violacea	Apidae	3	35
Arge cyanocrocea	Argidae	5	2
Arge nigripes	Argidae	5	2
Sterictiphora furcata	Argidae	5	2
Aulacus sp.	Aulacidae	3	2
Pristaulacus sp.	Aulacidae	2	2
Rhabdepyris sp.	Bethylidae	2	1
Runaria reducta	Blasticotomidae	5	1
Bombyx mori	Bombycidae	189	1
Acanthormius sp.	Braconidae	2	142
Acantorhogas sp.	Braconidae	2	142
Acrisis brevicornis	Braconidae	2	142
Acrophasmus exilis	Braconidae	2	142
Aivalykus arawak	Braconidae	2	142
Aivalykus cornicoxa	Braconidae	2	142
Aleiodes coxalis	Braconidae	3	142
Aleiodes sp. 10	Braconidae	2	142
Aleiodes sp. 11	Braconidae	2	142
Aleiodes sp. 13	Braconidae	2	142
Aleiodes sp. 14	Braconidae	2	142
Aleiodes sp. 15	Braconidae	2	142
Aleiodes sp. 2	Braconidae	2	142
Aleiodes sp. 3	Braconidae	2	142
Aleiodes sp. 4	Braconidae	2	142
Aleiodes sp. 5	Braconidae	2	142
Aleiodes sp. 6	Braconidae	2	142
Aleiodes sp. 8	Braconidae	2	142
Aleiodes testaceus	Braconidae	2	142
Aleiodes trevelyanae	Braconidae	2	142
Aleiodes unipunctator	Braconidae	2	142
Allorhogas joergenseni	Braconidae	2	142
Alphomelon sp.	Braconidae	3	142
Alphomelon talidicida	Braconidae	3	142
Andesipolis sp.	Braconidae	2	142
Apanteles canarsiae	Braconidae	3	142
Apanteles nephoptericis	Braconidae	3	142
Apanteles sp.	Braconidae	2	142
Aphelopsia striata	Braconidae	2	142
Aphidius colemani	Braconidae	3	142
Aphidius ervi	Braconidae	5	142
Aphidius matricariae	Braconidae	5	142
Aphidius picipes	Braconidae	3	142
Aphidius rhopalosiphi	Braconidae	2	142
Aphidius sp.	Braconidae	2	142
Artocella askewi	Braconidae	2	142
Ascogaster sp. 5	Braconidae	3	142
Ascogaster sp. 6	Braconidae	2	142
Asobara tabida	Braconidae	4	142
Aspilodemon sp.	Braconidae	3	142
Bitomus sp.	Braconidae	2	142
Bohayella sp. 3	Braconidae	2	142
Bracon sp.	Braconidae	4	142
Caenopachys hartigii	Braconidae	2	142
Caenophanes sp.	Braconidae	2	142
Callibracon limbatus	Braconidae	3	142
Canalirogas sp. 1	Braconidae	2	142
Cardiochiles floridanus	Braconidae	2	142
Cardiochiles sp.	Braconidae	2	142
Cardiochiles sp. 3	Braconidae	2	142
Cardiochiles sp. 5	Braconidae	2	142
Cardiochiles sp. 9	Braconidae	2	142
Cedria sp.	Braconidae	2	142
Chelonus insularis	Braconidae	2	142
Chelonus sp.	Braconidae	3	142
Chelonus sp. 3	Braconidae	2	142
Choeras sp.	Braconidae	2	142
Clinocentrus sp.	Braconidae	3	142
Coelalysia sp.	Braconidae	3	142
Coeloides sordidator	Braconidae	2	142
Colastes sp.	Braconidae	2	142
Colastomion sp.	Braconidae	2	142
Conspinaria sp. 2	Braconidae	2	142
Conspinaria sp. 4	Braconidae	2	142
Cotesia chilonis	Braconidae	3	142
Cotesia congregata	Braconidae	5	142
Cotesia electrae	Braconidae	4	142
Cotesia flaviconchae	Braconidae	4	142
Cotesia flavipes	Braconidae	5	142
Cotesia glomerata	Braconidae	4	142
Cotesia hyphantriae	Braconidae	3	142
Cotesia kariyai	Braconidae	4	142
Cotesia melanoscela	Braconidae	4	142
Cotesia obscuricornis	Braconidae	4	142
Cotesia rubecula	Braconidae	3	142
Cotesia sesamiae	Braconidae	3	142
Cotesia vestalis	Braconidae	3	142
Cratospila sp.	Braconidae	4	142
Curtiselloides sp.	Braconidae	2	142
Cystomastax sp.	Braconidae	2	142
Cystomastax sp. 1	Braconidae	2	142
Dacnusa sibirica	Braconidae	4	142
Dasylagon sp.	Braconidae	3	142
Dendrosoter protuberans	Braconidae	2	142
Dendrosoter sp.	Braconidae	2	142
Deuterixys rimulosa	Braconidae	3	142
Doryctes heydenii	Braconidae	2	142
Ephedrus californicus	Braconidae	5	142
Ephedrus plagiator	Braconidae	4	142
Epsilogaster sp.	Braconidae	3	142
Euphorinae sp.	Braconidae	3	142
Exotela sp.	Braconidae	4	142
Facitorus sp.	Braconidae	2	142
Gwenia sp.	Braconidae	2	142
Gyroneuron testaceator	Braconidae	2	142
Hemidoryctes carbonarius	Braconidae	2	142
Heratemis cubiceps	Braconidae	4	142
Heratemis devriesi	Braconidae	4	142
Heratemis filosa	Braconidae	4	142
Heratemis malayensis	Braconidae	4	142
Heratemis pahangensis	Braconidae	4	142
Heterogamus fasciatipennis	Braconidae	2	142
Heterogamus sp. 2	Braconidae	2	142
Heterogamus sp. 3	Braconidae	2	142
Heterospathius sp.	Braconidae	2	142
Histeromeroides sp.	Braconidae	2	142
Hormius sp.	Braconidae	3	142
Hydrangeocola sp.	Braconidae	2	142
Hypomicrogaster sp.	Braconidae	2	142
Ichneutes bicolor	Braconidae	2	142
Ipodoryctes sp.	Braconidae	2	142
Johnosonius sp.	Braconidae	2	142
Katytermus sp.	Braconidae	2	142
Khoikhoia sp.	Braconidae	2	142
Labania sp.	Braconidae	2	142
Lamquetia marshi	Braconidae	2	142
Leluthia sp.	Braconidae	2	142
Leptorhaconotus sp.	Braconidae	2	142
Liobracon sp.	Braconidae	2	142
Lipolexis oregmae	Braconidae	3	142
Lysiphlebus confusus	Braconidae	5	142
Lysiphlebus fabarum	Braconidae	5	142
Lysiphlebus testaceipes	Braconidae	93	142
Macrocentrus cingulum	Braconidae	2	142
Megacoeloides sp.	Braconidae	2	142
Megaloproctus sp.	Braconidae	2	142
Mesostoa kerri	Braconidae	3	142
Meteorus corax	Braconidae	2	142
Microctonus aethiopoides	Braconidae	3	142
Microctonus zealandicus	Braconidae	3	142
Microplitis demolitor	Braconidae	3	142
Microplitis mediator	Braconidae	3	142
Mirax sp. 4	Braconidae	2	142
Mirax sp. 5	Braconidae	3	142
Monoctonus pseudoplatani	Braconidae	2	142
Myocron sp. 1	Braconidae	2	142
Myocron sp. 2	Braconidae	2	142
Neodoryctes sp.	Braconidae	2	142
Nervellius exquisitor	Braconidae	2	142
Noserus flavicola	Braconidae	2	142
Notiopambolus depressicauda	Braconidae	2	142
Odontobracon sp.	Braconidae	2	142
Oncophanes sp. 1	Braconidae	2	142
Ondigus sp.	Braconidae	2	142
Ontsira imperator	Braconidae	2	142
Opius sp.	Braconidae	2	142
Osmophila sp.	Braconidae	2	142
Pambolus sp.	Braconidae	2	142
Parachremylus sp.	Braconidae	2	142
Parahormius sp.	Braconidae	2	142
Pentatermus sp.	Braconidae	2	142
Percnobracon cf. stenopterus	Braconidae	2	142
Phaenocarpa sp.	Braconidae	4	142
Phanerotoma sp. 5	Braconidae	2	142
Pholetesor ornigis	Braconidae	3	142
Platyspathius sp.	Braconidae	2	142
Plyctes sp.	Braconidae	2	142
Polystenidea sp.	Braconidae	2	142
Polystenus rugosus	Braconidae	2	142
Praon gallicum	Braconidae	2	142
Praon humulaphidis	Braconidae	2	142
Praon occidentale	Braconidae	2	142
Praon unicum	Braconidae	2	142
Praon volucre	Braconidae	7	142
Prasmodon eminens	Braconidae	2	142
Prasmodon sp. 1	Braconidae	2	142
Proavga sp.	Braconidae	2	142
Promicrogaster sp. 2	Braconidae	3	142
Pseudapanteles dignus	Braconidae	3	142
Pseudapanteles sp.	Braconidae	2	142
Pseudognaptodon sp.	Braconidae	2	142
Pseudophanomeris unicolor	Braconidae	2	142
Pseudorhysipolis sp.	Braconidae	2	142
Pseudoshirakia sp.	Braconidae	2	142
Psyttalia cf. perproxima	Braconidae	2	142
Psyttalia concolor	Braconidae	2	142
Psyttalia cosyrae	Braconidae	2	142
Psyttalia humilis	Braconidae	2	142
Psyttalia perproxima	Braconidae	2	142
Psyttalia phaeostigma	Braconidae	2	142
Psyttalia ponerophaga	Braconidae	2	142
Psyttalia sp.	Braconidae	2	142
Rectivena sp. 1	Braconidae	2	142
Rectivena sp. 2	Braconidae	2	142
Rhaconotus emarginatus	Braconidae	2	142
Rhaconotus mennipus	Braconidae	2	142
Rhaconotus sp.	Braconidae	2	142
Rhacontsira sp.	Braconidae	2	142
Rhygoplitis sp. 1	Braconidae	2	142
Rhygoplitis sp. 2	Braconidae	2	142
Rhygoplitis terminalis	Braconidae	2	142
Rhysipolis temporalis	Braconidae	2	142
Rhyssalus clavator	Braconidae	3	142
Rinamba opacicollis	Braconidae	2	142
Rogas sp.	Braconidae	2	142
Sania sp. 3	Braconidae	3	142
Sania sp. 4	Braconidae	3	142
Sania sp. 5	Braconidae	3	142
Sania sp. 6	Braconidae	2	142
Sathon falcatus	Braconidae	4	142
Schlettereriella sp.	Braconidae	2	142
Schoenlandella sp. 7	Braconidae	2	142
Schoenlandella variegata	Braconidae	2	142
Semirhytus sp.	Braconidae	2	142
Sendaphne sp.	Braconidae	3	142
Snellenius sp. 2	Braconidae	2	142
Spathiomorpha aff. Longitudinal	Braconidae	2	142
Spathius elegans	Braconidae	2	142
Spathius sp.	Braconidae	3	142
Spinadesha sp.	Braconidae	2	142
Spinaria sp.	Braconidae	2	142
Stenocorse sp.	Braconidae	2	142
Stiropius sp.	Braconidae	2	142
Sylvibracon sp.	Braconidae	2	142
Tarasco sp.	Braconidae	2	142
Tobiason pronotalis	Braconidae	2	142
Toxoneuron nigriceps	Braconidae	2	142
Triraphis sp. 1	Braconidae	2	142
Triraphis sp. 3	Braconidae	2	142
Venanus sp.	Braconidae	2	142
Vipio sp.	Braconidae	2	142
Xanthomicrogaster sp.	Braconidae	2	142
Xenarcha abnormis	Braconidae	2	142
Yelicones spectabile	Braconidae	2	142
Zombrus sp.	Braconidae	2	142
Chyphotes sp.	Bradynobaenidae	3	1
Calameuta filiformis	Cephidae	5	3
Cephus cinctus	Cephidae	13	3
Cephus pygmaeus	Cephidae	4	3
Hartigia trimaculata	Cephidae	3	3
Brachymeria lasus	Chalcididae	4	1
Chrysidea disclusa	Chrysididae	2	16
Chrysis analis	Chrysididae	2	16
Chrysis elegans	Chrysididae	2	16
Chrysis fasciata	Chrysididae	2	16
Chrysis germari	Chrysididae	2	16
Chrysis gracillima	Chrysididae	2	16
Chrysis graelsii	Chrysididae	2	16
Chrysis ignita	Chrysididae	2	16
Chrysis mysticalis	Chrysididae	2	16
Chrysis sp.	Chrysididae	3	16
Chrysis splendidula	Chrysididae	2	16
Chrysis viridula	Chrysididae	2	16
Chrysura austriaca	Chrysididae	2	16
Chrysura dichroa	Chrysididae	2	16
Chrysura trimaculata	Chrysididae	2	16
Cleptes pallipes	Chrysididae	2	16
Cleptes splendidus	Chrysididae	2	16
Elampus panzeri	Chrysididae	2	16
Hedychridium ardens	Chrysididae	2	16
Hedychridium monochroum	Chrysididae	2	16
Hedychridium roseum	Chrysididae	2	16
Hedychrum rutilans	Chrysididae	2	16
Holopyga biskrana	Chrysididae	2	16
Holopyga inflammata	Chrysididae	2	16
Omalus aeneus	Chrysididae	2	16
Parnopes grandior	Chrysididae	2	16
Pseudomalus auratus	Chrysididae	2	16
Pseudomalus pusillus	Chrysididae	2	16
Pseudospinolia neglecta	Chrysididae	2	16
Spinolia insignis	Chrysididae	2	16
Spintharina versicolor	Chrysididae	2	16
Stilbum calens	Chrysididae	2	16
Stilbum cyanurum	Chrysididae	2	16
Trichrysis cyanea	Chrysididae	2	16
Abia cf. lonicerae	Cimbicidae	4	3
Abia cf. sericea	Cimbicidae	4	3
Cimbex americana	Cimbicidae	5	3
Corynis crassicornis	Cimbicidae	5	3
Callohesma calliopsella	Colletidae	2	17
Chilicola araucana	Colletidae	2	17
Chilicola herbsti	Colletidae	2	17
Chilicola inermis	Colletidae	2	17
Chilicola patagonica	Colletidae	2	17
Chilicola rostrata	Colletidae	2	17
Chilicola sp. 1	Colletidae	2	17
Chilicola sp. 2	Colletidae	2	17
Chilicola sp. 3	Colletidae	2	17
Chilicola sp. 4	Colletidae	2	17
Chilicola sp. 5	Colletidae	2	17
Chilicola sp. 6	Colletidae	2	17
Chilicola styliventris	Colletidae	3	17
Chilicola vernalis	Colletidae	2	17
Chilicola vicugna	Colletidae	2	17
Chilicolletes delahozii	Colletidae	2	17
Chilimelissa australis	Colletidae	2	17
Chilimelissa irwini	Colletidae	2	17
Chilimelissa nortina	Colletidae	2	17
Chilimelissa pedroi	Colletidae	2	17
Chilimelissa rosie	Colletidae	2	17
Chilimelissa rozeni	Colletidae	4	17
Chilimelissa sp. 1	Colletidae	2	17
Chilimelissa sp. 2	Colletidae	2	17
Colletes inaequalis	Colletidae	3	17
Colletes roborovskyi	Colletidae	2	17
Colletes seminitidus	Colletidae	2	17
Colletes sierrensis	Colletidae	2	17
Colletes similis	Colletidae	2	17
Colletes simulans	Colletidae	2	17
Colletes skinneri	Colletidae	4	17
Colletes sp.	Colletidae	2	17
Colletes sp. 1	Colletidae	2	17
Colletes succinctus	Colletidae	2	17
Colletes thoracicus	Colletidae	2	17
Colletes tuberculatus	Colletidae	2	17
Colletes watmoughi	Colletidae	2	17
Colletes wolfi	Colletidae	2	17
Colletes zygophyllum	Colletidae	2	17
Euhesma platyrhina	Colletidae	2	17
Euhesma sp.	Colletidae	2	17
Euryglossidia sp. 4	Colletidae	2	17
Euryglossina globuliceps	Colletidae	2	17
Geodiscelis longiceps	Colletidae	2	17
Hemicotelles ruizii	Colletidae	2	17
Hylaeus proximus	Colletidae	3	17
Hyleoides concinna	Colletidae	3	17
Leioproctus rubra	Colletidae	2	17
Leioproctus sp.	Colletidae	3	17
Mourecotelles mixta	Colletidae	2	17
Scrapter algoensis	Colletidae	3	17
Scrapter erubescens	Colletidae	3	17
Scrapter nitidus	Colletidae	2	17
Trichocolletes sp.	Colletidae	3	17
Xanthocotelles sicheli	Colletidae	2	17
Xenochilicola mamigna	Colletidae	2	17
Xeromelissa wilmattae	Colletidae	2	17
Andricus caputmedusae	Cynipidae	3	33
Andricus coriarius	Cynipidae	3	33
Andricus curvator	Cynipidae	3	33
Andricus inflator	Cynipidae	2	33
Andricus kollari	Cynipidae	3	33
Andricus mayri	Cynipidae	2	33
Andricus pictus	Cynipidae	3	33
Antistrophus silphii	Cynipidae	2	33
Aulacidea freesei	Cynipidae	2	33
Aulacidea hieracii	Cynipidae	2	33
Aulacidea phlomica	Cynipidae	2	33
Aulacidea tragopogonis	Cynipidae	2	33
Aylax hypecoi	Cynipidae	2	33
Aylax minor	Cynipidae	2	33
Aylax papaveris	Cynipidae	2	33
Barbotinia oraniensis	Cynipidae	4	33
Biorhiza pallida	Cynipidae	3	33
Callirhytis tumifica	Cynipidae	2	33
Ceroptres cerri	Cynipidae	2	33
Ceroptres clavicornis	Cynipidae	2	33
Ceroptres sp.	Cynipidae	3	33
Cynips quercus	Cynipidae	3	33
Diastrophus potentillae	Cynipidae	2	33
Diastrophus rubi	Cynipidae	2	33
Diastrophus turgidus	Cynipidae	2	33
Diplolepis rosae	Cynipidae	4	33
Dryocosmus cerriphilus	Cynipidae	3	33
Dryocosmus israeli	Cynipidae	3	33
Dryocosmus kuriphilus	Cynipidae	3	33
Dryocosmus mayri	Cynipidae	2	33
Dryocosmus quercuspalustris	Cynipidae	2	33
Dryocosmus sp. 1	Cynipidae	3	33
Hedickiana levantina	Cynipidae	2	33
Iraella hispanica	Cynipidae	2	33
Iraella luteipes	Cynipidae	2	33
Isocolus lichtensteini	Cynipidae	2	33
Isocolus rogenhoferi	Cynipidae	2	33
Liebelia fukudae	Cynipidae	2	33
Liposthenes glechomae	Cynipidae	2	33
Liposthenes kerneri	Cynipidae	2	33
Neaylax salviae	Cynipidae	2	33
Neaylax verbenacus	Cynipidae	2	33
Neaylax versicolor	Cynipidae	2	33
Neuroterus numismalis	Cynipidae	2	33
Panteliella bicolor	Cynipidae	4	33
Pediaspis aceris	Cynipidae	2	33
Periclistus brandti	Cynipidae	4	33
Periclistus pirata	Cynipidae	2	33
Phanacis centaureae	Cynipidae	2	33
Phanacis hypochoeridis	Cynipidae	2	33
Plagiotrochus quercusilicis	Cynipidae	3	33
Plagiotrochus suberi	Cynipidae	3	33
Rhodus oriundus	Cynipidae	2	33
Rhoophilus loewi	Cynipidae	2	33
Saphonecrus lusitanicus	Cynipidae	2	33
Synergus crassicornis	Cynipidae	2	33
Synergus gallaepomiformis	Cynipidae	4	33
Synergus sp.	Cynipidae	3	33
Synergus thaumacerus	Cynipidae	2	33
Synergus umbraculus	Cynipidae	2	33
Synophromorpha sylvestris	Cynipidae	2	33
Synophrus hungaricus	Cynipidae	2	33
Synophrus libani	Cynipidae	2	33
Synophrus olivieri	Cynipidae	2	33
Synophrus politus	Cynipidae	2	33
Synophrus syriacus	Cynipidae	2	33
Timaspis phoenixopodos	Cynipidae	2	33
Timaspis urospermi	Cynipidae	2	33
Trigonaspis mendesi	Cynipidae	2	33
Xestophanes potentillae	Cynipidae	2	33
Diprion cf. pini	Diprionidae	5	4
Gilpinia sp.	Diprionidae	4	4
Monoctenus juniperi	Diprionidae	5	4
Neodiprion merkeli	Diprionidae	2	4
Neodiprion mundus	Diprionidae	2	4
Neodiprion nanulus	Diprionidae	2	4
Neodiprion nr. abietis	Diprionidae	2	4
Neodiprion nr. mundus	Diprionidae	2	4
Neodiprion nr. omosus	Diprionidae	2	4
Neodiprion pinetum	Diprionidae	2	4
Neodiprion pinusrigidae	Diprionidae	2	4
Neodiprion pratti	Diprionidae	2	4
Neodiprion scutellatus	Diprionidae	2	4
Neodiprion sertifer	Diprionidae	2	4
Neodiprion sp.	Diprionidae	3	4
Neodiprion taedae	Diprionidae	2	4
Neodiprion tsugae	Diprionidae	2	4
Neodiprion ventralis	Diprionidae	2	4
Aulogymnus sp.	Eulophidae	2	2
Cirrospilus diallus	Eulophidae	2	2
Cirrospilus pictus	Eulophidae	2	2
Bephratelloides cubensis	Eurytomidae	2	9
Bruchophagus gibbus	Eurytomidae	3	9
Bruchophagus ononis	Eurytomidae	3	9
Bruchophagus sp.	Eurytomidae	3	9
Eurytoma orchidearum	Eurytomidae	2	9
Eurytoma sp.	Eurytomidae	4	9
Eurytoma verticillata	Eurytomidae	3	9
Isosomodes gigantenus	Eurytomidae	2	9
Neorileya meridionalis	Eurytomidae	4	9
Phylloxeroxenus phylloxerae	Eurytomidae	2	9
Plutarchia indefensa	Eurytomidae	3	9
Plutarchia sp.	Eurytomidae	4	9
Sycophila concinna	Eurytomidae	4	9
Sycophila sp.	Eurytomidae	3	9
Sycophila taprobanica	Eurytomidae	4	9
Tetramesa bambusae	Eurytomidae	4	9
Acanthinevania sp.	Evaniidae	3	15
Brachygaster minutus	Evaniidae	2	15
Brachygaster sp. (wrong identification)	Evaniidae	2	15
Decevania sp.	Evaniidae	2	15
Evania albofacialis	Evaniidae	2	15
Evania appendigaster	Evaniidae	7	15
Evania sp.	Evaniidae	3	15
Evaniscus marginatus	Evaniidae	2	15
Evaniscus rufithorax	Evaniidae	2	15
Hyptia floridana	Evaniidae	2	15
Hyptia sp.	Evaniidae	2	15
Hyptia thoracica	Evaniidae	3	15
Micrevania difficilis	Evaniidae	2	15
Micrevania sp.	Evaniidae	2	15
Papatuka sp.	Evaniidae	2	15
Parevania sp.	Evaniidae	3	15
Prosevania fuscipes	Evaniidae	2	15
Prosevania sp.	Evaniidae	2	15
Rothevania valdiviana	Evaniidae	2	15
Semaeomyia leucomelas	Evaniidae	3	15
Semaeomyia sp.	Evaniidae	3	15
Szepligetella sp.	Evaniidae	2	15
Trissevania anemotis	Evaniidae	2	15
Zeuxevania sp.	Evaniidae	2	15
Zeuxevania splendidula	Evaniidae	2	15
Alloxysta sp.	Figitidae	2	4
Paraspicera sp.	Figitidae	3	4
Parnips nigripes	Figitidae	2	4
Trybliographa sp.	Figitidae	2	4
Acropyga epedana	Formicidae	3	125
Adetomyrma sp.	Formicidae	3	125
Aenictus aratus	Formicidae	3	125
Aenictus ceylonicus	Formicidae	3	125
Aenictus eugenii	Formicidae	2	125
Aenictus laeviceps	Formicidae	4	125
Aenictus sp.	Formicidae	2	125
Aenictus sp. 1	Formicidae	3	125
Amblyopone pallipes	Formicidae	2	125
Aneuretus simoni	Formicidae	3	125
Anochetus goodmani	Formicidae	2	125
Anochetus madagascarensis	Formicidae	2	125
Anochetus mayri	Formicidae	2	125
Anonychomyrma sp.	Formicidae	3	125
Anoplolepis gracilipes	Formicidae	3	125
Aphaenogaster senilis	Formicidae	3	125
Aphaenogaster sp.	Formicidae	3	125
Aphaenogaster texana	Formicidae	5	125
Apomyrma stygia	Formicidae	3	125
Apterostigma auriculatum	Formicidae	3	125
Apterostigma sp.	Formicidae	3	125
Atopomyrmex mocquerysi	Formicidae	2	125
Atta sp.	Formicidae	4	125
Brachymyrmex cordemoyi	Formicidae	2	125
Brachymyrmex sp.	Formicidae	5	125
Calyptomyrmex beccarii	Formicidae	2	125
Camponotus americanus	Formicidae	4	125
Camponotus castaneus	Formicidae	4	125
Camponotus chromaiodes	Formicidae	5	125
Camponotus festinatus	Formicidae	7	125
Camponotus japonicus	Formicidae	3	125
Camponotus laevigatus	Formicidae	6	125
Camponotus noveboracensis	Formicidae	5	125
Camponotus pennsylvanicus	Formicidae	5	125
Camponotus sansabeanus	Formicidae	5	125
Camponotus sayi	Formicidae	5	125
Camponotus sp.	Formicidae	4	125
Camponotus vicinus	Formicidae	6	125
Cardiocondyla emeryi	Formicidae	5	125
Carebara sp.	Formicidae	2	125
Cataglyphis ibericus	Formicidae	3	125
Cephalotes sp.	Formicidae	3	125
Cephalotes unimaculatus	Formicidae	4	125
Cerapachys augustae	Formicidae	3	125
Cerapachys biroi	Formicidae	2	125
Cerapachys kenyensis	Formicidae	2	125
Cerapachys sp.	Formicidae	2	125
Cheliomyrmex andicola	Formicidae	2	125
Concoctio concenta	Formicidae	3	125
Cryptopone sauteri	Formicidae	3	125
Cylindromyrmex striatus	Formicidae	3	125
Cyphomyrmex sp.	Formicidae	5	125
Dilobocondyla sp.	Formicidae	3	125
Dinoponera gigantea	Formicidae	3	125
Discothyrea sp.	Formicidae	3	125
Dolichoderus imitator	Formicidae	3	125
Dorylus gerstaeckeri	Formicidae	2	125
Dorylus gribodoi	Formicidae	2	125
Dorylus helvolus	Formicidae	3	125
Dorylus kohli	Formicidae	2	125
Dorylus laevigatus	Formicidae	4	125
Dorylus mayri	Formicidae	2	125
Dorylus molestus	Formicidae	2	125
Dorylus nigricans	Formicidae	3	125
Dorylus opacus	Formicidae	2	125
Dorylus orientalis	Formicidae	2	125
Dorylus sjoestedti	Formicidae	2	125
Dorylus sp.	Formicidae	2	125
Dorylus spininodis	Formicidae	2	125
Dorylus wilverthi	Formicidae	3	125
Dorymyrmex elegans	Formicidae	3	125
Eciton burchelli	Formicidae	2	125
Eciton hamatum	Formicidae	2	125
Eciton vagans	Formicidae	3	125
Eutetramorium sp.	Formicidae	2	125
Forelius sp.	Formicidae	3	125
Formica fusca	Formicidae	2	125
Formica moki	Formicidae	2	125
Formica pratensis	Formicidae	3	125
Formica sinensis	Formicidae	2	125
Formica truncorum	Formicidae	3	125
Formica wheeleri	Formicidae	2	125
Froggattella latispina	Formicidae	3	125
Gnamptogenys sp.	Formicidae	3	125
Goniomma hispanicum	Formicidae	4	125
Heteroponera microps	Formicidae	3	125
Heteroponera panamensis	Formicidae	3	125
Hypoponera inexorata	Formicidae	3	125
Hypoponera sp.	Formicidae	2	125
Iridomyrmex spadius	Formicidae	2	125
Labidus spininodis	Formicidae	2	125
Lasius alienus	Formicidae	5	125
Lasius brunneus	Formicidae	3	125
Lasius californicus	Formicidae	3	125
Lasius emarginatus	Formicidae	3	125
Lasius flavus	Formicidae	3	125
Lasius fuliginosus	Formicidae	3	125
Lasius latipes	Formicidae	3	125
Lasius neglectus	Formicidae	3	125
Lasius niger	Formicidae	6	125
Lasius pallitarsis	Formicidae	3	125
Lasius sakagamii	Formicidae	2	125
Lasius sp.	Formicidae	2	125
Lasius spathepus	Formicidae	2	125
Lasius subumbratus	Formicidae	2	125
Lasius umbratus	Formicidae	3	125
Leptanilla sp.	Formicidae	2	125
Leptanilloides nubecula	Formicidae	3	125
Leptogenys sp.	Formicidae	2	125
Leptothorax sp.	Formicidae	3	125
Linepithema humile	Formicidae	4	125
Linepithema keiteli	Formicidae	2	125
Linepithema oblongum	Formicidae	3	125
Liometopum luctuosum	Formicidae	2	125
Lophomyrmex striatulus	Formicidae	2	125
Manica rubida	Formicidae	2	125
Mayriella transfuga	Formicidae	3	125
Megalomyrmex latreillei	Formicidae	2	125
Melissotarsus sp.	Formicidae	2	125
Melophorus sp.	Formicidae	5	125
Meranoplus mayri	Formicidae	3	125
Messor bouvieri	Formicidae	3	125
Messor julianus	Formicidae	4	125
Monomorium destructor	Formicidae	3	125
Myopopone castanea	Formicidae	3	125
Myrmecia froggatti	Formicidae	4	125
Myrmecia fulviculis	Formicidae	3	125
Myrmecia gulosa	Formicidae	4	125
Myrmecia pyriformis	Formicidae	6	125
Myrmecina graminicola	Formicidae	2	125
Myrmecina sp.	Formicidae	2	125
Myrmecocystus melliger	Formicidae	2	125
Myrmecocystus mendax	Formicidae	3	125
Myrmecocystus mexicanus	Formicidae	4	125
Myrmecocystus mimicus	Formicidae	3	125
Myrmecocystus nequazcatl	Formicidae	2	125
Myrmecocystus perimeces	Formicidae	2	125
Myrmecocystus placodops	Formicidae	3	125
Myrmecocystus romainei	Formicidae	2	125
Myrmecocystus semirufus	Formicidae	3	125
Myrmecocystus sp.	Formicidae	2	125
Myrmecocystus sp. 1	Formicidae	2	125
Myrmecocystus tenuinodis	Formicidae	2	125
Myrmecocystus testaceus	Formicidae	2	125
Myrmecocystus wheeleri	Formicidae	3	125
Myrmecocystus yuma	Formicidae	2	125
Myrmecorhynchus sp.	Formicidae	3	125
Myrmelachista sp.	Formicidae	4	125
Myrmica hellenica	Formicidae	2	125
Myrmica hirsuta	Formicidae	3	125
Myrmica incompleta	Formicidae	5	125
Myrmica jessensis	Formicidae	3	125
Myrmica karavajevi	Formicidae	3	125
Myrmica microrubra	Formicidae	3	125
Myrmica rubra	Formicidae	3	125
Myrmica ruginodis	Formicidae	3	125
Myrmica sabuleti	Formicidae	3	125
Myrmica scabrinodis	Formicidae	2	125
Myrmica sp.	Formicidae	3	125
Myrmica striolagaster	Formicidae	2	125
Myrmica sulcinodis	Formicidae	3	125
Myrmicaria brunnea	Formicidae	2	125
Myrmoteras williamsi	Formicidae	2	125
Mystrium rogeri	Formicidae	3	125
Mystrium sp.	Formicidae	2	125
Neivamyrmex nigrescens	Formicidae	3	125
Neivamyrmex postcarinatus	Formicidae	3	125
Nomamyrmex esenbeckii	Formicidae	2	125
Nothomyrmecia macrops	Formicidae	5	125
Notoncus sp.	Formicidae	5	125
Nylanderia bourbonica	Formicidae	2	125
Nylanderia flavipes	Formicidae	2	125
Nylanderia vividula	Formicidae	2	125
Ochetellus glaber	Formicidae	2	125
Ochetellus sp.	Formicidae	3	125
Ocymyrmex picardi	Formicidae	4	125
Odontomachus clarus	Formicidae	3	125
Odontomachus coquereli	Formicidae	2	125
Odontomachus simillimus	Formicidae	2	125
Odontomachus sp.	Formicidae	3	125
Odontomachus troglodytes	Formicidae	2	125
Odontoponera transversa	Formicidae	3	125
Oecophylla smaragdina	Formicidae	4	125
Oligomyrmex sp.	Formicidae	2	125
Onychomyrmex hedleyi	Formicidae	2	125
Opisthopsis sp.	Formicidae	2	125
Oxyopomyrmex insularis	Formicidae	4	125
Pachycondyla chinensis	Formicidae	3	125
Pachycondyla obscurans	Formicidae	2	125
Pachycondyla stigma	Formicidae	3	125
Papyrius nitidus	Formicidae	2	125
Paraponera clavata	Formicidae	2	125
Paratrechina longicornis	Formicidae	2	125
Paratrechina sp.	Formicidae	6	125
Pheidole clydei	Formicidae	4	125
Pheidole hyatti	Formicidae	5	125
Pheidole megacephala	Formicidae	4	125
Pheidole noda	Formicidae	4	125
Pheidole tristicula	Formicidae	3	125
Pheidole truncula	Formicidae	3	125
Pheidole tucsonica	Formicidae	3	125
Pheidole tysoni	Formicidae	3	125
Pheidole umphreyi	Formicidae	3	125
Pheidole vallicola	Formicidae	3	125
Pheidole violacea	Formicidae	3	125
Pheidole vistana	Formicidae	3	125
Pheidole xanthogaster	Formicidae	3	125
Pheidole xerophila	Formicidae	3	125
Pheidole yaqui	Formicidae	3	125
Philidris cordatus	Formicidae	2	125
Plagiolepis sp.	Formicidae	3	125
Platythyrea punctata	Formicidae	3	125
Pogonomyrmex bicolor	Formicidae	2	125
Pogonomyrmex californicus	Formicidae	2	125
Pogonomyrmex colei	Formicidae	2	125
Pogonomyrmex desertorum	Formicidae	2	125
Pogonomyrmex huachucanus	Formicidae	2	125
Pogonomyrmex imberbiculus	Formicidae	2	125
Pogonomyrmex magnacanthus	Formicidae	2	125
Pogonomyrmex maricopa	Formicidae	4	125
Pogonomyrmex naegelii	Formicidae	2	125
Pogonomyrmex occidentalis	Formicidae	2	125
Pogonomyrmex rastratus	Formicidae	2	125
Pogonomyrmex rugosus	Formicidae	2	125
Pogonomyrmex subdentatus	Formicidae	2	125
Pogonomyrmex subnitidus	Formicidae	2	125
Pogonomyrmex tenuispina	Formicidae	2	125
Polyergus breviceps	Formicidae	2	125
Polyrhachis dives	Formicidae	3	125
Polyrhachis vindex	Formicidae	2	125
Polyrhachis ypsilon	Formicidae	3	125
Prenolepis imparis	Formicidae	6	125
Prionopelta sp.	Formicidae	2	125
Prionopelta sp. 2	Formicidae	3	125
Pristomyrmex sp.	Formicidae	2	125
Proatta butteli	Formicidae	3	125
Procryptocerus batesi	Formicidae	5	125
Proformica nasuta	Formicidae	2	125
Prolasius sp.	Formicidae	2	125
Protanilla sp.	Formicidae	3	125
Pseudolasius typhlops	Formicidae	3	125
Pseudomyrmex flavicornis	Formicidae	3	125
Pseudomyrmex godmani	Formicidae	3	125
Pseudomyrmex gracilis	Formicidae	3	125
Pseudomyrmex haytianus	Formicidae	3	125
Pseudomyrmex nigrocinctus	Formicidae	3	125
Pseudomyrmex nigropilosus	Formicidae	3	125
Pseudomyrmex sp.	Formicidae	2	125
Pseudomyrmex spinicola	Formicidae	2	125
Pyramica ludovici	Formicidae	2	125
Pyramica mandibularis	Formicidae	2	125
Pyramica pulchella	Formicidae	2	125
Pyramica simoni	Formicidae	2	125
Rhopalomastix janeti	Formicidae	3	125
Rhytidoponera metallica	Formicidae	3	125
Sericomyrmex sp.	Formicidae	3	125
Solenopsis invicta	Formicidae	124	125
Solenopsis mameti	Formicidae	2	125
Stenamma snellingi	Formicidae	2	125
Strumigenys emmae	Formicidae	2	125
Strumigenys rogeri	Formicidae	2	125
Strumigenys sp.	Formicidae	3	125
Tapinoma opacum	Formicidae	3	125
Tapinoma sessile	Formicidae	2	125
Tapinoma sp.	Formicidae	3	125
Tatuidris tatusia	Formicidae	3	125
Technomyrmex albipes	Formicidae	3	125
Technomyrmex sp.	Formicidae	4	125
Temnothorax tricarinatus	Formicidae	3	125
Terataner sp.	Formicidae	3	125
Tetramorium bicarinatum	Formicidae	3	125
Tetramorium caespitum	Formicidae	4	125
Tetramorium capitale	Formicidae	2	125
Tetramorium cf. caespitum	Formicidae	2	125
Tetramorium hispidum	Formicidae	2	125
Tetramorium hungaricum	Formicidae	2	125
Tetramorium impurum	Formicidae	2	125
Tetramorium lanuginosum	Formicidae	2	125
Tetramorium simillimum	Formicidae	2	125
Tetramorium sp. A	Formicidae	2	125
Tetramorium sp. B	Formicidae	2	125
Tetramorium sp. C	Formicidae	2	125
Tetramorium sp. D	Formicidae	2	125
Tetramorium sp. E	Formicidae	2	125
Tetraponera punctulata	Formicidae	3	125
Tetraponera rufonigra	Formicidae	4	125
Tetraponera sp.	Formicidae	3	125
Trachymyrmex jamaicensis	Formicidae	5	125
Tranopelta subterranea	Formicidae	5	125
Typhlomyrmex rogenhoferi	Formicidae	2	125
Vollenhovia sp.	Formicidae	3	125
Wasmannia auropunctata	Formicidae	2	125
Wasmannia sp.	Formicidae	3	125
Xenomyrmex floridanus	Formicidae	2	125
Yunodorylus sexspinus	Formicidae	2	125
Pseudofoenus sp.	Gasteruptiidae	3	1
Agapostemon tyleri	Halictidae	3	2
Halictus ligatus	Halictidae	2	2
Halictus rubicundus	Halictidae	3	2
Ibalia anceps	Ibaliidae	4	1
Ibalia rufipes	Ibaliidae	2	1
Amblyjoppa sp.	Ichneumonidae	2	13
Campoletis flavicincta	Ichneumonidae	3	13
Campoletis grioti	Ichneumonidae	3	13
Campoletis sonorensis	Ichneumonidae	2	13
Diadegma armillata	Ichneumonidae	2	13
Diadegma fenestrale	Ichneumonidae	2	13
Diadegma insulare	Ichneumonidae	2	13
Diadegma leontiniae	Ichneumonidae	2	13
Diadegma mollipla	Ichneumonidae	3	13
Diadegma semiclausum	Ichneumonidae	13	13
Dusona egregia	Ichneumonidae	2	13
Enicospilus sp.	Ichneumonidae	16	13
Glypta fumiferanae	Ichneumonidae	2	13
Habronyx sp.	Ichneumonidae	2	13
Hyposoter exiguae	Ichneumonidae	2	13
Hyposoter fugitivus	Ichneumonidae	2	13
Hyposoter sp.	Ichneumonidae	2	13
Labena grallator	Ichneumonidae	4	13
Pimpla aequalis	Ichneumonidae	2	13
Sinophorus townesorum	Ichneumonidae	3	13
Tranosema rostrale	Ichneumonidae	2	13
Venturia canescens	Ichneumonidae	12	13
Paramblynotus virginianus	Liopteridae	2	1
Osmia cornifrons	Megachilidae	2	1
Osmia excavata	Megachilidae	2	1
Osmia jacoti	Megachilidae	2	1
Osmia opima	Megachilidae	2	1
Osmia pedicornis	Megachilidae	2	1
Osmia satoi	Megachilidae	2	1
Osmia taurus	Megachilidae	2	1
Megalodontes cephalotes	Megalodontesidae	5	1
Megalyra sp.	Megalyridae	4	1
Dasymutilla sp.	Mutillidae	3	1
Gonatocerus ashmeadi	Mymaridae	3	1
Gonatocerus cf. morrilli	Mymaridae	2	1
Gonatocerus fasciatus	Mymaridae	3	1
Gonatocerus morrilli	Mymaridae	3	1
Gonatocerus novifasciatus	Mymaridae	2	1
Gonatocerus triguttatus	Mymaridae	3	1
Gonatocerus uat	Mymaridae	3	1
Gonatocerus walkerjonesi	Mymaridae	2	1
Acantholyda posticalis	Pamphiliidae	4	5
Cephalcia sp.	Pamphiliidae	5	5
Neurotoma fasciata	Pamphiliidae	3	5
Onycholyda amplecta	Pamphiliidae	4	5
Pamphilius hortorum	Pamphiliidae	2	5
Lophyrotoma analis	Pergidae	5	3
Perga condei	Pergidae	11	3
Phylacteophaga froggatti	Pergidae	5	3
Acanthoscelio acutus	Platygastridae	2	40
Allostemma sp.	Platygastridae	2	40
Amitus sp. (wrong identification)	Platygastridae	4	40
Anteromorpha sp.	Platygastridae	3	40
Aphanomerus sp.	Platygastridae	3	40
Aradophagus sp.	Platygastridae	3	40
Archaeoteleia sp.	Platygastridae	2	40
Baeus sp.	Platygastridae	3	40
Baryconus sp.	Platygastridae	4	40
Calliscelio laticinctus	Platygastridae	3	40
Calotelea sp.	Platygastridae	3	40
Ceratobaeus sp.	Platygastridae	4	40
Cremastobaeus sp.	Platygastridae	2	40
Duta sp.	Platygastridae	3	40
Dyscritobaeus sp.	Platygastridae	3	40
Embidobia sp.	Platygastridae	3	40
Fidiobia sp.	Platygastridae	3	40
Gryon saxatilis	Platygastridae	3	40
Gryon sp.	Platygastridae	3	40
Gryonoides glabriceps	Platygastridae	2	40
Idris sp.	Platygastridae	3	40
Inostemma sp.	Platygastridae	4	40
Isostasius sp.	Platygastridae	2	40
Macroteleia sp.	Platygastridae	3	40
Mirobaeoides sp.	Platygastridae	3	40
Neoscelio sp.	Platygastridae	2	40
Oethecoctonus sp.	Platygastridae	3	40
Opisthacantha mellipes	Platygastridae	3	40
Opisthacantha sp.	Platygastridae	2	40
Oxyscelio sp.	Platygastridae	3	40
Phanuromyia sp.	Platygastridae	3	40
Piestopleura sp.	Platygastridae	3	40
Platygaster sp.	Platygastridae	2	40
Platygastoides sp.	Platygastridae	2	40
Probaryconus sp.	Platygastridae	3	40
Scelio fulgidus	Platygastridae	4	40
Scelio sp.	Platygastridae	5	40
Synopeas sp.	Platygastridae	3	40
Teleasinae sp.	Platygastridae	3	40
Telenomus busseolae	Platygastridae	3	40
Telenomus crassiclava	Platygastridae	3	40
Telenomus sp.	Platygastridae	3	40
Thoron sp.	Platygastridae	3	40
Tiphodytes sp.	Platygastridae	3	40
Trimorus sp.	Platygastridae	4	40
Trissolcus sp.	Platygastridae	3	40
Triteleia sp.	Platygastridae	3	40
Evagetes sp.	Pompilidae	3	1
Nasonia giraulti	Pteromalidae	13	2
Nasonia longicornis	Pteromalidae	11	2
Nasonia vitripennis	Pteromalidae	194	2
Trichomalopsis dubius	Pteromalidae	3	2
Trichomalopsis sarcophagae	Pteromalidae	3	2
Trichomalopsis sp.	Pteromalidae	3	2
Sirex noctilio	Siricidae	3	3
Tremex columba	Siricidae	4	3
Urocerus gigas	Siricidae	4	3
Sceliphron caementarium	Sphecidae	4	1
Neostephanus sp.	Stephanidae	4	2
Schlettererius cinctipes	Stephanidae	15	2
Aglaostigma lichtwardti	Tenthredinidae	4	18
Amauronematus eiteli	Tenthredinidae	2	18
Athalia sp.	Tenthredinidae	5	18
Cladius pectinicornis	Tenthredinidae	6	18
Dineura pullior	Tenthredinidae	2	18
Dolerus sp.	Tenthredinidae	5	18
Endophytus anemones	Tenthredinidae	2	18
Euura atra	Tenthredinidae	2	18
Euura boreoalpina	Tenthredinidae	2	18
Euura eleagnos	Tenthredinidae	2	18
Euura gemmafoetidae	Tenthredinidae	2	18
Euura gemmahelveticae	Tenthredinidae	2	18
Euura hastatae	Tenthredinidae	2	18
Euura lanatae	Tenthredinidae	2	18
Euura lappo	Tenthredinidae	2	18
Euura lapponica	Tenthredinidae	2	18
Euura myrsinifoliae	Tenthredinidae	2	18
Euura venusta	Tenthredinidae	2	18
Hemichroa crocea	Tenthredinidae	3	18
Nematinus fuscipennis	Tenthredinidae	3	18
Nematus melanaspis	Tenthredinidae	2	18
Nematus sp.	Tenthredinidae	5	18
Phyllocolpa alienata	Tenthredinidae	2	18
Phyllocolpa anomaloptera	Tenthredinidae	2	18
Phyllocolpa carinifrons	Tenthredinidae	2	18
Phyllocolpa excavata	Tenthredinidae	2	18
Pontania myrsiniticola	Tenthredinidae	2	18
Pontania nigricantis	Tenthredinidae	2	18
Pontania nivalis	Tenthredinidae	2	18
Pontania norvegica	Tenthredinidae	2	18
Pontania pedunculi	Tenthredinidae	2	18
Pontania proxima	Tenthredinidae	2	18
Pontania pustulator	Tenthredinidae	2	18
Pontania reticulatae	Tenthredinidae	2	18
Pontania retusae	Tenthredinidae	2	18
Pontania samolad	Tenthredinidae	2	18
Pontania triandrae	Tenthredinidae	2	18
Pontania varia	Tenthredinidae	2	18
Pontania vesicator	Tenthredinidae	2	18
Pontania viminalis	Tenthredinidae	2	18
Pontania virilis	Tenthredinidae	2	18
Profenusa thomsoni	Tenthredinidae	2	18
Pseudodineura clematidisrectae	Tenthredinidae	3	18
Pseudodineura enslini	Tenthredinidae	3	18
Pseudodineura fuscula	Tenthredinidae	3	18
Pseudodineura mentiens	Tenthredinidae	3	18
Pseudodineura parva	Tenthredinidae	3	18
Selandria serva	Tenthredinidae	5	18
Stauronematus compressicornis	Tenthredinidae	3	18
Tenthredo mesomela	Tenthredinidae	4	18
Megastigmus sp.	Torymidae	4	3
Megastigmus transvaalensis	Torymidae	2	3
Monodontomerus minor	Torymidae	3	3
Torymus sp.	Torymidae	6	3
Trichogramma achaeae	Trichogrammatidae	2	1
Trichogramma brasiliensis	Trichogrammatidae	2	1
Trichogramma brassicae	Trichogrammatidae	2	1
Trichogramma cacoeciae	Trichogrammatidae	3	1
Trichogramma chilonis	Trichogrammatidae	3	1
Trichogramma dendrolimi	Trichogrammatidae	3	1
Trichogramma mwanzai	Trichogrammatidae	2	1
Trichogramma ostriniae	Trichogrammatidae	3	1
Labidogonalos sp.	Trigonalidae	4	1
Vanhornia eucnemidarum	Vanhorniidae	13	1
Abispa ephippium	Vespidae	9	14
Ancistrocerus antilope	Vespidae	2	14
Apoica pallida	Vespidae	3	14
Apoica sp.	Vespidae	3	14
Belonogaster juncea	Vespidae	2	14
Eumenes fraternus	Vespidae	3	14
Eumenes tripunctatus	Vespidae	3	14
Euodynerus megaera	Vespidae	2	14
Mischocyttarus mexicanus	Vespidae	3	14
Monobia quadridens	Vespidae	3	14
Parachartergus fraternus	Vespidae	3	14
Polistes aurifer	Vespidae	3	14
Polistes chinensis	Vespidae	2	14
Polistes dominulus	Vespidae	4	14
Polistes formosanus	Vespidae	2	14
Polistes fuscatus	Vespidae	4	14
Polistes humilis	Vespidae	4	14
Polistes japonicus	Vespidae	2	14
Polistes jokahamae	Vespidae	2	14
Polistes metricus	Vespidae	4	14
Polistes nipponensis	Vespidae	2	14
Polistes riparius	Vespidae	2	14
Polistes rothneyi	Vespidae	2	14
Polistes snelleni	Vespidae	2	14
Polistes tenebricosus	Vespidae	2	14
Polistes variabilis	Vespidae	2	14
Polybia affinis	Vespidae	2	14
Polybia occidentalis	Vespidae	2	14
Ropalidia romandi	Vespidae	2	14
Symmorphus cristatus	Vespidae	3	14
Vespula germanica	Vespidae	5	14
Vespula maculifrons	Vespidae	4	14
Vespula sp.	Vespidae	3	14
Vespula squamosa	Vespidae	39	14
Xiphydria prolongata	Xiphydriidae	4	1
			total 551
