# Supplementary material for: The taming of an impossible child: a standardized all-in approach to the phylogeny of Hymenoptera using public database sequences
Source: BMC Biol. 2011 Aug 18;9:55. doi: 10.1186/1741-7007-9-55 (PMC3173391; doi:10.1186/1741-7007-9-55)
Supplement: Additional file 8 — Groups of orthologs included in subset 1. All groups of orthologs included in subset 1, plus coverage of each group. [file 1741-7007-9-55-S8.TXT]

Group of orthologs	Number of species	Coverage
COX1_first_maximum_clique	1146	1.000
28S_first_maximum_clique	541	0.472
16S_first_maximum_clique	309	0.270
CytoB_first_maximum_clique	278	0.243
18S_first_maximum_clique	247	0.216
COX2_first_maximum_clique	162	0.141
28S_second_maximum_clique	77	0.067
12S_first_maximum_clique	63	0.055
28S_second_group_of_taxa_with_compositional_homogeneity	56	0.049
ND1_first_maximum_clique	33	0.029
ATP6_first_maximum_clique	25	0.022
COX3_first_maximum_clique	22	0.019
ENSP00000299198_first_maximum_clique	14	0.012
ENSP00000369435_first_maximum_clique	13	0.011
ND3_first_maximum_clique	12	0.010
ND4_first_maximum_clique	12	0.010
COX2_second_maximum_clique	11	0.010
ND1_second_maximum_clique	10	0.009
ND6_first_maximum_clique	10	0.009
tRNA_concatenated_first_maximum_clique	10	0.009
16S_second_maximum_clique	9	0.008
ND4L_first_maximum_clique	9	0.008
COX2_second_group_of_taxa_with_compositional_homogeneity	8	0.007
ND2_first_maximum_clique	8	0.007
ND5_first_maximum_clique	8	0.007
18S_second_group_of_taxa_with_compositional_homogeneity	7	0.006
ENSP00000295256	7	0.006
ENSP00000299198_second_maximum_clique	7	0.006
ENSP00000339027	7	0.006
ENSP00000346046	7	0.006
12S_second_maximum_clique	6	0.005
16S_second_group_of_taxa_with_compositional_homogeneity	6	0.005
ATP8_first_maximum_clique	6	0.005
ATP8_second_group_of_taxa_with_compositional_homogeneity	6	0.005
ENSP00000196551	6	0.005
ENSP00000215375	6	0.005
ENSP00000271308	6	0.005
ENSP00000295777	6	0.005
ENSP00000311430	6	0.005
ENSP00000342787	6	0.005
ENSP00000369757	6	0.005
ENSP00000216442	5	0.004
ENSP00000216554	5	0.004
ENSP00000225430	5	0.004
ENSP00000229003	5	0.004
ENSP00000234590	5	0.004
ENSP00000247003	5	0.004
ENSP00000258772	5	0.004
ENSP00000262187	5	0.004
ENSP00000264335	5	0.004
ENSP00000265100	5	0.004
ENSP00000265462	5	0.004
ENSP00000268379	5	0.004
ENSP00000279839	5	0.004
ENSP00000287038	5	0.004
ENSP00000294172	5	0.004
ENSP00000296802	5	0.004
ENSP00000306397	5	0.004
ENSP00000307241	5	0.004
ENSP00000307889	5	0.004
ENSP00000317780	5	0.004
ENSP00000321259	5	0.004
ENSP00000326381	5	0.004
ENSP00000335153	5	0.004
ENSP00000339095	5	0.004
ENSP00000344034	5	0.004
ENSP00000353246	5	0.004
ENSP00000355258	5	0.004
ENSP00000358737	5	0.004
ENSP00000361435	5	0.004
ENSP00000366618	5	0.004
ITS2_first_maximum_clique	5	0.004
ATP6_second_maximum_clique	4	0.003
ENSP00000005257	4	0.003
ENSP00000040663	4	0.003
ENSP00000205402	4	0.003
ENSP00000206542	4	0.003
ENSP00000215730	4	0.003
ENSP00000217402	4	0.003
ENSP00000217515	4	0.003
ENSP00000220849	4	0.003
ENSP00000220913	4	0.003
ENSP00000221480	4	0.003
ENSP00000221770	4	0.003
ENSP00000222968	4	0.003
ENSP00000225726	4	0.003
ENSP00000226798	4	0.003
ENSP00000227524	4	0.003
ENSP00000228140	4	0.003
ENSP00000229251	4	0.003
ENSP00000229340	4	0.003
ENSP00000229395	4	0.003
ENSP00000229447	4	0.003
ENSP00000233114	4	0.003
ENSP00000233893	4	0.003
ENSP00000236959	4	0.003
ENSP00000237264	4	0.003
ENSP00000238633	4	0.003
ENSP00000245539	4	0.003
ENSP00000246071	4	0.003
ENSP00000246505	4	0.003
ENSP00000246802	4	0.003
ENSP00000252455	4	0.003
ENSP00000253003	4	0.003
ENSP00000253699	4	0.003
ENSP00000254605	4	0.003
ENSP00000255631	4	0.003
ENSP00000257899	4	0.003
ENSP00000258418	4	0.003
ENSP00000260386	4	0.003
ENSP00000261167	4	0.003
ENSP00000261636	4	0.003
ENSP00000261712	4	0.003
ENSP00000261890	4	0.003
ENSP00000262061	4	0.003
ENSP00000262801	4	0.003
ENSP00000263354	4	0.003
ENSP00000264389	4	0.003
ENSP00000265264	4	0.003
ENSP00000265734	4	0.003
ENSP00000265758	4	0.003
ENSP00000265838	4	0.003
ENSP00000267938	4	0.003
ENSP00000268251	4	0.003
ENSP00000269122	4	0.003
ENSP00000270225	4	0.003
ENSP00000271469	4	0.003
ENSP00000273398	4	0.003
ENSP00000273406	4	0.003
ENSP00000275605	4	0.003
ENSP00000276390	4	0.003
ENSP00000276590	4	0.003
ENSP00000280326	4	0.003
ENSP00000280701	4	0.003
ENSP00000280800	4	0.003
ENSP00000282050	4	0.003
ENSP00000284165	4	0.003
ENSP00000286713	4	0.003
ENSP00000290663	4	0.003
ENSP00000292035	4	0.003
ENSP00000293328	4	0.003
ENSP00000293777	4	0.003
ENSP00000295030	4	0.003
ENSP00000298818	4	0.003
ENSP00000298852	4	0.003
ENSP00000299300	4	0.003
ENSP00000299518	4	0.003
ENSP00000299601	4	0.003
ENSP00000299734	4	0.003
ENSP00000300289	4	0.003
ENSP00000300413	4	0.003
ENSP00000300441	4	0.003
ENSP00000301694	4	0.003
ENSP00000301717	4	0.003
ENSP00000301729	4	0.003
ENSP00000302830	4	0.003
ENSP00000303356	4	0.003
ENSP00000305430	4	0.003
ENSP00000307853	4	0.003
ENSP00000308179	4	0.003
ENSP00000309126	4	0.003
ENSP00000309198	4	0.003
ENSP00000315147	4	0.003
ENSP00000315309	4	0.003
ENSP00000316114	4	0.003
ENSP00000316990	4	0.003
ENSP00000317992	4	0.003
ENSP00000318629	4	0.003
ENSP00000319910	4	0.003
ENSP00000321058	4	0.003
ENSP00000323377	4	0.003
ENSP00000325919	4	0.003
ENSP00000327070	4	0.003
ENSP00000328023	4	0.003
ENSP00000334188	4	0.003
ENSP00000336927	4	0.003
ENSP00000337632	4	0.003
ENSP00000338573	4	0.003
ENSP00000338607	4	0.003
ENSP00000338727	4	0.003
ENSP00000341597	4	0.003
ENSP00000342181	4	0.003
ENSP00000342374	4	0.003
ENSP00000343458	4	0.003
ENSP00000344683	4	0.003
ENSP00000346018	4	0.003
ENSP00000346050	4	0.003
ENSP00000346088	4	0.003
ENSP00000346955	4	0.003
ENSP00000347401	4	0.003
ENSP00000348786	4	0.003
ENSP00000349801	4	0.003
ENSP00000350012	4	0.003
ENSP00000354972	4	0.003
ENSP00000355011	4	0.003
ENSP00000355217	4	0.003
ENSP00000356989	4	0.003
ENSP00000357535	4	0.003
ENSP00000358283	4	0.003
ENSP00000359976	4	0.003
ENSP00000360569	4	0.003
ENSP00000361186	4	0.003
ENSP00000361512	4	0.003
ENSP00000361564	4	0.003
ENSP00000362208	4	0.003
ENSP00000362413	4	0.003
ENSP00000363883	4	0.003
ENSP00000364119	4	0.003
ENSP00000364188	4	0.003
ENSP00000364519	4	0.003
ENSP00000367258	4	0.003
ENSP00000367697	4	0.003
ENSP00000369218	4	0.003
ENSP00000369435_second_maximum_clique	4	0.003
ENSP00000369989	4	0.003
ENSP00000370194	4	0.003
ENSP00000370376	4	0.003
ENSP00000370601	4	0.003
ENSP00000371307	4	0.003
ENSP00000372005	4	0.003
ENSP00000373486	4	0.003
ITS2_second_group_of_taxa_with_compositional_homogenetity	4	0.003
